# Supplementary material for: Quantitative analysis of the tomato nuclear proteome during Phytophthora capsici infection unveils regulators of immunity
Source: New Phytol. 2017 Apr 10;215(1):309–22. doi: 10.1111/nph.14540 (PMC5637918; doi:10.1111/nph.14540)
Supplement: Supplementary file 5 — Notes S4 Protein identification and quantification data for all proteins found within all treatments and replicates (‘proteinGroups.txt’ file used for downstream filtering and quantification). [file NPH-215-309-s005.xlsx]

## Sheet: Howden et al 2017
New Phytologist Supporting Information
Article title: Quantitative analyses of the tomato nuclear proteome during Phytophthora capsici infection unveils regulators of immunity
Authors: Andrew J.M. Howden, Remco Stam, Victor Martinez Heredia, Graham B. Motion, Sara ten Have, Kelly Hodge, Tiago M.M.M. Amaro and Edgar Huitema
Article acceptance date: 22 February 2017
Note S4 – Protein identification and quantification data for all proteins found within all treatments and replicates (“proteinGroups.txt” file used for downstream filtering and quantification).

## Sheet: Supplementary Note 4
ShortenedID	Protein IDs	Majority protein IDs	Peptide counts (all)	Peptide counts (razor+unique)	Peptide counts (unique)	Fasta headers	Number of proteins	Peptides	Razor + unique peptides	Unique peptides	Peptides 24hrsI-Rep1	Peptides 24hrsI-Rep2	Peptides 24hrsI-Rep3	Peptides 24hrsNI-Rep1	Peptides 24hrsNI-Rep2	Peptides 24hrsNI-Rep3	Peptides 8hrsI-Rep1	Peptides 8hrsI-Rep2	Peptides 8hrsI-Rep3	Peptides 8hrsNI-Rep1	Peptides 8hrsNI-Rep2	Peptides 8hrsNI-Rep3	Razor + unique peptides 24hrsI-Rep1	Razor + unique peptides 24hrsI-Rep2	Razor + unique peptides 24hrsI-Rep3	Razor + unique peptides 24hrsNI-Rep1	Razor + unique peptides 24hrsNI-Rep2	Razor + unique peptides 24hrsNI-Rep3	Razor + unique peptides 8hrsI-Rep1	Razor + unique peptides 8hrsI-Rep2	Razor + unique peptides 8hrsI-Rep3	Razor + unique peptides 8hrsNI-Rep1	Razor + unique peptides 8hrsNI-Rep2	Razor + unique peptides 8hrsNI-Rep3	Unique peptides 24hrsI-Rep1	Unique peptides 24hrsI-Rep2	Unique peptides 24hrsI-Rep3	Unique peptides 24hrsNI-Rep1	Unique peptides 24hrsNI-Rep2	Unique peptides 24hrsNI-Rep3	Unique peptides 8hrsI-Rep1	Unique peptides 8hrsI-Rep2	Unique peptides 8hrsI-Rep3	Unique peptides 8hrsNI-Rep1	Unique peptides 8hrsNI-Rep2	Unique peptides 8hrsNI-Rep3	Sequence coverage [%]	Unique + razor sequence coverage [%]	Unique sequence coverage [%]
jgi|Phyca11|101174|e_gw1.5.780.1	jgi|Phyca11|101174|e_gw1.5.780.1	jgi|Phyca11|101174|e_gw1.5.780.1	3	3	3	>jgi|Phyca11|101174|e_gw1.5.780.1	1	3	3	3	3	2	2	0	1	0	1	3	1	1	1	0	3	2	2	0	1	0	1	3	1	1	1	0	3	2	2	0	1	0	1	3	1	1	1	0	15.8	15.8	15.8
jgi|Phyca11|102210|e_gw1.6.213.1	jgi|Phyca11|102210|e_gw1.6.213.1	jgi|Phyca11|102210|e_gw1.6.213.1	1	1	1	>jgi|Phyca11|102210|e_gw1.6.213.1	1	1	1	1	1	1	0	0	0	0	0	0	0	0	0	0	1	1	0	0	0	0	0	0	0	0	0	0	1	1	0	0	0	0	0	0	0	0	0	0	2.7	2.7	2.7
jgi|Phyca11|104429|e_gw1.9.149.1;jgi|Phyca11|104465|e_gw1.9.162.1;jgi|Phyca11|104335|e_gw1.9.161.1;jgi|Phyca11|532912|estExt2_fgenesh1_pg.C_PHYCAscaffold_90071	jgi|Phyca11|104429|e_gw1.9.149.1;jgi|Phyca11|104465|e_gw1.9.162.1;jgi|Phyca11|104335|e_gw1.9.161.1;jgi|Phyca11|532912|estExt2_fgenesh1_pg.C_PHYCAscaffold_90071	jgi|Phyca11|104429|e_gw1.9.149.1;jgi|Phyca11|104465|e_gw1.9.162.1;jgi|Phyca11|104335|e_gw1.9.161.1;jgi|Phyca11|532912|estExt2_fgenesh1_pg.C_PHYCAscaffold_90071	11;10;10;8	4;4;4;2	4;4;4;2	>jgi|Phyca11|104429|e_gw1.9.149.1;>jgi|Phyca11|104465|e_gw1.9.162.1;>jgi|Phyca11|104335|e_gw1.9.161.1;>jgi|Phyca11|532912|estExt2_fgenesh1_pg.C_PHYCAscaffold_90071	4	11	4	4	10	11	8	6	7	6	9	10	7	6	6	7	3	4	1	0	0	0	2	3	0	0	0	0	3	4	1	0	0	0	2	3	0	0	0	0	20.3	9	9
jgi|Phyca11|107844|e_gw1.14.218.1	jgi|Phyca11|107844|e_gw1.14.218.1	jgi|Phyca11|107844|e_gw1.14.218.1	1	1	1	>jgi|Phyca11|107844|e_gw1.14.218.1	1	1	1	1	0	0	0	0	0	0	0	0	1	0	0	0	0	0	0	0	0	0	0	0	1	0	0	0	0	0	0	0	0	0	0	0	1	0	0	0	2.2	2.2	2.2
jgi|Phyca11|108224|e_gw1.15.640.1	jgi|Phyca11|108224|e_gw1.15.640.1	jgi|Phyca11|108224|e_gw1.15.640.1	8	7	7	>jgi|Phyca11|108224|e_gw1.15.640.1	1	8	7	7	7	5	4	0	0	1	0	0	1	0	1	0	6	5	3	0	0	0	0	0	0	0	1	0	6	5	3	0	0	0	0	0	0	0	1	0	9.6	8.9	8.9
jgi|Phyca11|110254|e_gw1.18.35.1	jgi|Phyca11|110254|e_gw1.18.35.1	jgi|Phyca11|110254|e_gw1.18.35.1	1	1	1	>jgi|Phyca11|110254|e_gw1.18.35.1	1	1	1	1	1	1	1	1	1	1	1	1	1	1	1	1	1	1	1	1	1	1	1	1	1	1	1	1	1	1	1	1	1	1	1	1	1	1	1	1	2	2	2
jgi|Phyca11|112277|e_gw1.22.204.1;jgi|Phyca11|538616|estExt2_Genewise1Plus.C_PHYCAscaffold_20101	jgi|Phyca11|112277|e_gw1.22.204.1;jgi|Phyca11|538616|estExt2_Genewise1Plus.C_PHYCAscaffold_20101	jgi|Phyca11|112277|e_gw1.22.204.1;jgi|Phyca11|538616|estExt2_Genewise1Plus.C_PHYCAscaffold_20101	2;2	2;2	2;2	>jgi|Phyca11|112277|e_gw1.22.204.1;>jgi|Phyca11|538616|estExt2_Genewise1Plus.C_PHYCAscaffold_20101	2	2	2	2	0	0	1	1	1	1	1	1	0	0	0	0	0	0	1	1	1	1	1	1	0	0	0	0	0	0	1	1	1	1	1	1	0	0	0	0	5.9	5.9	5.9
jgi|Phyca11|112787|e_gw1.23.30.1	jgi|Phyca11|112787|e_gw1.23.30.1	jgi|Phyca11|112787|e_gw1.23.30.1	1	1	1	>jgi|Phyca11|112787|e_gw1.23.30.1	1	1	1	1	1	1	0	0	0	0	0	0	0	0	0	0	1	1	0	0	0	0	0	0	0	0	0	0	1	1	0	0	0	0	0	0	0	0	0	0	2.7	2.7	2.7
jgi|Phyca11|113262|e_gw1.23.227.1	jgi|Phyca11|113262|e_gw1.23.227.1	jgi|Phyca11|113262|e_gw1.23.227.1	4	4	4	>jgi|Phyca11|113262|e_gw1.23.227.1	1	4	4	4	4	4	2	0	0	0	0	0	0	0	1	0	4	4	2	0	0	0	0	0	0	0	1	0	4	4	2	0	0	0	0	0	0	0	1	0	36.3	36.3	36.3
jgi|Phyca11|115737|e_gw1.29.335.1	jgi|Phyca11|115737|e_gw1.29.335.1	jgi|Phyca11|115737|e_gw1.29.335.1	2	2	2	>jgi|Phyca11|115737|e_gw1.29.335.1	1	2	2	2	2	1	1	0	0	0	1	0	1	0	0	0	2	1	1	0	0	0	1	0	1	0	0	0	2	1	1	0	0	0	1	0	1	0	0	0	5.8	5.8	5.8
jgi|Phyca11|116574|e_gw1.31.204.1	jgi|Phyca11|116574|e_gw1.31.204.1	jgi|Phyca11|116574|e_gw1.31.204.1	1	1	1	>jgi|Phyca11|116574|e_gw1.31.204.1	1	1	1	1	1	1	1	1	1	1	1	1	1	1	1	1	1	1	1	1	1	1	1	1	1	1	1	1	1	1	1	1	1	1	1	1	1	1	1	1	1.7	1.7	1.7
jgi|Phyca11|118787|e_gw1.37.24.1;jgi|Phyca11|541727|estExt2_Genewise1Plus.C_PHYCAscaffold_70582	jgi|Phyca11|118787|e_gw1.37.24.1;jgi|Phyca11|541727|estExt2_Genewise1Plus.C_PHYCAscaffold_70582	jgi|Phyca11|118787|e_gw1.37.24.1;jgi|Phyca11|541727|estExt2_Genewise1Plus.C_PHYCAscaffold_70582	2;1	2;1	2;1	>jgi|Phyca11|118787|e_gw1.37.24.1;>jgi|Phyca11|541727|estExt2_Genewise1Plus.C_PHYCAscaffold_70582	2	2	2	2	1	2	0	0	0	0	1	1	0	0	0	0	1	2	0	0	0	0	1	1	0	0	0	0	1	2	0	0	0	0	1	1	0	0	0	0	2.6	2.6	2.6
jgi|Phyca11|119002|e_gw1.37.303.1	jgi|Phyca11|119002|e_gw1.37.303.1	jgi|Phyca11|119002|e_gw1.37.303.1	1	1	1	>jgi|Phyca11|119002|e_gw1.37.303.1	1	1	1	1	1	1	1	0	0	0	0	1	0	0	0	0	1	1	1	0	0	0	0	1	0	0	0	0	1	1	1	0	0	0	0	1	0	0	0	0	7.1	7.1	7.1
jgi|Phyca11|11949|fgenesh1_pm.PHYCAscaffold_87_#_28	jgi|Phyca11|11949|fgenesh1_pm.PHYCAscaffold_87_#_28	jgi|Phyca11|11949|fgenesh1_pm.PHYCAscaffold_87_#_28	1	1	1	>jgi|Phyca11|11949|fgenesh1_pm.PHYCAscaffold_87_#_28	1	1	1	1	0	1	0	0	0	0	0	0	0	0	0	0	0	1	0	0	0	0	0	0	0	0	0	0	0	1	0	0	0	0	0	0	0	0	0	0	15.7	15.7	15.7
jgi|Phyca11|11970|fgenesh1_pm.PHYCAscaffold_89_#_16	jgi|Phyca11|11970|fgenesh1_pm.PHYCAscaffold_89_#_16	jgi|Phyca11|11970|fgenesh1_pm.PHYCAscaffold_89_#_16	2	2	2	>jgi|Phyca11|11970|fgenesh1_pm.PHYCAscaffold_89_#_16	1	2	2	2	1	2	2	0	0	0	0	0	0	0	0	0	1	2	2	0	0	0	0	0	0	0	0	0	1	2	2	0	0	0	0	0	0	0	0	0	14.4	14.4	14.4
jgi|Phyca11|119822|e_gw1.39.18.1	jgi|Phyca11|119822|e_gw1.39.18.1	jgi|Phyca11|119822|e_gw1.39.18.1	6	6	6	>jgi|Phyca11|119822|e_gw1.39.18.1	1	6	6	6	6	3	4	1	1	0	4	4	4	1	0	1	6	3	4	1	1	0	4	4	4	1	0	1	6	3	4	1	1	0	4	4	4	1	0	1	27.7	27.7	27.7
jgi|Phyca11|11999|fgenesh1_pm.PHYCAscaffold_91_#_6	jgi|Phyca11|11999|fgenesh1_pm.PHYCAscaffold_91_#_6	jgi|Phyca11|11999|fgenesh1_pm.PHYCAscaffold_91_#_6	1	1	1	>jgi|Phyca11|11999|fgenesh1_pm.PHYCAscaffold_91_#_6	1	1	1	1	1	1	0	0	0	0	0	0	0	0	0	0	1	1	0	0	0	0	0	0	0	0	0	0	1	1	0	0	0	0	0	0	0	0	0	0	9	9	9
jgi|Phyca11|120120|e_gw1.40.468.1	jgi|Phyca11|120120|e_gw1.40.468.1	jgi|Phyca11|120120|e_gw1.40.468.1	9	9	9	>jgi|Phyca11|120120|e_gw1.40.468.1	1	9	9	9	9	9	6	0	0	1	5	3	0	0	0	0	9	9	6	0	0	1	5	3	0	0	0	0	9	9	6	0	0	1	5	3	0	0	0	0	52.6	52.6	52.6
jgi|Phyca11|120795|e_gw1.42.307.1	jgi|Phyca11|120795|e_gw1.42.307.1	jgi|Phyca11|120795|e_gw1.42.307.1	2	2	2	>jgi|Phyca11|120795|e_gw1.42.307.1	1	2	2	2	2	2	1	0	0	0	0	0	0	0	0	1	2	2	1	0	0	0	0	0	0	0	0	1	2	2	1	0	0	0	0	0	0	0	0	1	4.3	4.3	4.3
jgi|Phyca11|12117|fgenesh1_pm.PHYCAscaffold_96_#_14	jgi|Phyca11|12117|fgenesh1_pm.PHYCAscaffold_96_#_14	jgi|Phyca11|12117|fgenesh1_pm.PHYCAscaffold_96_#_14	1	1	1	>jgi|Phyca11|12117|fgenesh1_pm.PHYCAscaffold_96_#_14	1	1	1	1	1	1	1	0	0	0	0	0	0	0	0	0	1	1	1	0	0	0	0	0	0	0	0	0	1	1	1	0	0	0	0	0	0	0	0	0	5.9	5.9	5.9
jgi|Phyca11|121952|e_gw1.46.272.1;jgi|Phyca11|108448|e_gw1.15.485.1	jgi|Phyca11|121952|e_gw1.46.272.1;jgi|Phyca11|108448|e_gw1.15.485.1	jgi|Phyca11|121952|e_gw1.46.272.1;jgi|Phyca11|108448|e_gw1.15.485.1	1;1	1;1	1;1	>jgi|Phyca11|121952|e_gw1.46.272.1;>jgi|Phyca11|108448|e_gw1.15.485.1	2	1	1	1	0	1	0	0	0	0	0	0	0	0	0	0	0	1	0	0	0	0	0	0	0	0	0	0	0	1	0	0	0	0	0	0	0	0	0	0	6.7	6.7	6.7
jgi|Phyca11|123621|e_gw1.51.113.1	jgi|Phyca11|123621|e_gw1.51.113.1	jgi|Phyca11|123621|e_gw1.51.113.1	6	6	6	>jgi|Phyca11|123621|e_gw1.51.113.1	1	6	6	6	6	6	3	1	0	0	2	4	2	0	0	1	6	6	3	1	0	0	2	4	2	0	0	1	6	6	3	1	0	0	2	4	2	0	0	1	18	18	18
jgi|Phyca11|126828|e_gw1.65.227.1	jgi|Phyca11|126828|e_gw1.65.227.1	jgi|Phyca11|126828|e_gw1.65.227.1	2	2	2	>jgi|Phyca11|126828|e_gw1.65.227.1	1	2	2	2	1	1	1	0	0	0	2	1	1	0	0	0	1	1	1	0	0	0	2	1	1	0	0	0	1	1	1	0	0	0	2	1	1	0	0	0	16.4	16.4	16.4
jgi|Phyca11|127480|e_gw1.70.208.1	jgi|Phyca11|127480|e_gw1.70.208.1	jgi|Phyca11|127480|e_gw1.70.208.1	1	1	1	>jgi|Phyca11|127480|e_gw1.70.208.1	1	1	1	1	1	1	1	1	1	1	1	1	1	1	1	1	1	1	1	1	1	1	1	1	1	1	1	1	1	1	1	1	1	1	1	1	1	1	1	1	4.9	4.9	4.9
jgi|Phyca11|127491|e_gw1.70.11.1	jgi|Phyca11|127491|e_gw1.70.11.1	jgi|Phyca11|127491|e_gw1.70.11.1	2	2	2	>jgi|Phyca11|127491|e_gw1.70.11.1	1	2	2	2	1	2	2	0	0	0	0	0	0	0	0	0	1	2	2	0	0	0	0	0	0	0	0	0	1	2	2	0	0	0	0	0	0	0	0	0	4.5	4.5	4.5
jgi|Phyca11|127635|e_gw1.71.207.1	jgi|Phyca11|127635|e_gw1.71.207.1	jgi|Phyca11|127635|e_gw1.71.207.1	1	1	1	>jgi|Phyca11|127635|e_gw1.71.207.1	1	1	1	1	1	1	1	1	1	1	1	1	1	1	1	1	1	1	1	1	1	1	1	1	1	1	1	1	1	1	1	1	1	1	1	1	1	1	1	1	6.6	6.6	6.6
jgi|Phyca11|128843|e_gw1.79.146.1	jgi|Phyca11|128843|e_gw1.79.146.1	jgi|Phyca11|128843|e_gw1.79.146.1	1	1	1	>jgi|Phyca11|128843|e_gw1.79.146.1	1	1	1	1	0	1	0	0	0	0	0	0	0	0	0	0	0	1	0	0	0	0	0	0	0	0	0	0	0	1	0	0	0	0	0	0	0	0	0	0	8	8	8
jgi|Phyca11|130800|e_gw1.98.91.1	jgi|Phyca11|130800|e_gw1.98.91.1	jgi|Phyca11|130800|e_gw1.98.91.1	1	1	1	>jgi|Phyca11|130800|e_gw1.98.91.1	1	1	1	1	0	0	0	0	0	0	0	0	1	0	0	0	0	0	0	0	0	0	0	0	1	0	0	0	0	0	0	0	0	0	0	0	1	0	0	0	4.3	4.3	4.3
jgi|Phyca11|131286|e_gw1.103.39.1	jgi|Phyca11|131286|e_gw1.103.39.1	jgi|Phyca11|131286|e_gw1.103.39.1	7	7	7	>jgi|Phyca11|131286|e_gw1.103.39.1	1	7	7	7	6	7	6	1	0	0	4	4	4	1	1	1	6	7	6	1	0	0	4	4	4	1	1	1	6	7	6	1	0	0	4	4	4	1	1	1	32.3	32.3	32.3
jgi|Phyca11|131382|e_gw1.105.3.1	jgi|Phyca11|131382|e_gw1.105.3.1	jgi|Phyca11|131382|e_gw1.105.3.1	47	6	6	>jgi|Phyca11|131382|e_gw1.105.3.1	1	47	6	6	40	40	37	39	35	34	35	35	32	39	36	35	5	5	5	2	2	1	2	2	1	1	2	1	5	5	5	2	2	1	2	2	1	1	2	1	17.7	3.6	3.6
jgi|Phyca11|131568|e_gw1.107.57.1	jgi|Phyca11|131568|e_gw1.107.57.1	jgi|Phyca11|131568|e_gw1.107.57.1	2	2	2	>jgi|Phyca11|131568|e_gw1.107.57.1	1	2	2	2	2	2	0	0	1	0	0	2	0	0	0	0	2	2	0	0	1	0	0	2	0	0	0	0	2	2	0	0	1	0	0	2	0	0	0	0	11	11	11
jgi|Phyca11|132086|e_gw1.132.17.1;jgi|Phyca11|113597|e_gw1.24.348.1	jgi|Phyca11|132086|e_gw1.132.17.1;jgi|Phyca11|113597|e_gw1.24.348.1;jgi|Phyca11|9610|fgenesh1_pm.PHYCAscaffold_39_#_76;jgi|Phyca11|8024|fgenesh1_pm.PHYCAscaffold_24_#_54;jgi|Phyca11|84864|gw1.29.565.1;jgi|Phyca11|133407|e_gw1.447.2.1;jgi|Phyca11|17044|fgenesh1_pg.PHYCAscaffold_24_#_69	jgi|Phyca11|132086|e_gw1.132.17.1;jgi|Phyca11|113597|e_gw1.24.348.1	9;6;4;3;2;1;1	2;1;0;1;0;0;0	2;1;0;1;0;0;0	>jgi|Phyca11|132086|e_gw1.132.17.1;>jgi|Phyca11|113597|e_gw1.24.348.1	7	9	2	2	8	9	8	5	5	6	7	7	6	6	6	7	2	2	2	0	0	0	2	2	1	0	0	0	2	2	2	0	0	0	2	2	1	0	0	0	27.4	7.7	7.7
jgi|Phyca11|132541|e_gw1.180.12.1;jgi|Phyca11|104959|e_gw1.10.303.1;PcRxLR401_1 | Predicted P. capsici RxLR | PHYCAscaffold_63_f_155647_156351_1	jgi|Phyca11|132541|e_gw1.180.12.1;jgi|Phyca11|104959|e_gw1.10.303.1;PcRxLR401_1 | Predicted P. capsici RxLR | PHYCAscaffold_63_f_155647_156351_1	jgi|Phyca11|132541|e_gw1.180.12.1;jgi|Phyca11|104959|e_gw1.10.303.1;PcRxLR401_1 | Predicted P. capsici RxLR | PHYCAscaffold_63_f_155647_156351_1	3;2;2	3;2;2	3;2;2	>jgi|Phyca11|132541|e_gw1.180.12.1;>jgi|Phyca11|104959|e_gw1.10.303.1;>PcRxLR401_1 | Predicted P. capsici RxLR | PHYCAscaffold_63_f_155647_156351_1	3	3	3	3	3	3	3	0	0	0	0	1	0	1	0	0	3	3	3	0	0	0	0	1	0	1	0	0	3	3	3	0	0	0	0	1	0	1	0	0	13.9	13.9	13.9
jgi|Phyca11|13532|fgenesh1_pg.PHYCAscaffold_4_#_55	jgi|Phyca11|13532|fgenesh1_pg.PHYCAscaffold_4_#_55	jgi|Phyca11|13532|fgenesh1_pg.PHYCAscaffold_4_#_55	1	1	1	>jgi|Phyca11|13532|fgenesh1_pg.PHYCAscaffold_4_#_55	1	1	1	1	1	1	1	1	1	1	1	1	1	1	1	1	1	1	1	1	1	1	1	1	1	1	1	1	1	1	1	1	1	1	1	1	1	1	1	1	5.8	5.8	5.8
jgi|Phyca11|14010|fgenesh1_pg.PHYCAscaffold_5_#_224	jgi|Phyca11|14010|fgenesh1_pg.PHYCAscaffold_5_#_224	jgi|Phyca11|14010|fgenesh1_pg.PHYCAscaffold_5_#_224	1	1	1	>jgi|Phyca11|14010|fgenesh1_pg.PHYCAscaffold_5_#_224	1	1	1	1	1	1	0	0	0	0	0	1	0	0	0	1	1	1	0	0	0	0	0	1	0	0	0	1	1	1	0	0	0	0	0	1	0	0	0	1	6.7	6.7	6.7
jgi|Phyca11|14976|fgenesh1_pg.PHYCAscaffold_10_#_122	jgi|Phyca11|14976|fgenesh1_pg.PHYCAscaffold_10_#_122	jgi|Phyca11|14976|fgenesh1_pg.PHYCAscaffold_10_#_122	1	1	1	>jgi|Phyca11|14976|fgenesh1_pg.PHYCAscaffold_10_#_122	1	1	1	1	0	0	0	1	1	0	1	1	0	1	0	0	0	0	0	1	1	0	1	1	0	1	0	0	0	0	0	1	1	0	1	1	0	1	0	0	6.5	6.5	6.5
jgi|Phyca11|15710|fgenesh1_pg.PHYCAscaffold_15_#_48	jgi|Phyca11|15710|fgenesh1_pg.PHYCAscaffold_15_#_48	jgi|Phyca11|15710|fgenesh1_pg.PHYCAscaffold_15_#_48	8	8	8	>jgi|Phyca11|15710|fgenesh1_pg.PHYCAscaffold_15_#_48	1	8	8	8	7	7	5	0	1	0	4	3	0	1	1	0	7	7	5	0	1	0	4	3	0	1	1	0	7	7	5	0	1	0	4	3	0	1	1	0	8.5	8.5	8.5
jgi|Phyca11|15914|fgenesh1_pg.PHYCAscaffold_16_#_92	jgi|Phyca11|15914|fgenesh1_pg.PHYCAscaffold_16_#_92	jgi|Phyca11|15914|fgenesh1_pg.PHYCAscaffold_16_#_92	4	3	3	>jgi|Phyca11|15914|fgenesh1_pg.PHYCAscaffold_16_#_92	1	4	3	3	4	4	4	1	1	1	4	3	3	1	1	1	3	3	3	0	0	0	3	2	2	0	0	0	3	3	3	0	0	0	3	2	2	0	0	0	15.7	12.2	12.2
jgi|Phyca11|16155|fgenesh1_pg.PHYCAscaffold_18_#_43	jgi|Phyca11|16155|fgenesh1_pg.PHYCAscaffold_18_#_43	jgi|Phyca11|16155|fgenesh1_pg.PHYCAscaffold_18_#_43	1	1	1	>jgi|Phyca11|16155|fgenesh1_pg.PHYCAscaffold_18_#_43	1	1	1	1	1	1	1	1	1	1	1	1	1	0	1	1	1	1	1	1	1	1	1	1	1	0	1	1	1	1	1	1	1	1	1	1	1	0	1	1	1.9	1.9	1.9
jgi|Phyca11|17821|fgenesh1_pg.PHYCAscaffold_30_#_132	jgi|Phyca11|17821|fgenesh1_pg.PHYCAscaffold_30_#_132	jgi|Phyca11|17821|fgenesh1_pg.PHYCAscaffold_30_#_132	7	7	7	>jgi|Phyca11|17821|fgenesh1_pg.PHYCAscaffold_30_#_132	1	7	7	7	7	4	5	0	0	0	7	7	5	1	1	0	7	4	5	0	0	0	7	7	5	1	1	0	7	4	5	0	0	0	7	7	5	1	1	0	20.6	20.6	20.6
jgi|Phyca11|17937|fgenesh1_pg.PHYCAscaffold_32_#_12	jgi|Phyca11|17937|fgenesh1_pg.PHYCAscaffold_32_#_12	jgi|Phyca11|17937|fgenesh1_pg.PHYCAscaffold_32_#_12	1	1	1	>jgi|Phyca11|17937|fgenesh1_pg.PHYCAscaffold_32_#_12	1	1	1	1	1	1	1	0	0	0	1	1	0	0	0	0	1	1	1	0	0	0	1	1	0	0	0	0	1	1	1	0	0	0	1	1	0	0	0	0	6.8	6.8	6.8
jgi|Phyca11|18029|fgenesh1_pg.PHYCAscaffold_32_#_104	jgi|Phyca11|18029|fgenesh1_pg.PHYCAscaffold_32_#_104	jgi|Phyca11|18029|fgenesh1_pg.PHYCAscaffold_32_#_104	7	7	7	>jgi|Phyca11|18029|fgenesh1_pg.PHYCAscaffold_32_#_104	1	7	7	7	6	6	4	0	0	0	5	1	0	0	0	0	6	6	4	0	0	0	5	1	0	0	0	0	6	6	4	0	0	0	5	1	0	0	0	0	9	9	9
jgi|Phyca11|18478|fgenesh1_pg.PHYCAscaffold_37_#_42	jgi|Phyca11|18478|fgenesh1_pg.PHYCAscaffold_37_#_42	jgi|Phyca11|18478|fgenesh1_pg.PHYCAscaffold_37_#_42	1	1	1	>jgi|Phyca11|18478|fgenesh1_pg.PHYCAscaffold_37_#_42	1	1	1	1	0	1	0	0	0	0	0	0	0	0	0	0	0	1	0	0	0	0	0	0	0	0	0	0	0	1	0	0	0	0	0	0	0	0	0	0	7.3	7.3	7.3
jgi|Phyca11|19566|fgenesh1_pg.PHYCAscaffold_49_#_79	jgi|Phyca11|19566|fgenesh1_pg.PHYCAscaffold_49_#_79	jgi|Phyca11|19566|fgenesh1_pg.PHYCAscaffold_49_#_79	1	1	1	>jgi|Phyca11|19566|fgenesh1_pg.PHYCAscaffold_49_#_79	1	1	1	1	1	1	1	0	0	0	1	1	1	0	0	0	1	1	1	0	0	0	1	1	1	0	0	0	1	1	1	0	0	0	1	1	1	0	0	0	13.2	13.2	13.2
jgi|Phyca11|20810|fgenesh1_pg.PHYCAscaffold_73_#_10	jgi|Phyca11|20810|fgenesh1_pg.PHYCAscaffold_73_#_10	jgi|Phyca11|20810|fgenesh1_pg.PHYCAscaffold_73_#_10	1	1	1	>jgi|Phyca11|20810|fgenesh1_pg.PHYCAscaffold_73_#_10	1	1	1	1	1	1	1	1	1	0	1	0	0	1	1	0	1	1	1	1	1	0	1	0	0	1	1	0	1	1	1	1	1	0	1	0	0	1	1	0	4.9	4.9	4.9
jgi|Phyca11|22125|fgenesh1_pg.PHYCAscaffold_892_#_1	jgi|Phyca11|22125|fgenesh1_pg.PHYCAscaffold_892_#_1	jgi|Phyca11|22125|fgenesh1_pg.PHYCAscaffold_892_#_1	2	2	2	>jgi|Phyca11|22125|fgenesh1_pg.PHYCAscaffold_892_#_1	1	2	2	2	1	2	1	1	1	0	1	1	1	1	1	1	1	2	1	1	1	0	1	1	1	1	1	1	1	2	1	1	1	0	1	1	1	1	1	1	6	6	6
jgi|Phyca11|42701|gw1.107.67.1;jgi|Phyca11|507557|fgenesh2_kg.PHYCAscaffold_28_#_64_#_gi|189084946|gb|BT032478.1|;jgi|Phyca11|505276|fgenesh2_kg.PHYCAscaffold_12_#_64_#_gi|189084946|gb|BT032478.1|;jgi|Phyca11|132591|e_gw1.184.6.1	jgi|Phyca11|42701|gw1.107.67.1;jgi|Phyca11|507557|fgenesh2_kg.PHYCAscaffold_28_#_64_#_gi|189084946|gb|BT032478.1|;jgi|Phyca11|505276|fgenesh2_kg.PHYCAscaffold_12_#_64_#_gi|189084946|gb|BT032478.1|;jgi|Phyca11|132591|e_gw1.184.6.1	jgi|Phyca11|42701|gw1.107.67.1;jgi|Phyca11|507557|fgenesh2_kg.PHYCAscaffold_28_#_64_#_gi|189084946|gb|BT032478.1|;jgi|Phyca11|505276|fgenesh2_kg.PHYCAscaffold_12_#_64_#_gi|189084946|gb|BT032478.1|;jgi|Phyca11|132591|e_gw1.184.6.1	1;1;1;1	1;1;1;1	1;1;1;1	>jgi|Phyca11|42701|gw1.107.67.1;>jgi|Phyca11|507557|fgenesh2_kg.PHYCAscaffold_28_#_64_#_gi|189084946|gb|BT032478.1|;>jgi|Phyca11|505276|fgenesh2_kg.PHYCAscaffold_12_#_64_#_gi|189084946|gb|BT032478.1|;>jgi|Phyca11|132591|e_gw1.184.6.1	4	1	1	1	1	1	1	0	0	0	1	1	0	0	0	0	1	1	1	0	0	0	1	1	0	0	0	0	1	1	1	0	0	0	1	1	0	0	0	0	14.5	14.5	14.5
jgi|Phyca11|42953|gw1.25.83.1	jgi|Phyca11|42953|gw1.25.83.1	jgi|Phyca11|42953|gw1.25.83.1	1	1	1	>jgi|Phyca11|42953|gw1.25.83.1	1	1	1	1	0	1	0	0	0	0	0	1	1	0	0	0	0	1	0	0	0	0	0	1	1	0	0	0	0	1	0	0	0	0	0	1	1	0	0	0	15.1	15.1	15.1
jgi|Phyca11|43072|gw1.28.98.1	jgi|Phyca11|43072|gw1.28.98.1	jgi|Phyca11|43072|gw1.28.98.1	1	1	1	>jgi|Phyca11|43072|gw1.28.98.1	1	1	1	1	1	1	1	0	0	0	0	1	0	0	0	0	1	1	1	0	0	0	0	1	0	0	0	0	1	1	1	0	0	0	0	1	0	0	0	0	24.2	24.2	24.2
jgi|Phyca11|4402|fgenesh1_pm.PHYCAscaffold_1_#_315	jgi|Phyca11|4402|fgenesh1_pm.PHYCAscaffold_1_#_315;jgi|Phyca11|34721|gw1.65.9.1	jgi|Phyca11|4402|fgenesh1_pm.PHYCAscaffold_1_#_315	9;1	8;1	8;1	>jgi|Phyca11|4402|fgenesh1_pm.PHYCAscaffold_1_#_315	2	9	8	8	9	9	7	2	2	2	4	7	2	4	2	2	8	8	6	1	1	1	3	6	1	3	1	1	8	8	6	1	1	1	3	6	1	3	1	1	26.5	24.8	24.8
jgi|Phyca11|48912|gw1.212.2.1;jgi|Phyca11|131906|e_gw1.119.21.1	jgi|Phyca11|48912|gw1.212.2.1;jgi|Phyca11|131906|e_gw1.119.21.1	jgi|Phyca11|48912|gw1.212.2.1;jgi|Phyca11|131906|e_gw1.119.21.1	2;2	2;2	2;2	>jgi|Phyca11|48912|gw1.212.2.1;>jgi|Phyca11|131906|e_gw1.119.21.1	2	2	2	2	2	2	2	0	0	0	1	0	0	1	0	0	2	2	2	0	0	0	1	0	0	1	0	0	2	2	2	0	0	0	1	0	0	1	0	0	10.4	10.4	10.4
jgi|Phyca11|502600|fgenesh2_kg.PHYCAscaffold_1_#_60_#_4097846:1	jgi|Phyca11|502600|fgenesh2_kg.PHYCAscaffold_1_#_60_#_4097846:1	jgi|Phyca11|502600|fgenesh2_kg.PHYCAscaffold_1_#_60_#_4097846:1	2	2	2	>jgi|Phyca11|502600|fgenesh2_kg.PHYCAscaffold_1_#_60_#_4097846:1	1	2	2	2	2	2	1	0	0	0	0	1	2	1	1	0	2	2	1	0	0	0	0	1	2	1	1	0	2	2	1	0	0	0	0	1	2	1	1	0	6.1	6.1	6.1
jgi|Phyca11|502783|fgenesh2_kg.PHYCAscaffold_1_#_243_#_Contig762.1	jgi|Phyca11|502783|fgenesh2_kg.PHYCAscaffold_1_#_243_#_Contig762.1	jgi|Phyca11|502783|fgenesh2_kg.PHYCAscaffold_1_#_243_#_Contig762.1	6	6	6	>jgi|Phyca11|502783|fgenesh2_kg.PHYCAscaffold_1_#_243_#_Contig762.1	1	6	6	6	5	1	0	1	1	0	5	6	3	0	1	0	5	1	0	1	1	0	5	6	3	0	1	0	5	1	0	1	1	0	5	6	3	0	1	0	9.8	9.8	9.8
jgi|Phyca11|502820|fgenesh2_kg.PHYCAscaffold_1_#_280_#_gi|189084791|gb|BT032321.1|	jgi|Phyca11|502820|fgenesh2_kg.PHYCAscaffold_1_#_280_#_gi|189084791|gb|BT032321.1|	jgi|Phyca11|502820|fgenesh2_kg.PHYCAscaffold_1_#_280_#_gi|189084791|gb|BT032321.1|	2	2	2	>jgi|Phyca11|502820|fgenesh2_kg.PHYCAscaffold_1_#_280_#_gi|189084791|gb|BT032321.1|	1	2	2	2	0	0	0	1	1	0	0	1	0	0	0	0	0	0	0	1	1	0	0	1	0	0	0	0	0	0	0	1	1	0	0	1	0	0	0	0	2.9	2.9	2.9
jgi|Phyca11|502852|fgenesh2_kg.PHYCAscaffold_1_#_312_#_Contig157.1	jgi|Phyca11|502852|fgenesh2_kg.PHYCAscaffold_1_#_312_#_Contig157.1	jgi|Phyca11|502852|fgenesh2_kg.PHYCAscaffold_1_#_312_#_Contig157.1	3	2	2	>jgi|Phyca11|502852|fgenesh2_kg.PHYCAscaffold_1_#_312_#_Contig157.1	1	3	2	2	3	3	3	1	1	1	2	1	3	1	1	2	2	2	2	1	1	0	2	1	2	1	1	1	2	2	2	1	1	0	2	1	2	1	1	1	15.4	11.1	11.1
jgi|Phyca11|502943|fgenesh2_kg.PHYCAscaffold_2_#_59_#_gi|189083898|gb|BT031414.1|	jgi|Phyca11|502943|fgenesh2_kg.PHYCAscaffold_2_#_59_#_gi|189083898|gb|BT031414.1|	jgi|Phyca11|502943|fgenesh2_kg.PHYCAscaffold_2_#_59_#_gi|189083898|gb|BT031414.1|	2	2	2	>jgi|Phyca11|502943|fgenesh2_kg.PHYCAscaffold_2_#_59_#_gi|189083898|gb|BT031414.1|	1	2	2	2	2	2	2	0	0	0	1	2	1	0	0	0	2	2	2	0	0	0	1	2	1	0	0	0	2	2	2	0	0	0	1	2	1	0	0	0	9.7	9.7	9.7
jgi|Phyca11|502973|fgenesh2_kg.PHYCAscaffold_2_#_89_#_4101945:287	jgi|Phyca11|502973|fgenesh2_kg.PHYCAscaffold_2_#_89_#_4101945:287	jgi|Phyca11|502973|fgenesh2_kg.PHYCAscaffold_2_#_89_#_4101945:287	7	5	5	>jgi|Phyca11|502973|fgenesh2_kg.PHYCAscaffold_2_#_89_#_4101945:287	1	7	5	5	6	7	6	2	2	2	7	6	6	2	2	2	4	5	4	0	0	0	5	4	4	0	0	0	4	5	4	0	0	0	5	4	4	0	0	0	33.3	27.5	27.5
jgi|Phyca11|503121|fgenesh2_kg.PHYCAscaffold_2_#_237_#_Contig2206.1	jgi|Phyca11|503121|fgenesh2_kg.PHYCAscaffold_2_#_237_#_Contig2206.1	jgi|Phyca11|503121|fgenesh2_kg.PHYCAscaffold_2_#_237_#_Contig2206.1	7	7	7	>jgi|Phyca11|503121|fgenesh2_kg.PHYCAscaffold_2_#_237_#_Contig2206.1	1	7	7	7	5	7	1	0	0	0	4	3	0	0	0	0	5	7	1	0	0	0	4	3	0	0	0	0	5	7	1	0	0	0	4	3	0	0	0	0	25.7	25.7	25.7
jgi|Phyca11|503123|fgenesh2_kg.PHYCAscaffold_2_#_239_#_Contig21.3	jgi|Phyca11|503123|fgenesh2_kg.PHYCAscaffold_2_#_239_#_Contig21.3	jgi|Phyca11|503123|fgenesh2_kg.PHYCAscaffold_2_#_239_#_Contig21.3	5	5	5	>jgi|Phyca11|503123|fgenesh2_kg.PHYCAscaffold_2_#_239_#_Contig21.3	1	5	5	5	5	4	4	0	0	0	4	3	3	0	0	0	5	4	4	0	0	0	4	3	3	0	0	0	5	4	4	0	0	0	4	3	3	0	0	0	10.8	10.8	10.8
jgi|Phyca11|503154|fgenesh2_kg.PHYCAscaffold_3_#_19_#_Contig1304.1	jgi|Phyca11|503154|fgenesh2_kg.PHYCAscaffold_3_#_19_#_Contig1304.1	jgi|Phyca11|503154|fgenesh2_kg.PHYCAscaffold_3_#_19_#_Contig1304.1	2	2	2	>jgi|Phyca11|503154|fgenesh2_kg.PHYCAscaffold_3_#_19_#_Contig1304.1	1	2	2	2	2	1	1	0	0	0	0	0	0	0	0	0	2	1	1	0	0	0	0	0	0	0	0	0	2	1	1	0	0	0	0	0	0	0	0	0	3.5	3.5	3.5
jgi|Phyca11|503255|fgenesh2_kg.PHYCAscaffold_3_#_120_#_Contig3996.1	jgi|Phyca11|503255|fgenesh2_kg.PHYCAscaffold_3_#_120_#_Contig3996.1	jgi|Phyca11|503255|fgenesh2_kg.PHYCAscaffold_3_#_120_#_Contig3996.1	2	2	2	>jgi|Phyca11|503255|fgenesh2_kg.PHYCAscaffold_3_#_120_#_Contig3996.1	1	2	2	2	2	1	1	1	0	1	1	0	0	0	1	0	2	1	1	1	0	1	1	0	0	0	1	0	2	1	1	1	0	1	1	0	0	0	1	0	11.8	11.8	11.8
jgi|Phyca11|503258|fgenesh2_kg.PHYCAscaffold_3_#_123_#_Contig19.2	jgi|Phyca11|503258|fgenesh2_kg.PHYCAscaffold_3_#_123_#_Contig19.2	jgi|Phyca11|503258|fgenesh2_kg.PHYCAscaffold_3_#_123_#_Contig19.2	15	15	15	>jgi|Phyca11|503258|fgenesh2_kg.PHYCAscaffold_3_#_123_#_Contig19.2	1	15	15	15	15	13	13	1	0	1	14	13	10	0	1	1	15	13	13	1	0	1	14	13	10	0	1	1	15	13	13	1	0	1	14	13	10	0	1	1	42.9	42.9	42.9
jgi|Phyca11|503263|fgenesh2_kg.PHYCAscaffold_3_#_128_#_Contig1288.1	jgi|Phyca11|503263|fgenesh2_kg.PHYCAscaffold_3_#_128_#_Contig1288.1	jgi|Phyca11|503263|fgenesh2_kg.PHYCAscaffold_3_#_128_#_Contig1288.1	2	2	2	>jgi|Phyca11|503263|fgenesh2_kg.PHYCAscaffold_3_#_128_#_Contig1288.1	1	2	2	2	1	1	0	0	0	0	2	1	1	0	0	0	1	1	0	0	0	0	2	1	1	0	0	0	1	1	0	0	0	0	2	1	1	0	0	0	4.8	4.8	4.8
jgi|Phyca11|503425|fgenesh2_kg.PHYCAscaffold_3_#_290_#_4101945:196	jgi|Phyca11|503425|fgenesh2_kg.PHYCAscaffold_3_#_290_#_4101945:196	jgi|Phyca11|503425|fgenesh2_kg.PHYCAscaffold_3_#_290_#_4101945:196	4	4	4	>jgi|Phyca11|503425|fgenesh2_kg.PHYCAscaffold_3_#_290_#_4101945:196	1	4	4	4	4	3	2	0	0	0	3	3	2	0	0	0	4	3	2	0	0	0	3	3	2	0	0	0	4	3	2	0	0	0	3	3	2	0	0	0	12.3	12.3	12.3
jgi|Phyca11|503562|fgenesh2_kg.PHYCAscaffold_4_#_101_#_4100091:2;jgi|Phyca11|503560|fgenesh2_kg.PHYCAscaffold_4_#_99_#_Contig45.1	jgi|Phyca11|503562|fgenesh2_kg.PHYCAscaffold_4_#_101_#_4100091:2;jgi|Phyca11|503560|fgenesh2_kg.PHYCAscaffold_4_#_99_#_Contig45.1	jgi|Phyca11|503562|fgenesh2_kg.PHYCAscaffold_4_#_101_#_4100091:2;jgi|Phyca11|503560|fgenesh2_kg.PHYCAscaffold_4_#_99_#_Contig45.1	6;4	6;4	6;4	>jgi|Phyca11|503562|fgenesh2_kg.PHYCAscaffold_4_#_101_#_4100091:2;>jgi|Phyca11|503560|fgenesh2_kg.PHYCAscaffold_4_#_99_#_Contig45.1	2	6	6	6	4	5	4	1	1	1	3	3	1	0	1	0	4	5	4	1	1	1	3	3	1	0	1	0	4	5	4	1	1	1	3	3	1	0	1	0	7.1	7.1	7.1
jgi|Phyca11|503721|fgenesh2_kg.PHYCAscaffold_4_#_260_#_4101523:1	jgi|Phyca11|503721|fgenesh2_kg.PHYCAscaffold_4_#_260_#_4101523:1	jgi|Phyca11|503721|fgenesh2_kg.PHYCAscaffold_4_#_260_#_4101523:1	1	1	1	>jgi|Phyca11|503721|fgenesh2_kg.PHYCAscaffold_4_#_260_#_4101523:1	1	1	1	1	1	1	1	0	0	0	0	0	0	0	0	0	1	1	1	0	0	0	0	0	0	0	0	0	1	1	1	0	0	0	0	0	0	0	0	0	3.8	3.8	3.8
jgi|Phyca11|503852|fgenesh2_kg.PHYCAscaffold_5_#_16_#_4101529:5	jgi|Phyca11|503852|fgenesh2_kg.PHYCAscaffold_5_#_16_#_4101529:5	jgi|Phyca11|503852|fgenesh2_kg.PHYCAscaffold_5_#_16_#_4101529:5	2	2	2	>jgi|Phyca11|503852|fgenesh2_kg.PHYCAscaffold_5_#_16_#_4101529:5	1	2	2	2	2	2	1	0	0	0	2	2	2	0	0	0	2	2	1	0	0	0	2	2	2	0	0	0	2	2	1	0	0	0	2	2	2	0	0	0	11	11	11
jgi|Phyca11|503853|fgenesh2_kg.PHYCAscaffold_5_#_17_#_Contig1448.1	jgi|Phyca11|503853|fgenesh2_kg.PHYCAscaffold_5_#_17_#_Contig1448.1	jgi|Phyca11|503853|fgenesh2_kg.PHYCAscaffold_5_#_17_#_Contig1448.1	10	10	10	>jgi|Phyca11|503853|fgenesh2_kg.PHYCAscaffold_5_#_17_#_Contig1448.1	1	10	10	10	9	10	7	1	0	1	8	6	2	2	1	1	9	10	7	1	0	1	8	6	2	2	1	1	9	10	7	1	0	1	8	6	2	2	1	1	26.3	26.3	26.3
jgi|Phyca11|503860|fgenesh2_kg.PHYCAscaffold_5_#_24_#_gi|189084064|gb|BT031580.1|	jgi|Phyca11|503860|fgenesh2_kg.PHYCAscaffold_5_#_24_#_gi|189084064|gb|BT031580.1|	jgi|Phyca11|503860|fgenesh2_kg.PHYCAscaffold_5_#_24_#_gi|189084064|gb|BT031580.1|	11	11	11	>jgi|Phyca11|503860|fgenesh2_kg.PHYCAscaffold_5_#_24_#_gi|189084064|gb|BT031580.1|	1	11	11	11	11	11	8	0	0	0	1	5	1	0	0	0	11	11	8	0	0	0	1	5	1	0	0	0	11	11	8	0	0	0	1	5	1	0	0	0	13	13	13
jgi|Phyca11|503862|fgenesh2_kg.PHYCAscaffold_5_#_26_#_4100021:1	jgi|Phyca11|503862|fgenesh2_kg.PHYCAscaffold_5_#_26_#_4100021:1	jgi|Phyca11|503862|fgenesh2_kg.PHYCAscaffold_5_#_26_#_4100021:1	2	1	1	>jgi|Phyca11|503862|fgenesh2_kg.PHYCAscaffold_5_#_26_#_4100021:1	1	2	1	1	1	2	1	0	0	0	1	1	1	0	0	0	0	1	0	0	0	0	0	0	0	0	0	0	0	1	0	0	0	0	0	0	0	0	0	0	29.3	18.5	18.5
jgi|Phyca11|503886|fgenesh2_kg.PHYCAscaffold_5_#_50_#_Contig513.1	jgi|Phyca11|503886|fgenesh2_kg.PHYCAscaffold_5_#_50_#_Contig513.1	jgi|Phyca11|503886|fgenesh2_kg.PHYCAscaffold_5_#_50_#_Contig513.1	2	2	2	>jgi|Phyca11|503886|fgenesh2_kg.PHYCAscaffold_5_#_50_#_Contig513.1	1	2	2	2	2	1	2	0	1	0	1	1	1	0	0	0	2	1	2	0	1	0	1	1	1	0	0	0	2	1	2	0	1	0	1	1	1	0	0	0	6.4	6.4	6.4
jgi|Phyca11|503888|fgenesh2_kg.PHYCAscaffold_5_#_52_#_Contig36.1	jgi|Phyca11|503888|fgenesh2_kg.PHYCAscaffold_5_#_52_#_Contig36.1	jgi|Phyca11|503888|fgenesh2_kg.PHYCAscaffold_5_#_52_#_Contig36.1	4	4	4	>jgi|Phyca11|503888|fgenesh2_kg.PHYCAscaffold_5_#_52_#_Contig36.1	1	4	4	4	3	3	3	0	0	1	2	2	1	0	0	0	3	3	3	0	0	1	2	2	1	0	0	0	3	3	3	0	0	1	2	2	1	0	0	0	22.9	22.9	22.9
jgi|Phyca11|503898|fgenesh2_kg.PHYCAscaffold_5_#_62_#_gi|189083883|gb|BT031399.1|;jgi|Phyca11|572539|estExt2_Genewise1.C_PHYCAscaffold_480300;jgi|Phyca11|504023|fgenesh2_kg.PHYCAscaffold_5_#_187_#_4101945:258;jgi|Phyca11|528097|estExt2_fgenesh1_pm.C_PHYCAscaffold_260093	jgi|Phyca11|503898|fgenesh2_kg.PHYCAscaffold_5_#_62_#_gi|189083883|gb|BT031399.1|;jgi|Phyca11|572539|estExt2_Genewise1.C_PHYCAscaffold_480300;jgi|Phyca11|504023|fgenesh2_kg.PHYCAscaffold_5_#_187_#_4101945:258;jgi|Phyca11|528097|estExt2_fgenesh1_pm.C_PHYCAscaffold_260093	jgi|Phyca11|503898|fgenesh2_kg.PHYCAscaffold_5_#_62_#_gi|189083883|gb|BT031399.1|;jgi|Phyca11|572539|estExt2_Genewise1.C_PHYCAscaffold_480300;jgi|Phyca11|504023|fgenesh2_kg.PHYCAscaffold_5_#_187_#_4101945:258;jgi|Phyca11|528097|estExt2_fgenesh1_pm.C_PHYCAscaffold_260093	5;5;5;5	2;2;2;2	2;2;2;2	>jgi|Phyca11|503898|fgenesh2_kg.PHYCAscaffold_5_#_62_#_gi|189083883|gb|BT031399.1|;>jgi|Phyca11|572539|estExt2_Genewise1.C_PHYCAscaffold_480300;>jgi|Phyca11|504023|fgenesh2_kg.PHYCAscaffold_5_#_187_#_4101945:258;>jgi|Phyca11|528097|estExt2_fgenesh1_pm.C_PH	4	5	2	2	5	5	5	3	3	3	5	5	5	3	4	3	2	2	2	0	0	0	2	2	2	0	1	0	2	2	2	0	0	0	2	2	2	0	1	0	36.7	19.5	19.5
jgi|Phyca11|503902|fgenesh2_kg.PHYCAscaffold_5_#_66_#_Contig14.1	jgi|Phyca11|503902|fgenesh2_kg.PHYCAscaffold_5_#_66_#_Contig14.1	jgi|Phyca11|503902|fgenesh2_kg.PHYCAscaffold_5_#_66_#_Contig14.1	5	4	4	>jgi|Phyca11|503902|fgenesh2_kg.PHYCAscaffold_5_#_66_#_Contig14.1	1	5	4	4	4	5	4	0	1	1	5	5	4	1	1	1	3	4	3	0	0	0	4	4	3	0	0	0	3	4	3	0	0	0	4	4	3	0	0	0	15.5	13.2	13.2
jgi|Phyca11|504086|fgenesh2_kg.PHYCAscaffold_6_#_3_#_4100428:2	jgi|Phyca11|504086|fgenesh2_kg.PHYCAscaffold_6_#_3_#_4100428:2	jgi|Phyca11|504086|fgenesh2_kg.PHYCAscaffold_6_#_3_#_4100428:2	1	1	1	>jgi|Phyca11|504086|fgenesh2_kg.PHYCAscaffold_6_#_3_#_4100428:2	1	1	1	1	1	0	1	0	0	0	0	0	1	0	0	1	1	0	1	0	0	0	0	0	1	0	0	1	1	0	1	0	0	0	0	0	1	0	0	1	5.3	5.3	5.3
jgi|Phyca11|504097|fgenesh2_kg.PHYCAscaffold_6_#_14_#_Contig4842.1	jgi|Phyca11|504097|fgenesh2_kg.PHYCAscaffold_6_#_14_#_Contig4842.1	jgi|Phyca11|504097|fgenesh2_kg.PHYCAscaffold_6_#_14_#_Contig4842.1	3	1	1	>jgi|Phyca11|504097|fgenesh2_kg.PHYCAscaffold_6_#_14_#_Contig4842.1	1	3	1	1	2	3	2	0	0	0	0	1	0	0	0	0	1	1	1	0	0	0	0	1	0	0	0	0	1	1	1	0	0	0	0	1	0	0	0	0	4.6	1.8	1.8
jgi|Phyca11|504124|fgenesh2_kg.PHYCAscaffold_6_#_41_#_Contig4586.1	jgi|Phyca11|504124|fgenesh2_kg.PHYCAscaffold_6_#_41_#_Contig4586.1	jgi|Phyca11|504124|fgenesh2_kg.PHYCAscaffold_6_#_41_#_Contig4586.1	1	1	1	>jgi|Phyca11|504124|fgenesh2_kg.PHYCAscaffold_6_#_41_#_Contig4586.1	1	1	1	1	1	1	1	1	1	1	1	1	1	1	1	1	1	1	1	1	1	1	1	1	1	1	1	1	1	1	1	1	1	1	1	1	1	1	1	1	5.2	5.2	5.2
jgi|Phyca11|504142|fgenesh2_kg.PHYCAscaffold_6_#_59_#_4101529:2	jgi|Phyca11|504142|fgenesh2_kg.PHYCAscaffold_6_#_59_#_4101529:2	jgi|Phyca11|504142|fgenesh2_kg.PHYCAscaffold_6_#_59_#_4101529:2	6	6	6	>jgi|Phyca11|504142|fgenesh2_kg.PHYCAscaffold_6_#_59_#_4101529:2	1	6	6	6	6	4	4	0	2	0	3	3	2	0	1	2	6	4	4	0	2	0	3	3	2	0	1	2	6	4	4	0	2	0	3	3	2	0	1	2	26	26	26
jgi|Phyca11|504155|fgenesh2_kg.PHYCAscaffold_6_#_72_#_4101945:207	jgi|Phyca11|504155|fgenesh2_kg.PHYCAscaffold_6_#_72_#_4101945:207	jgi|Phyca11|504155|fgenesh2_kg.PHYCAscaffold_6_#_72_#_4101945:207	4	4	4	>jgi|Phyca11|504155|fgenesh2_kg.PHYCAscaffold_6_#_72_#_4101945:207	1	4	4	4	3	4	4	0	0	1	3	3	3	0	2	0	3	4	4	0	0	1	3	3	3	0	2	0	3	4	4	0	0	1	3	3	3	0	2	0	24.7	24.7	24.7
jgi|Phyca11|504209|fgenesh2_kg.PHYCAscaffold_6_#_126_#_Contig1208.1	jgi|Phyca11|504209|fgenesh2_kg.PHYCAscaffold_6_#_126_#_Contig1208.1	jgi|Phyca11|504209|fgenesh2_kg.PHYCAscaffold_6_#_126_#_Contig1208.1	2	2	2	>jgi|Phyca11|504209|fgenesh2_kg.PHYCAscaffold_6_#_126_#_Contig1208.1	1	2	2	2	2	2	1	0	0	0	0	0	0	0	0	0	2	2	1	0	0	0	0	0	0	0	0	0	2	2	1	0	0	0	0	0	0	0	0	0	9	9	9
jgi|Phyca11|504348|fgenesh2_kg.PHYCAscaffold_7_#_100_#_gi|189084964|gb|BT032496.1|	jgi|Phyca11|504348|fgenesh2_kg.PHYCAscaffold_7_#_100_#_gi|189084964|gb|BT032496.1|	jgi|Phyca11|504348|fgenesh2_kg.PHYCAscaffold_7_#_100_#_gi|189084964|gb|BT032496.1|	4	2	2	>jgi|Phyca11|504348|fgenesh2_kg.PHYCAscaffold_7_#_100_#_gi|189084964|gb|BT032496.1|	1	4	2	2	4	3	3	2	2	2	2	2	2	2	2	1	2	1	2	1	1	1	1	1	1	1	1	0	2	1	2	1	1	1	1	1	1	1	1	0	11.5	7.7	7.7
jgi|Phyca11|504431|fgenesh2_kg.PHYCAscaffold_7_#_183_#_Contig468.1	jgi|Phyca11|504431|fgenesh2_kg.PHYCAscaffold_7_#_183_#_Contig468.1;jgi|Phyca11|16133|fgenesh1_pg.PHYCAscaffold_18_#_21;jgi|Phyca11|20647|fgenesh1_pg.PHYCAscaffold_70_#_2	jgi|Phyca11|504431|fgenesh2_kg.PHYCAscaffold_7_#_183_#_Contig468.1	6;1;1	6;1;1	6;1;1	>jgi|Phyca11|504431|fgenesh2_kg.PHYCAscaffold_7_#_183_#_Contig468.1	3	6	6	6	6	5	4	0	0	0	6	5	3	0	0	0	6	5	4	0	0	0	6	5	3	0	0	0	6	5	4	0	0	0	6	5	3	0	0	0	40.3	40.3	40.3
jgi|Phyca11|504469|fgenesh2_kg.PHYCAscaffold_8_#_38_#_4101945:176	jgi|Phyca11|504469|fgenesh2_kg.PHYCAscaffold_8_#_38_#_4101945:176	jgi|Phyca11|504469|fgenesh2_kg.PHYCAscaffold_8_#_38_#_4101945:176	2	2	2	>jgi|Phyca11|504469|fgenesh2_kg.PHYCAscaffold_8_#_38_#_4101945:176	1	2	2	2	2	2	2	0	0	0	1	2	1	1	0	0	2	2	2	0	0	0	1	2	1	1	0	0	2	2	2	0	0	0	1	2	1	1	0	0	12.3	12.3	12.3
jgi|Phyca11|504513|fgenesh2_kg.PHYCAscaffold_8_#_82_#_Contig1159.1	jgi|Phyca11|504513|fgenesh2_kg.PHYCAscaffold_8_#_82_#_Contig1159.1	jgi|Phyca11|504513|fgenesh2_kg.PHYCAscaffold_8_#_82_#_Contig1159.1	4	3	3	>jgi|Phyca11|504513|fgenesh2_kg.PHYCAscaffold_8_#_82_#_Contig1159.1	1	4	3	3	4	4	3	0	1	1	0	2	1	0	0	1	3	3	2	0	0	0	0	2	0	0	0	0	3	3	2	0	0	0	0	2	0	0	0	0	6.3	5.3	5.3
jgi|Phyca11|504528|fgenesh2_kg.PHYCAscaffold_8_#_97_#_Contig4.1;jgi|Phyca11|504523|fgenesh2_kg.PHYCAscaffold_8_#_92_#_4101945:54;jgi|Phyca11|49822|gw1.304.8.1	jgi|Phyca11|504528|fgenesh2_kg.PHYCAscaffold_8_#_97_#_Contig4.1;jgi|Phyca11|504523|fgenesh2_kg.PHYCAscaffold_8_#_92_#_4101945:54;jgi|Phyca11|49822|gw1.304.8.1	jgi|Phyca11|504528|fgenesh2_kg.PHYCAscaffold_8_#_97_#_Contig4.1;jgi|Phyca11|504523|fgenesh2_kg.PHYCAscaffold_8_#_92_#_4101945:54;jgi|Phyca11|49822|gw1.304.8.1	2;2;1	2;2;1	2;2;1	>jgi|Phyca11|504528|fgenesh2_kg.PHYCAscaffold_8_#_97_#_Contig4.1;>jgi|Phyca11|504523|fgenesh2_kg.PHYCAscaffold_8_#_92_#_4101945:54;>jgi|Phyca11|49822|gw1.304.8.1	3	2	2	2	2	1	2	0	0	0	1	1	0	0	0	0	2	1	2	0	0	0	1	1	0	0	0	0	2	1	2	0	0	0	1	1	0	0	0	0	8.5	8.5	8.5
jgi|Phyca11|504531|fgenesh2_kg.PHYCAscaffold_8_#_100_#_4101945:12	jgi|Phyca11|504531|fgenesh2_kg.PHYCAscaffold_8_#_100_#_4101945:12	jgi|Phyca11|504531|fgenesh2_kg.PHYCAscaffold_8_#_100_#_4101945:12	2	2	2	>jgi|Phyca11|504531|fgenesh2_kg.PHYCAscaffold_8_#_100_#_4101945:12	1	2	2	2	1	1	1	1	1	1	1	1	0	1	1	1	1	1	1	1	1	1	1	1	0	1	1	1	1	1	1	1	1	1	1	1	0	1	1	1	18.4	18.4	18.4
jgi|Phyca11|504533|fgenesh2_kg.PHYCAscaffold_8_#_102_#_Contig354.1	jgi|Phyca11|504533|fgenesh2_kg.PHYCAscaffold_8_#_102_#_Contig354.1	jgi|Phyca11|504533|fgenesh2_kg.PHYCAscaffold_8_#_102_#_Contig354.1	1	1	1	>jgi|Phyca11|504533|fgenesh2_kg.PHYCAscaffold_8_#_102_#_Contig354.1	1	1	1	1	1	0	0	0	0	0	1	0	1	0	0	0	1	0	0	0	0	0	1	0	1	0	0	0	1	0	0	0	0	0	1	0	1	0	0	0	5.1	5.1	5.1
jgi|Phyca11|504578|fgenesh2_kg.PHYCAscaffold_8_#_147_#_4101647:4	jgi|Phyca11|504578|fgenesh2_kg.PHYCAscaffold_8_#_147_#_4101647:4	jgi|Phyca11|504578|fgenesh2_kg.PHYCAscaffold_8_#_147_#_4101647:4	5	5	5	>jgi|Phyca11|504578|fgenesh2_kg.PHYCAscaffold_8_#_147_#_4101647:4	1	5	5	5	5	5	5	0	1	1	3	4	3	1	0	1	5	5	5	0	1	1	3	4	3	1	0	1	5	5	5	0	1	1	3	4	3	1	0	1	25.4	25.4	25.4
jgi|Phyca11|504590|fgenesh2_kg.PHYCAscaffold_8_#_159_#_Contig101.1	jgi|Phyca11|504590|fgenesh2_kg.PHYCAscaffold_8_#_159_#_Contig101.1	jgi|Phyca11|504590|fgenesh2_kg.PHYCAscaffold_8_#_159_#_Contig101.1	2	2	2	>jgi|Phyca11|504590|fgenesh2_kg.PHYCAscaffold_8_#_159_#_Contig101.1	1	2	2	2	2	1	2	1	1	1	2	2	1	1	1	1	2	1	2	1	1	1	2	2	1	1	1	1	2	1	2	1	1	1	2	2	1	1	1	1	10.2	10.2	10.2
jgi|Phyca11|504626|fgenesh2_kg.PHYCAscaffold_9_#_17_#_Contig4664.1	jgi|Phyca11|504626|fgenesh2_kg.PHYCAscaffold_9_#_17_#_Contig4664.1	jgi|Phyca11|504626|fgenesh2_kg.PHYCAscaffold_9_#_17_#_Contig4664.1	4	3	3	>jgi|Phyca11|504626|fgenesh2_kg.PHYCAscaffold_9_#_17_#_Contig4664.1	1	4	3	3	4	4	2	1	1	1	2	2	1	1	1	1	3	3	1	0	0	0	1	1	0	0	0	0	3	3	1	0	0	0	1	1	0	0	0	0	10.4	8.8	8.8
jgi|Phyca11|504752|fgenesh2_kg.PHYCAscaffold_9_#_143_#_Contig4814.1	jgi|Phyca11|504752|fgenesh2_kg.PHYCAscaffold_9_#_143_#_Contig4814.1	jgi|Phyca11|504752|fgenesh2_kg.PHYCAscaffold_9_#_143_#_Contig4814.1	4	4	4	>jgi|Phyca11|504752|fgenesh2_kg.PHYCAscaffold_9_#_143_#_Contig4814.1	1	4	4	4	3	3	2	0	1	0	0	0	0	0	1	0	3	3	2	0	1	0	0	0	0	0	1	0	3	3	2	0	1	0	0	0	0	0	1	0	7.8	7.8	7.8
jgi|Phyca11|505003|fgenesh2_kg.PHYCAscaffold_10_#_163_#_Contig800.1	jgi|Phyca11|505003|fgenesh2_kg.PHYCAscaffold_10_#_163_#_Contig800.1	jgi|Phyca11|505003|fgenesh2_kg.PHYCAscaffold_10_#_163_#_Contig800.1	5	5	5	>jgi|Phyca11|505003|fgenesh2_kg.PHYCAscaffold_10_#_163_#_Contig800.1	1	5	5	5	3	5	2	0	0	0	1	2	2	1	0	0	3	5	2	0	0	0	1	2	2	1	0	0	3	5	2	0	0	0	1	2	2	1	0	0	20.9	20.9	20.9
jgi|Phyca11|505013|fgenesh2_kg.PHYCAscaffold_10_#_173_#_gi|189084885|gb|BT032416.1|	jgi|Phyca11|505013|fgenesh2_kg.PHYCAscaffold_10_#_173_#_gi|189084885|gb|BT032416.1|	jgi|Phyca11|505013|fgenesh2_kg.PHYCAscaffold_10_#_173_#_gi|189084885|gb|BT032416.1|	3	2	2	>jgi|Phyca11|505013|fgenesh2_kg.PHYCAscaffold_10_#_173_#_gi|189084885|gb|BT032416.1|	1	3	2	2	3	3	3	2	1	1	3	3	3	1	1	1	2	2	2	1	0	0	2	2	2	0	0	0	2	2	2	1	0	0	2	2	2	0	0	0	9.8	7	7
jgi|Phyca11|505024|fgenesh2_kg.PHYCAscaffold_10_#_184_#_4097260:2	jgi|Phyca11|505024|fgenesh2_kg.PHYCAscaffold_10_#_184_#_4097260:2	jgi|Phyca11|505024|fgenesh2_kg.PHYCAscaffold_10_#_184_#_4097260:2	1	1	1	>jgi|Phyca11|505024|fgenesh2_kg.PHYCAscaffold_10_#_184_#_4097260:2	1	1	1	1	0	1	1	1	1	1	1	1	1	1	1	1	0	1	1	1	1	1	1	1	1	1	1	1	0	1	1	1	1	1	1	1	1	1	1	1	3.7	3.7	3.7
jgi|Phyca11|505099|fgenesh2_kg.PHYCAscaffold_11_#_45_#_4100090:1	jgi|Phyca11|505099|fgenesh2_kg.PHYCAscaffold_11_#_45_#_4100090:1	jgi|Phyca11|505099|fgenesh2_kg.PHYCAscaffold_11_#_45_#_4100090:1	6	6	5	>jgi|Phyca11|505099|fgenesh2_kg.PHYCAscaffold_11_#_45_#_4100090:1	1	6	6	5	6	6	5	1	1	0	4	5	2	0	1	1	6	6	5	1	1	0	4	5	2	0	1	1	5	5	4	0	0	0	3	4	1	0	0	0	30.1	30.1	24.8
jgi|Phyca11|505118|fgenesh2_kg.PHYCAscaffold_11_#_64_#_4101945:33	jgi|Phyca11|505118|fgenesh2_kg.PHYCAscaffold_11_#_64_#_4101945:33	jgi|Phyca11|505118|fgenesh2_kg.PHYCAscaffold_11_#_64_#_4101945:33	2	2	2	>jgi|Phyca11|505118|fgenesh2_kg.PHYCAscaffold_11_#_64_#_4101945:33	1	2	2	2	2	2	2	1	1	1	2	2	1	0	1	1	2	2	2	1	1	1	2	2	1	0	1	1	2	2	2	1	1	1	2	2	1	0	1	1	16.4	16.4	16.4
jgi|Phyca11|505136|fgenesh2_kg.PHYCAscaffold_11_#_82_#_gi|189092342|gb|BT032459.1|	jgi|Phyca11|505136|fgenesh2_kg.PHYCAscaffold_11_#_82_#_gi|189092342|gb|BT032459.1|	jgi|Phyca11|505136|fgenesh2_kg.PHYCAscaffold_11_#_82_#_gi|189092342|gb|BT032459.1|	1	1	1	>jgi|Phyca11|505136|fgenesh2_kg.PHYCAscaffold_11_#_82_#_gi|189092342|gb|BT032459.1|	1	1	1	1	1	1	1	0	0	0	1	1	1	0	0	0	1	1	1	0	0	0	1	1	1	0	0	0	1	1	1	0	0	0	1	1	1	0	0	0	13	13	13
jgi|Phyca11|505188|fgenesh2_kg.PHYCAscaffold_11_#_134_#_Contig42.1	jgi|Phyca11|505188|fgenesh2_kg.PHYCAscaffold_11_#_134_#_Contig42.1	jgi|Phyca11|505188|fgenesh2_kg.PHYCAscaffold_11_#_134_#_Contig42.1	8	7	7	>jgi|Phyca11|505188|fgenesh2_kg.PHYCAscaffold_11_#_134_#_Contig42.1	1	8	7	7	8	5	7	2	1	1	8	8	4	5	2	2	7	4	6	1	0	0	7	7	3	4	1	1	7	4	6	1	0	0	7	7	3	4	1	1	36.6	33.3	33.3
jgi|Phyca11|505233|fgenesh2_kg.PHYCAscaffold_12_#_21_#_4100316:9	jgi|Phyca11|505233|fgenesh2_kg.PHYCAscaffold_12_#_21_#_4100316:9	jgi|Phyca11|505233|fgenesh2_kg.PHYCAscaffold_12_#_21_#_4100316:9	3	3	3	>jgi|Phyca11|505233|fgenesh2_kg.PHYCAscaffold_12_#_21_#_4100316:9	1	3	3	3	3	3	3	0	0	0	3	3	3	1	0	0	3	3	3	0	0	0	3	3	3	1	0	0	3	3	3	0	0	0	3	3	3	1	0	0	21.6	21.6	21.6
jgi|Phyca11|505383|fgenesh2_kg.PHYCAscaffold_13_#_33_#_Contig192.1;jgi|Phyca11|505375|fgenesh2_kg.PHYCAscaffold_13_#_25_#_4098936:2	jgi|Phyca11|505383|fgenesh2_kg.PHYCAscaffold_13_#_33_#_Contig192.1;jgi|Phyca11|505375|fgenesh2_kg.PHYCAscaffold_13_#_25_#_4098936:2	jgi|Phyca11|505383|fgenesh2_kg.PHYCAscaffold_13_#_33_#_Contig192.1;jgi|Phyca11|505375|fgenesh2_kg.PHYCAscaffold_13_#_25_#_4098936:2	2;2	2;2	2;2	>jgi|Phyca11|505383|fgenesh2_kg.PHYCAscaffold_13_#_33_#_Contig192.1;>jgi|Phyca11|505375|fgenesh2_kg.PHYCAscaffold_13_#_25_#_4098936:2	2	2	2	2	2	2	2	1	1	0	2	2	1	0	1	0	2	2	2	1	1	0	2	2	1	0	1	0	2	2	2	1	1	0	2	2	1	0	1	0	18.8	18.8	18.8
jgi|Phyca11|505702|fgenesh2_kg.PHYCAscaffold_15_#_9_#_4096891:2	jgi|Phyca11|505702|fgenesh2_kg.PHYCAscaffold_15_#_9_#_4096891:2	jgi|Phyca11|505702|fgenesh2_kg.PHYCAscaffold_15_#_9_#_4096891:2	1	1	1	>jgi|Phyca11|505702|fgenesh2_kg.PHYCAscaffold_15_#_9_#_4096891:2	1	1	1	1	1	1	0	0	0	0	0	0	0	0	0	0	1	1	0	0	0	0	0	0	0	0	0	0	1	1	0	0	0	0	0	0	0	0	0	0	4.9	4.9	4.9
jgi|Phyca11|505731|fgenesh2_kg.PHYCAscaffold_15_#_38_#_Contig1066.1	jgi|Phyca11|505731|fgenesh2_kg.PHYCAscaffold_15_#_38_#_Contig1066.1	jgi|Phyca11|505731|fgenesh2_kg.PHYCAscaffold_15_#_38_#_Contig1066.1	2	2	2	>jgi|Phyca11|505731|fgenesh2_kg.PHYCAscaffold_15_#_38_#_Contig1066.1	1	2	2	2	2	2	0	0	1	0	0	0	1	0	0	0	2	2	0	0	1	0	0	0	1	0	0	0	2	2	0	0	1	0	0	0	1	0	0	0	6.8	6.8	6.8
jgi|Phyca11|505869|fgenesh2_kg.PHYCAscaffold_16_#_28_#_4101131:1;jgi|Phyca11|505866|fgenesh2_kg.PHYCAscaffold_16_#_25_#_Contig2344.1	jgi|Phyca11|505869|fgenesh2_kg.PHYCAscaffold_16_#_28_#_4101131:1;jgi|Phyca11|505866|fgenesh2_kg.PHYCAscaffold_16_#_25_#_Contig2344.1	jgi|Phyca11|505869|fgenesh2_kg.PHYCAscaffold_16_#_28_#_4101131:1;jgi|Phyca11|505866|fgenesh2_kg.PHYCAscaffold_16_#_25_#_Contig2344.1	7;5	7;5	7;5	>jgi|Phyca11|505869|fgenesh2_kg.PHYCAscaffold_16_#_28_#_4101131:1;>jgi|Phyca11|505866|fgenesh2_kg.PHYCAscaffold_16_#_25_#_Contig2344.1	2	7	7	7	6	6	5	1	0	2	3	2	1	2	0	3	6	6	5	1	0	2	3	2	1	2	0	3	6	6	5	1	0	2	3	2	1	2	0	3	41.4	41.4	41.4
jgi|Phyca11|505928|fgenesh2_kg.PHYCAscaffold_17_#_13_#_gi|189084296|gb|BT031812.1|	jgi|Phyca11|505928|fgenesh2_kg.PHYCAscaffold_17_#_13_#_gi|189084296|gb|BT031812.1|	jgi|Phyca11|505928|fgenesh2_kg.PHYCAscaffold_17_#_13_#_gi|189084296|gb|BT031812.1|	2	2	2	>jgi|Phyca11|505928|fgenesh2_kg.PHYCAscaffold_17_#_13_#_gi|189084296|gb|BT031812.1|	1	2	2	2	1	2	0	0	0	0	0	0	0	0	0	0	1	2	0	0	0	0	0	0	0	0	0	0	1	2	0	0	0	0	0	0	0	0	0	0	3.4	3.4	3.4
jgi|Phyca11|505974|fgenesh2_kg.PHYCAscaffold_17_#_59_#_4098047:1	jgi|Phyca11|505974|fgenesh2_kg.PHYCAscaffold_17_#_59_#_4098047:1	jgi|Phyca11|505974|fgenesh2_kg.PHYCAscaffold_17_#_59_#_4098047:1	5	3	3	>jgi|Phyca11|505974|fgenesh2_kg.PHYCAscaffold_17_#_59_#_4098047:1	1	5	3	3	4	2	3	2	2	2	5	3	3	2	2	2	2	0	1	0	0	0	3	1	1	0	0	0	2	0	1	0	0	0	3	1	1	0	0	0	6.9	5.2	5.2
jgi|Phyca11|506126|fgenesh2_kg.PHYCAscaffold_17_#_211_#_Contig1489.1	jgi|Phyca11|506126|fgenesh2_kg.PHYCAscaffold_17_#_211_#_Contig1489.1	jgi|Phyca11|506126|fgenesh2_kg.PHYCAscaffold_17_#_211_#_Contig1489.1	1	1	1	>jgi|Phyca11|506126|fgenesh2_kg.PHYCAscaffold_17_#_211_#_Contig1489.1	1	1	1	1	0	1	1	1	1	1	1	1	0	1	0	1	0	1	1	1	1	1	1	1	0	1	0	1	0	1	1	1	1	1	1	1	0	1	0	1	2	2	2
jgi|Phyca11|506200|fgenesh2_kg.PHYCAscaffold_18_#_73_#_Contig372.1	jgi|Phyca11|506200|fgenesh2_kg.PHYCAscaffold_18_#_73_#_Contig372.1	jgi|Phyca11|506200|fgenesh2_kg.PHYCAscaffold_18_#_73_#_Contig372.1	3	3	3	>jgi|Phyca11|506200|fgenesh2_kg.PHYCAscaffold_18_#_73_#_Contig372.1	1	3	3	3	3	2	3	0	0	0	2	2	3	0	1	1	3	2	3	0	0	0	2	2	3	0	1	1	3	2	3	0	0	0	2	2	3	0	1	1	24.3	24.3	24.3
jgi|Phyca11|506220|fgenesh2_kg.PHYCAscaffold_18_#_93_#_4097685:2	jgi|Phyca11|506220|fgenesh2_kg.PHYCAscaffold_18_#_93_#_4097685:2	jgi|Phyca11|506220|fgenesh2_kg.PHYCAscaffold_18_#_93_#_4097685:2	4	2	2	>jgi|Phyca11|506220|fgenesh2_kg.PHYCAscaffold_18_#_93_#_4097685:2	1	4	2	2	4	4	4	4	4	4	3	4	4	3	4	4	2	2	2	2	2	2	2	2	2	1	2	2	2	2	2	2	2	2	2	2	2	1	2	2	5.9	3.7	3.7
jgi|Phyca11|506531|fgenesh2_kg.PHYCAscaffold_20_#_77_#_Contig273.1	jgi|Phyca11|506531|fgenesh2_kg.PHYCAscaffold_20_#_77_#_Contig273.1	jgi|Phyca11|506531|fgenesh2_kg.PHYCAscaffold_20_#_77_#_Contig273.1	5	2	2	>jgi|Phyca11|506531|fgenesh2_kg.PHYCAscaffold_20_#_77_#_Contig273.1	1	5	2	2	3	5	3	3	4	3	5	4	3	4	3	3	1	2	1	0	1	1	2	1	1	1	0	1	1	2	1	0	1	1	2	1	1	1	0	1	8.9	4.9	4.9
jgi|Phyca11|506604|fgenesh2_kg.PHYCAscaffold_20_#_150_#_Contig1038.1	jgi|Phyca11|506604|fgenesh2_kg.PHYCAscaffold_20_#_150_#_Contig1038.1	jgi|Phyca11|506604|fgenesh2_kg.PHYCAscaffold_20_#_150_#_Contig1038.1	7	3	3	>jgi|Phyca11|506604|fgenesh2_kg.PHYCAscaffold_20_#_150_#_Contig1038.1	1	7	3	3	6	6	5	3	3	3	4	4	3	4	3	3	3	3	2	0	0	0	2	1	0	0	0	0	3	3	2	0	0	0	2	1	0	0	0	0	7.7	5.1	5.1
jgi|Phyca11|506616|fgenesh2_kg.PHYCAscaffold_20_#_162_#_Contig2909.1	jgi|Phyca11|506616|fgenesh2_kg.PHYCAscaffold_20_#_162_#_Contig2909.1	jgi|Phyca11|506616|fgenesh2_kg.PHYCAscaffold_20_#_162_#_Contig2909.1	2	2	2	>jgi|Phyca11|506616|fgenesh2_kg.PHYCAscaffold_20_#_162_#_Contig2909.1	1	2	2	2	1	2	2	0	0	1	0	0	0	0	0	0	1	2	2	0	0	1	0	0	0	0	0	0	1	2	2	0	0	1	0	0	0	0	0	0	6.6	6.6	6.6
jgi|Phyca11|506902|fgenesh2_kg.PHYCAscaffold_23_#_33_#_gi|189084893|gb|BT032424.1|	jgi|Phyca11|506902|fgenesh2_kg.PHYCAscaffold_23_#_33_#_gi|189084893|gb|BT032424.1|	jgi|Phyca11|506902|fgenesh2_kg.PHYCAscaffold_23_#_33_#_gi|189084893|gb|BT032424.1|	7	7	7	>jgi|Phyca11|506902|fgenesh2_kg.PHYCAscaffold_23_#_33_#_gi|189084893|gb|BT032424.1|	1	7	7	7	6	5	7	0	0	0	5	5	3	1	0	1	6	5	7	0	0	0	5	5	3	1	0	1	6	5	7	0	0	0	5	5	3	1	0	1	31.1	31.1	31.1
jgi|Phyca11|506922|fgenesh2_kg.PHYCAscaffold_23_#_53_#_4101134:1	jgi|Phyca11|506922|fgenesh2_kg.PHYCAscaffold_23_#_53_#_4101134:1	jgi|Phyca11|506922|fgenesh2_kg.PHYCAscaffold_23_#_53_#_4101134:1	2	2	2	>jgi|Phyca11|506922|fgenesh2_kg.PHYCAscaffold_23_#_53_#_4101134:1	1	2	2	2	2	2	2	0	0	1	2	2	2	0	0	1	2	2	2	0	0	1	2	2	2	0	0	1	2	2	2	0	0	1	2	2	2	0	0	1	18.7	18.7	18.7
jgi|Phyca11|506928|fgenesh2_kg.PHYCAscaffold_23_#_59_#_4098813:1	jgi|Phyca11|506928|fgenesh2_kg.PHYCAscaffold_23_#_59_#_4098813:1	jgi|Phyca11|506928|fgenesh2_kg.PHYCAscaffold_23_#_59_#_4098813:1	11	10	9	>jgi|Phyca11|506928|fgenesh2_kg.PHYCAscaffold_23_#_59_#_4098813:1	1	11	10	9	10	11	11	2	1	3	8	10	7	2	1	2	9	10	10	1	0	2	7	9	6	1	0	1	8	9	9	1	0	1	7	8	5	1	0	0	58.1	55.2	52.4
jgi|Phyca11|506959|fgenesh2_kg.PHYCAscaffold_23_#_90_#_4101945:215	jgi|Phyca11|506959|fgenesh2_kg.PHYCAscaffold_23_#_90_#_4101945:215	jgi|Phyca11|506959|fgenesh2_kg.PHYCAscaffold_23_#_90_#_4101945:215	1	1	1	>jgi|Phyca11|506959|fgenesh2_kg.PHYCAscaffold_23_#_90_#_4101945:215	1	1	1	1	1	1	1	1	0	0	1	1	1	1	0	0	1	1	1	1	0	0	1	1	1	1	0	0	1	1	1	1	0	0	1	1	1	1	0	0	10.3	10.3	10.3
jgi|Phyca11|506983|fgenesh2_kg.PHYCAscaffold_23_#_114_#_Contig3703.1	jgi|Phyca11|506983|fgenesh2_kg.PHYCAscaffold_23_#_114_#_Contig3703.1	jgi|Phyca11|506983|fgenesh2_kg.PHYCAscaffold_23_#_114_#_Contig3703.1	1	1	1	>jgi|Phyca11|506983|fgenesh2_kg.PHYCAscaffold_23_#_114_#_Contig3703.1	1	1	1	1	1	0	0	0	0	0	0	0	0	0	0	0	1	0	0	0	0	0	0	0	0	0	0	0	1	0	0	0	0	0	0	0	0	0	0	0	6.2	6.2	6.2
jgi|Phyca11|507065|fgenesh2_kg.PHYCAscaffold_24_#_57_#_Contig26.1	jgi|Phyca11|507065|fgenesh2_kg.PHYCAscaffold_24_#_57_#_Contig26.1	jgi|Phyca11|507065|fgenesh2_kg.PHYCAscaffold_24_#_57_#_Contig26.1	23	22	22	>jgi|Phyca11|507065|fgenesh2_kg.PHYCAscaffold_24_#_57_#_Contig26.1	1	23	22	22	22	21	18	3	3	2	19	21	20	2	4	4	21	20	17	2	2	1	18	20	19	1	3	3	21	20	17	2	2	1	18	20	19	1	3	3	68.3	66.1	66.1
jgi|Phyca11|507331|fgenesh2_kg.PHYCAscaffold_27_#_5_#_gi|189084902|gb|BT032433.1|	jgi|Phyca11|507331|fgenesh2_kg.PHYCAscaffold_27_#_5_#_gi|189084902|gb|BT032433.1|	jgi|Phyca11|507331|fgenesh2_kg.PHYCAscaffold_27_#_5_#_gi|189084902|gb|BT032433.1|	7	7	7	>jgi|Phyca11|507331|fgenesh2_kg.PHYCAscaffold_27_#_5_#_gi|189084902|gb|BT032433.1|	1	7	7	7	7	6	7	0	0	0	4	5	6	0	1	1	7	6	7	0	0	0	4	5	6	0	1	1	7	6	7	0	0	0	4	5	6	0	1	1	22.5	22.5	22.5
jgi|Phyca11|507382|fgenesh2_kg.PHYCAscaffold_27_#_56_#_gi|189085061|gb|BT032593.1|	jgi|Phyca11|507382|fgenesh2_kg.PHYCAscaffold_27_#_56_#_gi|189085061|gb|BT032593.1|	jgi|Phyca11|507382|fgenesh2_kg.PHYCAscaffold_27_#_56_#_gi|189085061|gb|BT032593.1|	1	1	1	>jgi|Phyca11|507382|fgenesh2_kg.PHYCAscaffold_27_#_56_#_gi|189085061|gb|BT032593.1|	1	1	1	1	1	0	1	0	1	1	1	1	0	1	0	0	1	0	1	0	1	1	1	1	0	1	0	0	1	0	1	0	1	1	1	1	0	1	0	0	7.1	7.1	7.1
jgi|Phyca11|507425|fgenesh2_kg.PHYCAscaffold_27_#_99_#_4096835:1	jgi|Phyca11|507425|fgenesh2_kg.PHYCAscaffold_27_#_99_#_4096835:1	jgi|Phyca11|507425|fgenesh2_kg.PHYCAscaffold_27_#_99_#_4096835:1	2	2	2	>jgi|Phyca11|507425|fgenesh2_kg.PHYCAscaffold_27_#_99_#_4096835:1	1	2	2	2	2	2	2	0	0	0	2	2	0	0	0	0	2	2	2	0	0	0	2	2	0	0	0	0	2	2	2	0	0	0	2	2	0	0	0	0	15.3	15.3	15.3
jgi|Phyca11|507461|fgenesh2_kg.PHYCAscaffold_27_#_135_#_Contig2698.1	jgi|Phyca11|507461|fgenesh2_kg.PHYCAscaffold_27_#_135_#_Contig2698.1	jgi|Phyca11|507461|fgenesh2_kg.PHYCAscaffold_27_#_135_#_Contig2698.1	5	5	5	>jgi|Phyca11|507461|fgenesh2_kg.PHYCAscaffold_27_#_135_#_Contig2698.1	1	5	5	5	5	5	4	0	0	0	2	4	0	0	0	0	5	5	4	0	0	0	2	4	0	0	0	0	5	5	4	0	0	0	2	4	0	0	0	0	13.2	13.2	13.2
jgi|Phyca11|507472|fgenesh2_kg.PHYCAscaffold_27_#_146_#_Contig84.1	jgi|Phyca11|507472|fgenesh2_kg.PHYCAscaffold_27_#_146_#_Contig84.1;jgi|Phyca11|539970|estExt2_Genewise1Plus.C_PHYCAscaffold_40276	jgi|Phyca11|507472|fgenesh2_kg.PHYCAscaffold_27_#_146_#_Contig84.1	8;1	8;1	8;1	>jgi|Phyca11|507472|fgenesh2_kg.PHYCAscaffold_27_#_146_#_Contig84.1	2	8	8	8	6	5	8	1	0	1	3	5	3	1	0	0	6	5	8	1	0	1	3	5	3	1	0	0	6	5	8	1	0	1	3	5	3	1	0	0	44.8	44.8	44.8
jgi|Phyca11|507479|fgenesh2_kg.PHYCAscaffold_27_#_153_#_4098657:2	jgi|Phyca11|507479|fgenesh2_kg.PHYCAscaffold_27_#_153_#_4098657:2	jgi|Phyca11|507479|fgenesh2_kg.PHYCAscaffold_27_#_153_#_4098657:2	3	3	3	>jgi|Phyca11|507479|fgenesh2_kg.PHYCAscaffold_27_#_153_#_4098657:2	1	3	3	3	2	3	1	1	1	1	1	2	1	1	1	1	2	3	1	1	1	1	1	2	1	1	1	1	2	3	1	1	1	1	1	2	1	1	1	1	10.9	10.9	10.9
jgi|Phyca11|507516|fgenesh2_kg.PHYCAscaffold_28_#_23_#_Contig24.1	jgi|Phyca11|507516|fgenesh2_kg.PHYCAscaffold_28_#_23_#_Contig24.1	jgi|Phyca11|507516|fgenesh2_kg.PHYCAscaffold_28_#_23_#_Contig24.1	5	5	5	>jgi|Phyca11|507516|fgenesh2_kg.PHYCAscaffold_28_#_23_#_Contig24.1	1	5	5	5	5	5	4	0	0	0	5	4	2	0	0	0	5	5	4	0	0	0	5	4	2	0	0	0	5	5	4	0	0	0	5	4	2	0	0	0	25.5	25.5	25.5
jgi|Phyca11|507525|fgenesh2_kg.PHYCAscaffold_28_#_32_#_Contig2244.1	jgi|Phyca11|507525|fgenesh2_kg.PHYCAscaffold_28_#_32_#_Contig2244.1	jgi|Phyca11|507525|fgenesh2_kg.PHYCAscaffold_28_#_32_#_Contig2244.1	2	2	2	>jgi|Phyca11|507525|fgenesh2_kg.PHYCAscaffold_28_#_32_#_Contig2244.1	1	2	2	2	1	2	0	1	1	0	0	1	1	1	1	0	1	2	0	1	1	0	0	1	1	1	1	0	1	2	0	1	1	0	0	1	1	1	1	0	5.3	5.3	5.3
jgi|Phyca11|507760|fgenesh2_kg.PHYCAscaffold_30_#_29_#_Contig16.1	jgi|Phyca11|507760|fgenesh2_kg.PHYCAscaffold_30_#_29_#_Contig16.1	jgi|Phyca11|507760|fgenesh2_kg.PHYCAscaffold_30_#_29_#_Contig16.1	4	4	4	>jgi|Phyca11|507760|fgenesh2_kg.PHYCAscaffold_30_#_29_#_Contig16.1	1	4	4	4	4	3	4	1	0	0	4	4	2	0	0	0	4	3	4	1	0	0	4	4	2	0	0	0	4	3	4	1	0	0	4	4	2	0	0	0	24.8	24.8	24.8
jgi|Phyca11|507907|fgenesh2_kg.PHYCAscaffold_30_#_176_#_4103339:1	jgi|Phyca11|507907|fgenesh2_kg.PHYCAscaffold_30_#_176_#_4103339:1	jgi|Phyca11|507907|fgenesh2_kg.PHYCAscaffold_30_#_176_#_4103339:1	1	1	1	>jgi|Phyca11|507907|fgenesh2_kg.PHYCAscaffold_30_#_176_#_4103339:1	1	1	1	1	1	1	0	0	0	0	0	0	0	0	0	0	1	1	0	0	0	0	0	0	0	0	0	0	1	1	0	0	0	0	0	0	0	0	0	0	6.8	6.8	6.8
jgi|Phyca11|508178|fgenesh2_kg.PHYCAscaffold_33_#_37_#_Contig486.1	jgi|Phyca11|508178|fgenesh2_kg.PHYCAscaffold_33_#_37_#_Contig486.1	jgi|Phyca11|508178|fgenesh2_kg.PHYCAscaffold_33_#_37_#_Contig486.1	2	2	2	>jgi|Phyca11|508178|fgenesh2_kg.PHYCAscaffold_33_#_37_#_Contig486.1	1	2	2	2	1	2	1	0	0	0	0	0	0	0	0	0	1	2	1	0	0	0	0	0	0	0	0	0	1	2	1	0	0	0	0	0	0	0	0	0	6.1	6.1	6.1
jgi|Phyca11|508267|fgenesh2_kg.PHYCAscaffold_33_#_126_#_Contig952.1	jgi|Phyca11|508267|fgenesh2_kg.PHYCAscaffold_33_#_126_#_Contig952.1	jgi|Phyca11|508267|fgenesh2_kg.PHYCAscaffold_33_#_126_#_Contig952.1	2	1	1	>jgi|Phyca11|508267|fgenesh2_kg.PHYCAscaffold_33_#_126_#_Contig952.1	1	2	1	1	1	2	1	2	1	1	1	1	1	2	2	1	0	1	0	1	0	0	0	0	0	1	1	0	0	1	0	1	0	0	0	0	0	1	1	0	3	1.3	1.3
jgi|Phyca11|508289|fgenesh2_kg.PHYCAscaffold_33_#_148_#_4101647:5	jgi|Phyca11|508289|fgenesh2_kg.PHYCAscaffold_33_#_148_#_4101647:5	jgi|Phyca11|508289|fgenesh2_kg.PHYCAscaffold_33_#_148_#_4101647:5	1	1	1	>jgi|Phyca11|508289|fgenesh2_kg.PHYCAscaffold_33_#_148_#_4101647:5	1	1	1	1	1	1	1	0	0	0	1	1	1	0	0	0	1	1	1	0	0	0	1	1	1	0	0	0	1	1	1	0	0	0	1	1	1	0	0	0	7.3	7.3	7.3
jgi|Phyca11|508535|fgenesh2_kg.PHYCAscaffold_35_#_118_#_Contig1030.1	jgi|Phyca11|508535|fgenesh2_kg.PHYCAscaffold_35_#_118_#_Contig1030.1	jgi|Phyca11|508535|fgenesh2_kg.PHYCAscaffold_35_#_118_#_Contig1030.1	2	2	2	>jgi|Phyca11|508535|fgenesh2_kg.PHYCAscaffold_35_#_118_#_Contig1030.1	1	2	2	2	2	2	1	0	1	0	0	1	1	0	1	1	2	2	1	0	1	0	0	1	1	0	1	1	2	2	1	0	1	0	0	1	1	0	1	1	7.6	7.6	7.6
jgi|Phyca11|508572|fgenesh2_kg.PHYCAscaffold_36_#_25_#_gi|189084323|gb|BT031839.1|	jgi|Phyca11|508572|fgenesh2_kg.PHYCAscaffold_36_#_25_#_gi|189084323|gb|BT031839.1|	jgi|Phyca11|508572|fgenesh2_kg.PHYCAscaffold_36_#_25_#_gi|189084323|gb|BT031839.1|	8	8	8	>jgi|Phyca11|508572|fgenesh2_kg.PHYCAscaffold_36_#_25_#_gi|189084323|gb|BT031839.1|	1	8	8	8	8	8	8	0	0	0	1	5	1	0	0	1	8	8	8	0	0	0	1	5	1	0	0	1	8	8	8	0	0	0	1	5	1	0	0	1	16.9	16.9	16.9
jgi|Phyca11|508589|fgenesh2_kg.PHYCAscaffold_36_#_42_#_Contig144.1	jgi|Phyca11|508589|fgenesh2_kg.PHYCAscaffold_36_#_42_#_Contig144.1	jgi|Phyca11|508589|fgenesh2_kg.PHYCAscaffold_36_#_42_#_Contig144.1	2	2	2	>jgi|Phyca11|508589|fgenesh2_kg.PHYCAscaffold_36_#_42_#_Contig144.1	1	2	2	2	1	2	1	0	0	0	0	1	1	0	0	1	1	2	1	0	0	0	0	1	1	0	0	1	1	2	1	0	0	0	0	1	1	0	0	1	5.8	5.8	5.8
jgi|Phyca11|508929|fgenesh2_kg.PHYCAscaffold_40_#_18_#_4101945:234	jgi|Phyca11|508929|fgenesh2_kg.PHYCAscaffold_40_#_18_#_4101945:234	jgi|Phyca11|508929|fgenesh2_kg.PHYCAscaffold_40_#_18_#_4101945:234	2	1	1	>jgi|Phyca11|508929|fgenesh2_kg.PHYCAscaffold_40_#_18_#_4101945:234	1	2	1	1	1	2	2	1	1	1	1	1	1	1	1	1	1	1	1	0	0	0	0	0	0	0	0	0	1	1	1	0	0	0	0	0	0	0	0	0	9	5	5
jgi|Phyca11|508961|fgenesh2_kg.PHYCAscaffold_40_#_50_#_4097491:1	jgi|Phyca11|508961|fgenesh2_kg.PHYCAscaffold_40_#_50_#_4097491:1	jgi|Phyca11|508961|fgenesh2_kg.PHYCAscaffold_40_#_50_#_4097491:1	12	12	12	>jgi|Phyca11|508961|fgenesh2_kg.PHYCAscaffold_40_#_50_#_4097491:1	1	12	12	12	12	9	11	1	1	0	12	12	7	0	1	2	12	9	11	1	1	0	12	12	7	0	1	2	12	9	11	1	1	0	12	12	7	0	1	2	38.7	38.7	38.7
jgi|Phyca11|508983|fgenesh2_kg.PHYCAscaffold_40_#_72_#_Contig64.1	jgi|Phyca11|508983|fgenesh2_kg.PHYCAscaffold_40_#_72_#_Contig64.1	jgi|Phyca11|508983|fgenesh2_kg.PHYCAscaffold_40_#_72_#_Contig64.1	9	8	8	>jgi|Phyca11|508983|fgenesh2_kg.PHYCAscaffold_40_#_72_#_Contig64.1	1	9	8	8	9	8	9	1	1	1	9	9	9	1	1	1	8	7	8	0	0	0	8	8	8	0	0	0	8	7	8	0	0	0	8	8	8	0	0	0	33.5	29.7	29.7
jgi|Phyca11|508997|fgenesh2_kg.PHYCAscaffold_40_#_86_#_4096977:1	jgi|Phyca11|508997|fgenesh2_kg.PHYCAscaffold_40_#_86_#_4096977:1	jgi|Phyca11|508997|fgenesh2_kg.PHYCAscaffold_40_#_86_#_4096977:1	1	1	1	>jgi|Phyca11|508997|fgenesh2_kg.PHYCAscaffold_40_#_86_#_4096977:1	1	1	1	1	1	0	0	0	0	0	0	1	0	0	0	0	1	0	0	0	0	0	0	1	0	0	0	0	1	0	0	0	0	0	0	1	0	0	0	0	3	3	3
jgi|Phyca11|509101|fgenesh2_kg.PHYCAscaffold_42_#_8_#_Contig2284.1	jgi|Phyca11|509101|fgenesh2_kg.PHYCAscaffold_42_#_8_#_Contig2284.1	jgi|Phyca11|509101|fgenesh2_kg.PHYCAscaffold_42_#_8_#_Contig2284.1	21	21	21	>jgi|Phyca11|509101|fgenesh2_kg.PHYCAscaffold_42_#_8_#_Contig2284.1	1	21	21	21	19	21	15	0	0	0	1	5	3	1	1	0	19	21	15	0	0	0	1	5	3	1	1	0	19	21	15	0	0	0	1	5	3	1	1	0	26.2	26.2	26.2
jgi|Phyca11|509178|fgenesh2_kg.PHYCAscaffold_42_#_85_#_Contig752.1	jgi|Phyca11|509178|fgenesh2_kg.PHYCAscaffold_42_#_85_#_Contig752.1;jgi|Phyca11|525996|estExt2_fgenesh1_pm.C_PHYCAscaffold_60072;jgi|Phyca11|52352|gw1.42.282.1;jgi|Phyca11|50591|gw1.42.248.1;jgi|Phyca11|109394|e_gw1.16.369.1;jgi|Phyca11|133253|e_gw1.391.5.1;jgi|Phyca11|103715|e_gw1.8.567.1;jgi|Phyca11|132410|e_gw1.161.9.1	jgi|Phyca11|509178|fgenesh2_kg.PHYCAscaffold_42_#_85_#_Contig752.1	5;2;1;1;1;1;1;1	5;2;1;1;1;1;1;1	5;2;1;1;1;1;1;1	>jgi|Phyca11|509178|fgenesh2_kg.PHYCAscaffold_42_#_85_#_Contig752.1	8	5	5	5	5	5	5	0	0	0	1	0	0	0	0	0	5	5	5	0	0	0	1	0	0	0	0	0	5	5	5	0	0	0	1	0	0	0	0	0	11.4	11.4	11.4
jgi|Phyca11|509288|fgenesh2_kg.PHYCAscaffold_43_#_86_#_Contig560.1	jgi|Phyca11|509288|fgenesh2_kg.PHYCAscaffold_43_#_86_#_Contig560.1	jgi|Phyca11|509288|fgenesh2_kg.PHYCAscaffold_43_#_86_#_Contig560.1	3	3	3	>jgi|Phyca11|509288|fgenesh2_kg.PHYCAscaffold_43_#_86_#_Contig560.1	1	3	3	3	2	3	1	0	0	0	0	0	0	0	0	0	2	3	1	0	0	0	0	0	0	0	0	0	2	3	1	0	0	0	0	0	0	0	0	0	6.9	6.9	6.9
jgi|Phyca11|509365|fgenesh2_kg.PHYCAscaffold_44_#_3_#_gi|189084937|gb|BT032469.1|	jgi|Phyca11|509365|fgenesh2_kg.PHYCAscaffold_44_#_3_#_gi|189084937|gb|BT032469.1|	jgi|Phyca11|509365|fgenesh2_kg.PHYCAscaffold_44_#_3_#_gi|189084937|gb|BT032469.1|	4	4	4	>jgi|Phyca11|509365|fgenesh2_kg.PHYCAscaffold_44_#_3_#_gi|189084937|gb|BT032469.1|	1	4	4	4	4	3	3	0	0	0	3	3	2	1	1	0	4	3	3	0	0	0	3	3	2	1	1	0	4	3	3	0	0	0	3	3	2	1	1	0	24.2	24.2	24.2
jgi|Phyca11|509439|fgenesh2_kg.PHYCAscaffold_46_#_24_#_Contig4793.1	jgi|Phyca11|509439|fgenesh2_kg.PHYCAscaffold_46_#_24_#_Contig4793.1	jgi|Phyca11|509439|fgenesh2_kg.PHYCAscaffold_46_#_24_#_Contig4793.1	1	1	1	>jgi|Phyca11|509439|fgenesh2_kg.PHYCAscaffold_46_#_24_#_Contig4793.1	1	1	1	1	1	1	1	0	0	0	0	0	0	0	0	0	1	1	1	0	0	0	0	0	0	0	0	0	1	1	1	0	0	0	0	0	0	0	0	0	3.2	3.2	3.2
jgi|Phyca11|509570|fgenesh2_kg.PHYCAscaffold_47_#_61_#_Contig4308.1	jgi|Phyca11|509570|fgenesh2_kg.PHYCAscaffold_47_#_61_#_Contig4308.1	jgi|Phyca11|509570|fgenesh2_kg.PHYCAscaffold_47_#_61_#_Contig4308.1	3	3	3	>jgi|Phyca11|509570|fgenesh2_kg.PHYCAscaffold_47_#_61_#_Contig4308.1	1	3	3	3	3	3	3	0	0	0	0	1	0	0	0	0	3	3	3	0	0	0	0	1	0	0	0	0	3	3	3	0	0	0	0	1	0	0	0	0	13.1	13.1	13.1
jgi|Phyca11|509820|fgenesh2_kg.PHYCAscaffold_50_#_21_#_Contig158.1	jgi|Phyca11|509820|fgenesh2_kg.PHYCAscaffold_50_#_21_#_Contig158.1	jgi|Phyca11|509820|fgenesh2_kg.PHYCAscaffold_50_#_21_#_Contig158.1	16	16	16	>jgi|Phyca11|509820|fgenesh2_kg.PHYCAscaffold_50_#_21_#_Contig158.1	1	16	16	16	15	14	11	2	2	0	11	11	8	2	2	2	15	14	11	2	2	0	11	11	8	2	2	2	15	14	11	2	2	0	11	11	8	2	2	2	27.1	27.1	27.1
jgi|Phyca11|510038|fgenesh2_kg.PHYCAscaffold_53_#_23_#_4101945:223;jgi|Phyca11|510042|fgenesh2_kg.PHYCAscaffold_53_#_27_#_Contig225.1;jgi|Phyca11|536428|estExt2_fgenesh1_pg.C_PHYCAscaffold_530018	jgi|Phyca11|510038|fgenesh2_kg.PHYCAscaffold_53_#_23_#_4101945:223;jgi|Phyca11|510042|fgenesh2_kg.PHYCAscaffold_53_#_27_#_Contig225.1;jgi|Phyca11|536428|estExt2_fgenesh1_pg.C_PHYCAscaffold_530018	jgi|Phyca11|510038|fgenesh2_kg.PHYCAscaffold_53_#_23_#_4101945:223;jgi|Phyca11|510042|fgenesh2_kg.PHYCAscaffold_53_#_27_#_Contig225.1;jgi|Phyca11|536428|estExt2_fgenesh1_pg.C_PHYCAscaffold_530018	1;1;1	1;1;1	1;1;1	>jgi|Phyca11|510038|fgenesh2_kg.PHYCAscaffold_53_#_23_#_4101945:223;>jgi|Phyca11|510042|fgenesh2_kg.PHYCAscaffold_53_#_27_#_Contig225.1;>jgi|Phyca11|536428|estExt2_fgenesh1_pg.C_PHYCAscaffold_530018	3	1	1	1	1	0	0	0	0	0	1	1	0	0	0	0	1	0	0	0	0	0	1	1	0	0	0	0	1	0	0	0	0	0	1	1	0	0	0	0	3.4	3.4	3.4
jgi|Phyca11|510124|fgenesh2_kg.PHYCAscaffold_54_#_18_#_4096554:2	jgi|Phyca11|510124|fgenesh2_kg.PHYCAscaffold_54_#_18_#_4096554:2	jgi|Phyca11|510124|fgenesh2_kg.PHYCAscaffold_54_#_18_#_4096554:2	2	2	2	>jgi|Phyca11|510124|fgenesh2_kg.PHYCAscaffold_54_#_18_#_4096554:2	1	2	2	2	1	1	2	1	0	2	1	1	1	0	0	0	1	1	2	1	0	2	1	1	1	0	0	0	1	1	2	1	0	2	1	1	1	0	0	0	6.6	6.6	6.6
jgi|Phyca11|510126|fgenesh2_kg.PHYCAscaffold_54_#_20_#_4098378:1	jgi|Phyca11|510126|fgenesh2_kg.PHYCAscaffold_54_#_20_#_4098378:1	jgi|Phyca11|510126|fgenesh2_kg.PHYCAscaffold_54_#_20_#_4098378:1	1	1	1	>jgi|Phyca11|510126|fgenesh2_kg.PHYCAscaffold_54_#_20_#_4098378:1	1	1	1	1	1	1	1	1	1	0	1	1	1	0	0	0	1	1	1	1	1	0	1	1	1	0	0	0	1	1	1	1	1	0	1	1	1	0	0	0	3.6	3.6	3.6
jgi|Phyca11|510133|fgenesh2_kg.PHYCAscaffold_54_#_27_#_Contig8.1	jgi|Phyca11|510133|fgenesh2_kg.PHYCAscaffold_54_#_27_#_Contig8.1	jgi|Phyca11|510133|fgenesh2_kg.PHYCAscaffold_54_#_27_#_Contig8.1	7	5	5	>jgi|Phyca11|510133|fgenesh2_kg.PHYCAscaffold_54_#_27_#_Contig8.1	1	7	5	5	5	5	4	3	3	3	5	3	3	2	3	3	3	3	2	1	1	1	3	1	1	1	1	1	3	3	2	1	1	1	3	1	1	1	1	1	32.7	27.6	27.6
jgi|Phyca11|510248|fgenesh2_kg.PHYCAscaffold_55_#_65_#_gi|189084581|gb|BT032097.1|	jgi|Phyca11|510248|fgenesh2_kg.PHYCAscaffold_55_#_65_#_gi|189084581|gb|BT032097.1|	jgi|Phyca11|510248|fgenesh2_kg.PHYCAscaffold_55_#_65_#_gi|189084581|gb|BT032097.1|	6	5	5	>jgi|Phyca11|510248|fgenesh2_kg.PHYCAscaffold_55_#_65_#_gi|189084581|gb|BT032097.1|	1	6	5	5	6	6	3	1	1	1	1	2	1	1	1	1	5	5	2	0	0	0	0	1	0	0	0	0	5	5	2	0	0	0	0	1	0	0	0	0	13.3	11.6	11.6
jgi|Phyca11|510361|fgenesh2_kg.PHYCAscaffold_58_#_74_#_gi|189084453|gb|BT031969.1|	jgi|Phyca11|510361|fgenesh2_kg.PHYCAscaffold_58_#_74_#_gi|189084453|gb|BT031969.1|	jgi|Phyca11|510361|fgenesh2_kg.PHYCAscaffold_58_#_74_#_gi|189084453|gb|BT031969.1|	1	1	1	>jgi|Phyca11|510361|fgenesh2_kg.PHYCAscaffold_58_#_74_#_gi|189084453|gb|BT031969.1|	1	1	1	1	1	1	0	0	0	1	0	1	0	0	0	0	1	1	0	0	0	1	0	1	0	0	0	0	1	1	0	0	0	1	0	1	0	0	0	0	1.4	1.4	1.4
jgi|Phyca11|510415|fgenesh2_kg.PHYCAscaffold_60_#_3_#_Contig2167.1	jgi|Phyca11|510415|fgenesh2_kg.PHYCAscaffold_60_#_3_#_Contig2167.1	jgi|Phyca11|510415|fgenesh2_kg.PHYCAscaffold_60_#_3_#_Contig2167.1	5	5	5	>jgi|Phyca11|510415|fgenesh2_kg.PHYCAscaffold_60_#_3_#_Contig2167.1	1	5	5	5	5	5	5	2	3	2	2	2	1	1	1	1	5	5	5	2	3	2	2	2	1	1	1	1	5	5	5	2	3	2	2	2	1	1	1	1	16	16	16
jgi|Phyca11|510471|fgenesh2_kg.PHYCAscaffold_61_#_4_#_4100630:1	jgi|Phyca11|510471|fgenesh2_kg.PHYCAscaffold_61_#_4_#_4100630:1	jgi|Phyca11|510471|fgenesh2_kg.PHYCAscaffold_61_#_4_#_4100630:1	2	2	2	>jgi|Phyca11|510471|fgenesh2_kg.PHYCAscaffold_61_#_4_#_4100630:1	1	2	2	2	2	2	1	1	0	0	1	0	1	1	0	0	2	2	1	1	0	0	1	0	1	1	0	0	2	2	1	1	0	0	1	0	1	1	0	0	7.7	7.7	7.7
jgi|Phyca11|510546|fgenesh2_kg.PHYCAscaffold_62_#_17_#_4101793:1	jgi|Phyca11|510546|fgenesh2_kg.PHYCAscaffold_62_#_17_#_4101793:1	jgi|Phyca11|510546|fgenesh2_kg.PHYCAscaffold_62_#_17_#_4101793:1	6	6	6	>jgi|Phyca11|510546|fgenesh2_kg.PHYCAscaffold_62_#_17_#_4101793:1	1	6	6	6	5	5	6	0	0	0	2	1	2	0	1	1	5	5	6	0	0	0	2	1	2	0	1	1	5	5	6	0	0	0	2	1	2	0	1	1	29.1	29.1	29.1
jgi|Phyca11|510696|fgenesh2_kg.PHYCAscaffold_65_#_36_#_4098202:1	jgi|Phyca11|510696|fgenesh2_kg.PHYCAscaffold_65_#_36_#_4098202:1	jgi|Phyca11|510696|fgenesh2_kg.PHYCAscaffold_65_#_36_#_4098202:1	10	8	8	>jgi|Phyca11|510696|fgenesh2_kg.PHYCAscaffold_65_#_36_#_4098202:1	1	10	8	8	6	9	4	3	3	4	7	10	4	4	4	3	4	7	2	1	1	2	5	8	2	2	2	1	4	7	2	1	1	2	5	8	2	2	2	1	20.3	17.5	17.5
jgi|Phyca11|510859|fgenesh2_kg.PHYCAscaffold_70_#_5_#_Contig3.1;jgi|Phyca11|504383|fgenesh2_kg.PHYCAscaffold_7_#_135_#_4098508:8	jgi|Phyca11|510859|fgenesh2_kg.PHYCAscaffold_70_#_5_#_Contig3.1;jgi|Phyca11|504383|fgenesh2_kg.PHYCAscaffold_7_#_135_#_4098508:8	jgi|Phyca11|510859|fgenesh2_kg.PHYCAscaffold_70_#_5_#_Contig3.1;jgi|Phyca11|504383|fgenesh2_kg.PHYCAscaffold_7_#_135_#_4098508:8	16;14	10;10	10;10	>jgi|Phyca11|510859|fgenesh2_kg.PHYCAscaffold_70_#_5_#_Contig3.1;>jgi|Phyca11|504383|fgenesh2_kg.PHYCAscaffold_7_#_135_#_4098508:8	2	16	10	10	16	16	14	8	8	7	13	14	12	7	10	7	10	10	8	2	2	1	7	8	6	1	4	1	10	10	8	2	2	1	7	8	6	1	4	1	39.5	27.5	27.5
jgi|Phyca11|510887|fgenesh2_kg.PHYCAscaffold_70_#_33_#_gi|189084942|gb|BT032474.1|	jgi|Phyca11|510887|fgenesh2_kg.PHYCAscaffold_70_#_33_#_gi|189084942|gb|BT032474.1|	jgi|Phyca11|510887|fgenesh2_kg.PHYCAscaffold_70_#_33_#_gi|189084942|gb|BT032474.1|	2	2	2	>jgi|Phyca11|510887|fgenesh2_kg.PHYCAscaffold_70_#_33_#_gi|189084942|gb|BT032474.1|	1	2	2	2	2	2	1	0	1	0	2	2	0	0	0	0	2	2	1	0	1	0	2	2	0	0	0	0	2	2	1	0	1	0	2	2	0	0	0	0	17.5	17.5	17.5
jgi|Phyca11|510902|fgenesh2_kg.PHYCAscaffold_71_#_2_#_Contig3477.1	jgi|Phyca11|510902|fgenesh2_kg.PHYCAscaffold_71_#_2_#_Contig3477.1	jgi|Phyca11|510902|fgenesh2_kg.PHYCAscaffold_71_#_2_#_Contig3477.1	2	2	2	>jgi|Phyca11|510902|fgenesh2_kg.PHYCAscaffold_71_#_2_#_Contig3477.1	1	2	2	2	1	1	2	0	0	0	1	1	1	0	0	0	1	1	2	0	0	0	1	1	1	0	0	0	1	1	2	0	0	0	1	1	1	0	0	0	39.5	39.5	39.5
jgi|Phyca11|510975|fgenesh2_kg.PHYCAscaffold_72_#_20_#_gi|189083894|gb|BT031410.1|	jgi|Phyca11|510975|fgenesh2_kg.PHYCAscaffold_72_#_20_#_gi|189083894|gb|BT031410.1|	jgi|Phyca11|510975|fgenesh2_kg.PHYCAscaffold_72_#_20_#_gi|189083894|gb|BT031410.1|	2	2	2	>jgi|Phyca11|510975|fgenesh2_kg.PHYCAscaffold_72_#_20_#_gi|189083894|gb|BT031410.1|	1	2	2	2	1	2	1	0	0	0	1	2	0	1	0	0	1	2	1	0	0	0	1	2	0	1	0	0	1	2	1	0	0	0	1	2	0	1	0	0	13.8	13.8	13.8
jgi|Phyca11|511117|fgenesh2_kg.PHYCAscaffold_76_#_18_#_Contig2045.1	jgi|Phyca11|511117|fgenesh2_kg.PHYCAscaffold_76_#_18_#_Contig2045.1	jgi|Phyca11|511117|fgenesh2_kg.PHYCAscaffold_76_#_18_#_Contig2045.1	1	1	1	>jgi|Phyca11|511117|fgenesh2_kg.PHYCAscaffold_76_#_18_#_Contig2045.1	1	1	1	1	1	1	1	0	0	0	1	1	1	0	0	0	1	1	1	0	0	0	1	1	1	0	0	0	1	1	1	0	0	0	1	1	1	0	0	0	7.6	7.6	7.6
jgi|Phyca11|511208|fgenesh2_kg.PHYCAscaffold_79_#_13_#_Contig1707.1	jgi|Phyca11|511208|fgenesh2_kg.PHYCAscaffold_79_#_13_#_Contig1707.1	jgi|Phyca11|511208|fgenesh2_kg.PHYCAscaffold_79_#_13_#_Contig1707.1	4	4	4	>jgi|Phyca11|511208|fgenesh2_kg.PHYCAscaffold_79_#_13_#_Contig1707.1	1	4	4	4	4	2	3	0	0	1	2	1	1	0	0	0	4	2	3	0	0	1	2	1	1	0	0	0	4	2	3	0	0	1	2	1	1	0	0	0	17.9	17.9	17.9
jgi|Phyca11|511466|fgenesh2_kg.PHYCAscaffold_86_#_3_#_gi|189084813|gb|BT032344.1|	jgi|Phyca11|511466|fgenesh2_kg.PHYCAscaffold_86_#_3_#_gi|189084813|gb|BT032344.1|	jgi|Phyca11|511466|fgenesh2_kg.PHYCAscaffold_86_#_3_#_gi|189084813|gb|BT032344.1|	13	13	13	>jgi|Phyca11|511466|fgenesh2_kg.PHYCAscaffold_86_#_3_#_gi|189084813|gb|BT032344.1|	1	13	13	13	13	13	8	1	1	2	2	8	5	2	1	1	13	13	8	1	1	2	2	8	5	2	1	1	13	13	8	1	1	2	2	8	5	2	1	1	23.2	23.2	23.2
jgi|Phyca11|511639|fgenesh2_kg.PHYCAscaffold_93_#_10_#_Contig2592.1	jgi|Phyca11|511639|fgenesh2_kg.PHYCAscaffold_93_#_10_#_Contig2592.1	jgi|Phyca11|511639|fgenesh2_kg.PHYCAscaffold_93_#_10_#_Contig2592.1	4	4	4	>jgi|Phyca11|511639|fgenesh2_kg.PHYCAscaffold_93_#_10_#_Contig2592.1	1	4	4	4	1	3	0	0	0	0	0	0	0	0	0	0	1	3	0	0	0	0	0	0	0	0	0	0	1	3	0	0	0	0	0	0	0	0	0	0	17	17	17
jgi|Phyca11|511668|fgenesh2_kg.PHYCAscaffold_94_#_19_#_4101945:62	jgi|Phyca11|511668|fgenesh2_kg.PHYCAscaffold_94_#_19_#_4101945:62	jgi|Phyca11|511668|fgenesh2_kg.PHYCAscaffold_94_#_19_#_4101945:62	2	2	2	>jgi|Phyca11|511668|fgenesh2_kg.PHYCAscaffold_94_#_19_#_4101945:62	1	2	2	2	0	2	0	0	0	0	0	0	0	0	0	0	0	2	0	0	0	0	0	0	0	0	0	0	0	2	0	0	0	0	0	0	0	0	0	0	10.8	10.8	10.8
jgi|Phyca11|511691|fgenesh2_kg.PHYCAscaffold_95_#_20_#_Contig4381.1	jgi|Phyca11|511691|fgenesh2_kg.PHYCAscaffold_95_#_20_#_Contig4381.1	jgi|Phyca11|511691|fgenesh2_kg.PHYCAscaffold_95_#_20_#_Contig4381.1	4	4	4	>jgi|Phyca11|511691|fgenesh2_kg.PHYCAscaffold_95_#_20_#_Contig4381.1	1	4	4	4	4	3	2	0	1	1	2	1	1	1	2	2	4	3	2	0	1	1	2	1	1	1	2	2	4	3	2	0	1	1	2	1	1	1	2	2	12	12	12
jgi|Phyca11|511808|fgenesh2_kg.PHYCAscaffold_100_#_11_#_4097858:1	jgi|Phyca11|511808|fgenesh2_kg.PHYCAscaffold_100_#_11_#_4097858:1	jgi|Phyca11|511808|fgenesh2_kg.PHYCAscaffold_100_#_11_#_4097858:1	3	3	3	>jgi|Phyca11|511808|fgenesh2_kg.PHYCAscaffold_100_#_11_#_4097858:1	1	3	3	3	1	2	2	0	0	1	0	2	1	0	1	1	1	2	2	0	0	1	0	2	1	0	1	1	1	2	2	0	0	1	0	2	1	0	1	1	41.4	41.4	41.4
jgi|Phyca11|511870|fgenesh2_kg.PHYCAscaffold_103_#_4_#_Contig201.1	jgi|Phyca11|511870|fgenesh2_kg.PHYCAscaffold_103_#_4_#_Contig201.1	jgi|Phyca11|511870|fgenesh2_kg.PHYCAscaffold_103_#_4_#_Contig201.1	8	8	8	>jgi|Phyca11|511870|fgenesh2_kg.PHYCAscaffold_103_#_4_#_Contig201.1	1	8	8	8	8	8	8	1	1	0	8	7	6	0	0	1	8	8	8	1	1	0	8	7	6	0	0	1	8	8	8	1	1	0	8	7	6	0	0	1	36.5	36.5	36.5
jgi|Phyca11|511907|fgenesh2_kg.PHYCAscaffold_105_#_5_#_4098187:2	jgi|Phyca11|511907|fgenesh2_kg.PHYCAscaffold_105_#_5_#_4098187:2	jgi|Phyca11|511907|fgenesh2_kg.PHYCAscaffold_105_#_5_#_4098187:2	7	5	5	>jgi|Phyca11|511907|fgenesh2_kg.PHYCAscaffold_105_#_5_#_4098187:2	1	7	5	5	7	6	5	1	1	1	5	5	3	1	1	1	5	4	4	0	0	0	4	4	2	0	0	0	5	4	4	0	0	0	4	4	2	0	0	0	11.1	8.7	8.7
jgi|Phyca11|511938|fgenesh2_kg.PHYCAscaffold_105_#_36_#_4097069:3;jgi|Phyca11|9707|fgenesh1_pm.PHYCAscaffold_41_#_1	jgi|Phyca11|511938|fgenesh2_kg.PHYCAscaffold_105_#_36_#_4097069:3;jgi|Phyca11|9707|fgenesh1_pm.PHYCAscaffold_41_#_1	jgi|Phyca11|511938|fgenesh2_kg.PHYCAscaffold_105_#_36_#_4097069:3;jgi|Phyca11|9707|fgenesh1_pm.PHYCAscaffold_41_#_1	13;7	13;7	13;7	>jgi|Phyca11|511938|fgenesh2_kg.PHYCAscaffold_105_#_36_#_4097069:3;>jgi|Phyca11|9707|fgenesh1_pm.PHYCAscaffold_41_#_1	2	13	13	13	13	12	9	0	0	0	9	8	4	0	0	0	13	12	9	0	0	0	9	8	4	0	0	0	13	12	9	0	0	0	9	8	4	0	0	0	40.2	40.2	40.2
jgi|Phyca11|512003|fgenesh2_kg.PHYCAscaffold_112_#_8_#_Contig4879.1	jgi|Phyca11|512003|fgenesh2_kg.PHYCAscaffold_112_#_8_#_Contig4879.1	jgi|Phyca11|512003|fgenesh2_kg.PHYCAscaffold_112_#_8_#_Contig4879.1	1	1	1	>jgi|Phyca11|512003|fgenesh2_kg.PHYCAscaffold_112_#_8_#_Contig4879.1	1	1	1	1	1	1	1	0	0	0	1	1	1	0	0	0	1	1	1	0	0	0	1	1	1	0	0	0	1	1	1	0	0	0	1	1	1	0	0	0	8.9	8.9	8.9
jgi|Phyca11|512010|fgenesh2_kg.PHYCAscaffold_112_#_15_#_Contig1977.1	jgi|Phyca11|512010|fgenesh2_kg.PHYCAscaffold_112_#_15_#_Contig1977.1	jgi|Phyca11|512010|fgenesh2_kg.PHYCAscaffold_112_#_15_#_Contig1977.1	3	3	3	>jgi|Phyca11|512010|fgenesh2_kg.PHYCAscaffold_112_#_15_#_Contig1977.1	1	3	3	3	2	2	0	0	0	0	0	1	1	0	0	0	2	2	0	0	0	0	0	1	1	0	0	0	2	2	0	0	0	0	0	1	1	0	0	0	3	3	3
jgi|Phyca11|512044|fgenesh2_kg.PHYCAscaffold_119_#_13_#_Contig239.1	jgi|Phyca11|512044|fgenesh2_kg.PHYCAscaffold_119_#_13_#_Contig239.1;jgi|Phyca11|512042|fgenesh2_kg.PHYCAscaffold_119_#_11_#_4097347:2	jgi|Phyca11|512044|fgenesh2_kg.PHYCAscaffold_119_#_13_#_Contig239.1	3;1	3;1	3;1	>jgi|Phyca11|512044|fgenesh2_kg.PHYCAscaffold_119_#_13_#_Contig239.1	2	3	3	3	3	2	1	0	0	0	3	2	1	0	0	0	3	2	1	0	0	0	3	2	1	0	0	0	3	2	1	0	0	0	3	2	1	0	0	0	13.9	13.9	13.9
jgi|Phyca11|512063|fgenesh2_kg.PHYCAscaffold_121_#_12_#_gi|189084018|gb|BT031534.1|	jgi|Phyca11|512063|fgenesh2_kg.PHYCAscaffold_121_#_12_#_gi|189084018|gb|BT031534.1|	jgi|Phyca11|512063|fgenesh2_kg.PHYCAscaffold_121_#_12_#_gi|189084018|gb|BT031534.1|	15	15	15	>jgi|Phyca11|512063|fgenesh2_kg.PHYCAscaffold_121_#_12_#_gi|189084018|gb|BT031534.1|	1	15	15	15	15	13	12	1	0	1	5	7	3	0	1	0	15	13	12	1	0	1	5	7	3	0	1	0	15	13	12	1	0	1	5	7	3	0	1	0	33.2	33.2	33.2
jgi|Phyca11|5216|fgenesh1_pm.PHYCAscaffold_5_#_19	jgi|Phyca11|5216|fgenesh1_pm.PHYCAscaffold_5_#_19	jgi|Phyca11|5216|fgenesh1_pm.PHYCAscaffold_5_#_19	3	3	3	>jgi|Phyca11|5216|fgenesh1_pm.PHYCAscaffold_5_#_19	1	3	3	3	3	3	2	0	1	1	0	0	1	0	1	2	3	3	2	0	1	1	0	0	1	0	1	2	3	3	2	0	1	1	0	0	1	0	1	2	10.4	10.4	10.4
jgi|Phyca11|525116|estExt2_fgenesh1_pm.C_PHYCAscaffold_20049;jgi|Phyca11|536323|estExt2_fgenesh1_pg.C_PHYCAscaffold_500095	jgi|Phyca11|525116|estExt2_fgenesh1_pm.C_PHYCAscaffold_20049;jgi|Phyca11|536323|estExt2_fgenesh1_pg.C_PHYCAscaffold_500095	jgi|Phyca11|525116|estExt2_fgenesh1_pm.C_PHYCAscaffold_20049;jgi|Phyca11|536323|estExt2_fgenesh1_pg.C_PHYCAscaffold_500095	3;2	3;2	3;2	>jgi|Phyca11|525116|estExt2_fgenesh1_pm.C_PHYCAscaffold_20049;>jgi|Phyca11|536323|estExt2_fgenesh1_pg.C_PHYCAscaffold_500095	2	3	3	3	3	3	1	0	0	0	0	1	1	0	0	0	3	3	1	0	0	0	0	1	1	0	0	0	3	3	1	0	0	0	0	1	1	0	0	0	33.9	33.9	33.9
jgi|Phyca11|525231|estExt2_fgenesh1_pm.C_PHYCAscaffold_20197	jgi|Phyca11|525231|estExt2_fgenesh1_pm.C_PHYCAscaffold_20197	jgi|Phyca11|525231|estExt2_fgenesh1_pm.C_PHYCAscaffold_20197	1	1	1	>jgi|Phyca11|525231|estExt2_fgenesh1_pm.C_PHYCAscaffold_20197	1	1	1	1	1	1	1	0	0	0	0	0	0	0	0	0	1	1	1	0	0	0	0	0	0	0	0	0	1	1	1	0	0	0	0	0	0	0	0	0	5.6	5.6	5.6
jgi|Phyca11|525356|estExt2_fgenesh1_pm.C_PHYCAscaffold_30114	jgi|Phyca11|525356|estExt2_fgenesh1_pm.C_PHYCAscaffold_30114	jgi|Phyca11|525356|estExt2_fgenesh1_pm.C_PHYCAscaffold_30114	3	3	3	>jgi|Phyca11|525356|estExt2_fgenesh1_pm.C_PHYCAscaffold_30114	1	3	3	3	2	2	2	2	2	2	2	2	0	2	2	2	2	2	2	2	2	2	2	2	0	2	2	2	2	2	2	2	2	2	2	2	0	2	2	2	3.9	3.9	3.9
jgi|Phyca11|526385|estExt2_fgenesh1_pm.C_PHYCAscaffold_90118	jgi|Phyca11|526385|estExt2_fgenesh1_pm.C_PHYCAscaffold_90118	jgi|Phyca11|526385|estExt2_fgenesh1_pm.C_PHYCAscaffold_90118	1	1	1	>jgi|Phyca11|526385|estExt2_fgenesh1_pm.C_PHYCAscaffold_90118	1	1	1	1	1	1	0	0	0	0	0	0	0	0	0	0	1	1	0	0	0	0	0	0	0	0	0	0	1	1	0	0	0	0	0	0	0	0	0	0	2.3	2.3	2.3
jgi|Phyca11|526518|estExt2_fgenesh1_pm.C_PHYCAscaffold_100075	jgi|Phyca11|526518|estExt2_fgenesh1_pm.C_PHYCAscaffold_100075	jgi|Phyca11|526518|estExt2_fgenesh1_pm.C_PHYCAscaffold_100075	11	8	8	>jgi|Phyca11|526518|estExt2_fgenesh1_pm.C_PHYCAscaffold_100075	1	11	8	8	9	9	8	8	8	7	9	10	7	8	9	8	6	6	6	5	5	5	6	7	5	5	6	5	6	6	6	5	5	5	6	7	5	5	6	5	8.5	5.5	5.5
jgi|Phyca11|527499|estExt2_fgenesh1_pm.C_PHYCAscaffold_200021	jgi|Phyca11|527499|estExt2_fgenesh1_pm.C_PHYCAscaffold_200021	jgi|Phyca11|527499|estExt2_fgenesh1_pm.C_PHYCAscaffold_200021	12	8	8	>jgi|Phyca11|527499|estExt2_fgenesh1_pm.C_PHYCAscaffold_200021	1	12	8	8	10	11	6	5	4	5	6	6	6	3	4	6	7	7	3	1	0	1	3	2	2	0	0	2	7	7	3	1	0	1	3	2	2	0	0	2	8.5	6.4	6.4
jgi|Phyca11|52753|gw1.202.7.1;jgi|Phyca11|62675|gw1.33.160.1	jgi|Phyca11|52753|gw1.202.7.1;jgi|Phyca11|62675|gw1.33.160.1	jgi|Phyca11|52753|gw1.202.7.1;jgi|Phyca11|62675|gw1.33.160.1	1;1	1;1	1;1	>jgi|Phyca11|52753|gw1.202.7.1;>jgi|Phyca11|62675|gw1.33.160.1	2	1	1	1	1	1	0	1	1	1	1	1	1	1	1	1	1	1	0	1	1	1	1	1	1	1	1	1	1	1	0	1	1	1	1	1	1	1	1	1	45.3	45.3	45.3
jgi|Phyca11|527818|estExt2_fgenesh1_pm.C_PHYCAscaffold_230037	jgi|Phyca11|527818|estExt2_fgenesh1_pm.C_PHYCAscaffold_230037	jgi|Phyca11|527818|estExt2_fgenesh1_pm.C_PHYCAscaffold_230037	1	1	1	>jgi|Phyca11|527818|estExt2_fgenesh1_pm.C_PHYCAscaffold_230037	1	1	1	1	1	1	1	0	0	0	0	0	0	0	0	0	1	1	1	0	0	0	0	0	0	0	0	0	1	1	1	0	0	0	0	0	0	0	0	0	4.2	4.2	4.2
jgi|Phyca11|528256|estExt2_fgenesh1_pm.C_PHYCAscaffold_280011	jgi|Phyca11|528256|estExt2_fgenesh1_pm.C_PHYCAscaffold_280011	jgi|Phyca11|528256|estExt2_fgenesh1_pm.C_PHYCAscaffold_280011	6	5	5	>jgi|Phyca11|528256|estExt2_fgenesh1_pm.C_PHYCAscaffold_280011	1	6	5	5	5	6	3	2	2	2	2	3	3	2	3	2	4	5	2	1	1	1	1	2	2	1	2	1	4	5	2	1	1	1	1	2	2	1	2	1	6.4	5.7	5.7
jgi|Phyca11|528395|estExt2_fgenesh1_pm.C_PHYCAscaffold_290091	jgi|Phyca11|528395|estExt2_fgenesh1_pm.C_PHYCAscaffold_290091	jgi|Phyca11|528395|estExt2_fgenesh1_pm.C_PHYCAscaffold_290091	10	10	10	>jgi|Phyca11|528395|estExt2_fgenesh1_pm.C_PHYCAscaffold_290091	1	10	10	10	7	8	6	0	0	1	0	2	0	0	0	0	7	8	6	0	0	1	0	2	0	0	0	0	7	8	6	0	0	1	0	2	0	0	0	0	4.7	4.7	4.7
jgi|Phyca11|528509|estExt2_fgenesh1_pm.C_PHYCAscaffold_300121	jgi|Phyca11|528509|estExt2_fgenesh1_pm.C_PHYCAscaffold_300121	jgi|Phyca11|528509|estExt2_fgenesh1_pm.C_PHYCAscaffold_300121	2	2	2	>jgi|Phyca11|528509|estExt2_fgenesh1_pm.C_PHYCAscaffold_300121	1	2	2	2	2	2	1	0	0	0	0	0	0	0	0	0	2	2	1	0	0	0	0	0	0	0	0	0	2	2	1	0	0	0	0	0	0	0	0	0	13.4	13.4	13.4
jgi|Phyca11|528840|estExt2_fgenesh1_pm.C_PHYCAscaffold_340073	jgi|Phyca11|528840|estExt2_fgenesh1_pm.C_PHYCAscaffold_340073	jgi|Phyca11|528840|estExt2_fgenesh1_pm.C_PHYCAscaffold_340073	5	5	5	>jgi|Phyca11|528840|estExt2_fgenesh1_pm.C_PHYCAscaffold_340073	1	5	5	5	5	5	3	1	0	0	3	3	1	0	0	1	5	5	3	1	0	0	3	3	1	0	0	1	5	5	3	1	0	0	3	3	1	0	0	1	13.2	13.2	13.2
jgi|Phyca11|529319|estExt2_fgenesh1_pm.C_PHYCAscaffold_410079	jgi|Phyca11|529319|estExt2_fgenesh1_pm.C_PHYCAscaffold_410079	jgi|Phyca11|529319|estExt2_fgenesh1_pm.C_PHYCAscaffold_410079	3	3	3	>jgi|Phyca11|529319|estExt2_fgenesh1_pm.C_PHYCAscaffold_410079	1	3	3	3	2	3	0	0	0	0	0	0	0	0	0	0	2	3	0	0	0	0	0	0	0	0	0	0	2	3	0	0	0	0	0	0	0	0	0	0	6.3	6.3	6.3
jgi|Phyca11|530067|estExt2_fgenesh1_pm.C_PHYCAscaffold_540034	jgi|Phyca11|530067|estExt2_fgenesh1_pm.C_PHYCAscaffold_540034	jgi|Phyca11|530067|estExt2_fgenesh1_pm.C_PHYCAscaffold_540034	5	5	5	>jgi|Phyca11|530067|estExt2_fgenesh1_pm.C_PHYCAscaffold_540034	1	5	5	5	3	4	2	1	0	0	0	0	1	2	0	1	3	4	2	1	0	0	0	0	1	2	0	1	3	4	2	1	0	0	0	0	1	2	0	1	7.7	7.7	7.7
jgi|Phyca11|530297|estExt2_fgenesh1_pm.C_PHYCAscaffold_600059	jgi|Phyca11|530297|estExt2_fgenesh1_pm.C_PHYCAscaffold_600059	jgi|Phyca11|530297|estExt2_fgenesh1_pm.C_PHYCAscaffold_600059	5	5	5	>jgi|Phyca11|530297|estExt2_fgenesh1_pm.C_PHYCAscaffold_600059	1	5	5	5	4	5	3	0	0	0	0	2	0	1	0	0	4	5	3	0	0	0	0	2	0	1	0	0	4	5	3	0	0	0	0	2	0	1	0	0	6.9	6.9	6.9
jgi|Phyca11|530612|estExt2_fgenesh1_pm.C_PHYCAscaffold_710021	jgi|Phyca11|530612|estExt2_fgenesh1_pm.C_PHYCAscaffold_710021	jgi|Phyca11|530612|estExt2_fgenesh1_pm.C_PHYCAscaffold_710021	2	2	2	>jgi|Phyca11|530612|estExt2_fgenesh1_pm.C_PHYCAscaffold_710021	1	2	2	2	2	2	1	0	0	0	0	0	0	0	0	0	2	2	1	0	0	0	0	0	0	0	0	0	2	2	1	0	0	0	0	0	0	0	0	0	8	8	8
jgi|Phyca11|530998|estExt2_fgenesh1_pm.C_PHYCAscaffold_870022	jgi|Phyca11|530998|estExt2_fgenesh1_pm.C_PHYCAscaffold_870022	jgi|Phyca11|530998|estExt2_fgenesh1_pm.C_PHYCAscaffold_870022	1	1	1	>jgi|Phyca11|530998|estExt2_fgenesh1_pm.C_PHYCAscaffold_870022	1	1	1	1	1	1	1	0	0	0	1	1	0	0	0	0	1	1	1	0	0	0	1	1	0	0	0	0	1	1	1	0	0	0	1	1	0	0	0	0	3.1	3.1	3.1
jgi|Phyca11|531028|estExt2_fgenesh1_pm.C_PHYCAscaffold_900011	jgi|Phyca11|531028|estExt2_fgenesh1_pm.C_PHYCAscaffold_900011	jgi|Phyca11|531028|estExt2_fgenesh1_pm.C_PHYCAscaffold_900011	1	1	1	>jgi|Phyca11|531028|estExt2_fgenesh1_pm.C_PHYCAscaffold_900011	1	1	1	1	1	0	0	0	0	0	0	0	0	0	0	1	1	0	0	0	0	0	0	0	0	0	0	1	1	0	0	0	0	0	0	0	0	0	0	1	6.4	6.4	6.4
jgi|Phyca11|531502|estExt2_fgenesh1_pg.C_PHYCAscaffold_10080	jgi|Phyca11|531502|estExt2_fgenesh1_pg.C_PHYCAscaffold_10080	jgi|Phyca11|531502|estExt2_fgenesh1_pg.C_PHYCAscaffold_10080	10	10	10	>jgi|Phyca11|531502|estExt2_fgenesh1_pg.C_PHYCAscaffold_10080	1	10	10	10	10	10	8	1	0	1	2	6	2	2	1	2	10	10	8	1	0	1	2	6	2	2	1	2	10	10	8	1	0	1	2	6	2	2	1	2	20.1	20.1	20.1
jgi|Phyca11|531549|estExt2_fgenesh1_pg.C_PHYCAscaffold_10167	jgi|Phyca11|531549|estExt2_fgenesh1_pg.C_PHYCAscaffold_10167	jgi|Phyca11|531549|estExt2_fgenesh1_pg.C_PHYCAscaffold_10167	5	5	5	>jgi|Phyca11|531549|estExt2_fgenesh1_pg.C_PHYCAscaffold_10167	1	5	5	5	5	4	4	1	0	0	2	2	1	1	1	0	5	4	4	1	0	0	2	2	1	1	1	0	5	4	4	1	0	0	2	2	1	1	1	0	10.8	10.8	10.8
jgi|Phyca11|531665|estExt2_fgenesh1_pg.C_PHYCAscaffold_10330	jgi|Phyca11|531665|estExt2_fgenesh1_pg.C_PHYCAscaffold_10330	jgi|Phyca11|531665|estExt2_fgenesh1_pg.C_PHYCAscaffold_10330	1	1	1	>jgi|Phyca11|531665|estExt2_fgenesh1_pg.C_PHYCAscaffold_10330	1	1	1	1	1	1	0	0	0	0	0	0	0	0	0	0	1	1	0	0	0	0	0	0	0	0	0	0	1	1	0	0	0	0	0	0	0	0	0	0	12	12	12
jgi|Phyca11|532327|estExt2_fgenesh1_pg.C_PHYCAscaffold_50020	jgi|Phyca11|532327|estExt2_fgenesh1_pg.C_PHYCAscaffold_50020	jgi|Phyca11|532327|estExt2_fgenesh1_pg.C_PHYCAscaffold_50020	1	1	1	>jgi|Phyca11|532327|estExt2_fgenesh1_pg.C_PHYCAscaffold_50020	1	1	1	1	1	1	0	0	0	0	1	1	1	0	0	0	1	1	0	0	0	0	1	1	1	0	0	0	1	1	0	0	0	0	1	1	1	0	0	0	12.9	12.9	12.9
jgi|Phyca11|532470|estExt2_fgenesh1_pg.C_PHYCAscaffold_50218	jgi|Phyca11|532470|estExt2_fgenesh1_pg.C_PHYCAscaffold_50218	jgi|Phyca11|532470|estExt2_fgenesh1_pg.C_PHYCAscaffold_50218	5	4	4	>jgi|Phyca11|532470|estExt2_fgenesh1_pg.C_PHYCAscaffold_50218	1	5	4	4	4	5	3	1	1	0	3	2	1	1	1	2	3	4	2	0	0	0	2	2	1	0	0	2	3	4	2	0	0	0	2	2	1	0	0	2	28.5	22.9	22.9
jgi|Phyca11|533016|estExt2_fgenesh1_pg.C_PHYCAscaffold_90208	jgi|Phyca11|533016|estExt2_fgenesh1_pg.C_PHYCAscaffold_90208	jgi|Phyca11|533016|estExt2_fgenesh1_pg.C_PHYCAscaffold_90208	2	2	2	>jgi|Phyca11|533016|estExt2_fgenesh1_pg.C_PHYCAscaffold_90208	1	2	2	2	2	2	2	0	0	0	1	1	0	0	0	0	2	2	2	0	0	0	1	1	0	0	0	0	2	2	2	0	0	0	1	1	0	0	0	0	2.3	2.3	2.3
jgi|Phyca11|533294|estExt2_fgenesh1_pg.C_PHYCAscaffold_120085	jgi|Phyca11|533294|estExt2_fgenesh1_pg.C_PHYCAscaffold_120085	jgi|Phyca11|533294|estExt2_fgenesh1_pg.C_PHYCAscaffold_120085	2	2	2	>jgi|Phyca11|533294|estExt2_fgenesh1_pg.C_PHYCAscaffold_120085	1	2	2	2	2	2	1	0	0	0	0	0	0	0	0	0	2	2	1	0	0	0	0	0	0	0	0	0	2	2	1	0	0	0	0	0	0	0	0	0	8.1	8.1	8.1
jgi|Phyca11|533480|estExt2_fgenesh1_pg.C_PHYCAscaffold_140056	jgi|Phyca11|533480|estExt2_fgenesh1_pg.C_PHYCAscaffold_140056	jgi|Phyca11|533480|estExt2_fgenesh1_pg.C_PHYCAscaffold_140056	2	2	2	>jgi|Phyca11|533480|estExt2_fgenesh1_pg.C_PHYCAscaffold_140056	1	2	2	2	1	2	0	0	0	0	1	1	0	0	0	1	1	2	0	0	0	0	1	1	0	0	0	1	1	2	0	0	0	0	1	1	0	0	0	1	4.7	4.7	4.7
jgi|Phyca11|533584|estExt2_fgenesh1_pg.C_PHYCAscaffold_150062	jgi|Phyca11|533584|estExt2_fgenesh1_pg.C_PHYCAscaffold_150062	jgi|Phyca11|533584|estExt2_fgenesh1_pg.C_PHYCAscaffold_150062	8	8	8	>jgi|Phyca11|533584|estExt2_fgenesh1_pg.C_PHYCAscaffold_150062	1	8	8	8	5	8	1	1	0	0	1	3	1	0	0	0	5	8	1	1	0	0	1	3	1	0	0	0	5	8	1	1	0	0	1	3	1	0	0	0	8.9	8.9	8.9
jgi|Phyca11|533807|estExt2_fgenesh1_pg.C_PHYCAscaffold_170135	jgi|Phyca11|533807|estExt2_fgenesh1_pg.C_PHYCAscaffold_170135	jgi|Phyca11|533807|estExt2_fgenesh1_pg.C_PHYCAscaffold_170135	1	1	1	>jgi|Phyca11|533807|estExt2_fgenesh1_pg.C_PHYCAscaffold_170135	1	1	1	1	1	1	1	1	0	0	0	0	0	0	0	0	1	1	1	1	0	0	0	0	0	0	0	0	1	1	1	1	0	0	0	0	0	0	0	0	1.8	1.8	1.8
jgi|Phyca11|533866|estExt2_fgenesh1_pg.C_PHYCAscaffold_180031	jgi|Phyca11|533866|estExt2_fgenesh1_pg.C_PHYCAscaffold_180031	jgi|Phyca11|533866|estExt2_fgenesh1_pg.C_PHYCAscaffold_180031	3	3	3	>jgi|Phyca11|533866|estExt2_fgenesh1_pg.C_PHYCAscaffold_180031	1	3	3	3	3	3	2	0	0	0	1	2	0	0	0	0	3	3	2	0	0	0	1	2	0	0	0	0	3	3	2	0	0	0	1	2	0	0	0	0	8.4	8.4	8.4
jgi|Phyca11|534256|estExt2_fgenesh1_pg.C_PHYCAscaffold_210124	jgi|Phyca11|534256|estExt2_fgenesh1_pg.C_PHYCAscaffold_210124	jgi|Phyca11|534256|estExt2_fgenesh1_pg.C_PHYCAscaffold_210124	2	2	2	>jgi|Phyca11|534256|estExt2_fgenesh1_pg.C_PHYCAscaffold_210124	1	2	2	2	2	2	1	0	0	0	1	2	0	0	0	0	2	2	1	0	0	0	1	2	0	0	0	0	2	2	1	0	0	0	1	2	0	0	0	0	5.9	5.9	5.9
jgi|Phyca11|534661|estExt2_fgenesh1_pg.C_PHYCAscaffold_260096	jgi|Phyca11|534661|estExt2_fgenesh1_pg.C_PHYCAscaffold_260096	jgi|Phyca11|534661|estExt2_fgenesh1_pg.C_PHYCAscaffold_260096	4	4	4	>jgi|Phyca11|534661|estExt2_fgenesh1_pg.C_PHYCAscaffold_260096	1	4	4	4	3	4	3	1	1	0	0	0	1	0	0	0	3	4	3	1	1	0	0	0	1	0	0	0	3	4	3	1	1	0	0	0	1	0	0	0	5.3	5.3	5.3
jgi|Phyca11|534820|estExt2_fgenesh1_pg.C_PHYCAscaffold_280063	jgi|Phyca11|534820|estExt2_fgenesh1_pg.C_PHYCAscaffold_280063	jgi|Phyca11|534820|estExt2_fgenesh1_pg.C_PHYCAscaffold_280063	13	13	13	>jgi|Phyca11|534820|estExt2_fgenesh1_pg.C_PHYCAscaffold_280063	1	13	13	13	12	10	5	0	0	0	1	2	1	1	0	1	12	10	5	0	0	0	1	2	1	1	0	1	12	10	5	0	0	0	1	2	1	1	0	1	23	23	23
jgi|Phyca11|535097|estExt2_fgenesh1_pg.C_PHYCAscaffold_310096	jgi|Phyca11|535097|estExt2_fgenesh1_pg.C_PHYCAscaffold_310096	jgi|Phyca11|535097|estExt2_fgenesh1_pg.C_PHYCAscaffold_310096	3	3	2	>jgi|Phyca11|535097|estExt2_fgenesh1_pg.C_PHYCAscaffold_310096	1	3	3	2	3	3	1	1	0	1	0	0	0	1	1	2	3	3	1	1	0	1	0	0	0	1	1	2	2	2	1	0	0	1	0	0	0	0	0	1	6.7	6.7	4.1
jgi|Phyca11|535161|estExt2_fgenesh1_pg.C_PHYCAscaffold_320077	jgi|Phyca11|535161|estExt2_fgenesh1_pg.C_PHYCAscaffold_320077	jgi|Phyca11|535161|estExt2_fgenesh1_pg.C_PHYCAscaffold_320077	2	2	2	>jgi|Phyca11|535161|estExt2_fgenesh1_pg.C_PHYCAscaffold_320077	1	2	2	2	1	2	1	0	0	0	0	0	0	0	0	0	1	2	1	0	0	0	0	0	0	0	0	0	1	2	1	0	0	0	0	0	0	0	0	0	7.8	7.8	7.8
jgi|Phyca11|5370|fgenesh1_pm.PHYCAscaffold_5_#_173	jgi|Phyca11|5370|fgenesh1_pm.PHYCAscaffold_5_#_173	jgi|Phyca11|5370|fgenesh1_pm.PHYCAscaffold_5_#_173	1	1	1	>jgi|Phyca11|5370|fgenesh1_pm.PHYCAscaffold_5_#_173	1	1	1	1	1	1	0	0	0	0	1	1	0	0	0	0	1	1	0	0	0	0	1	1	0	0	0	0	1	1	0	0	0	0	1	1	0	0	0	0	3	3	3
jgi|Phyca11|537138|estExt2_fgenesh1_pg.C_PHYCAscaffold_760004	jgi|Phyca11|537138|estExt2_fgenesh1_pg.C_PHYCAscaffold_760004	jgi|Phyca11|537138|estExt2_fgenesh1_pg.C_PHYCAscaffold_760004	2	2	2	>jgi|Phyca11|537138|estExt2_fgenesh1_pg.C_PHYCAscaffold_760004	1	2	2	2	1	2	1	0	0	0	0	0	0	0	0	0	1	2	1	0	0	0	0	0	0	0	0	0	1	2	1	0	0	0	0	0	0	0	0	0	7.8	7.8	7.8
jgi|Phyca11|537800|estExt2_fgenesh1_pg.C_PHYCAscaffold_1690001;jgi|Phyca11|509568|fgenesh2_kg.PHYCAscaffold_47_#_59_#_Contig284.1;jgi|Phyca11|537802|estExt2_fgenesh1_pg.C_PHYCAscaffold_1690003	jgi|Phyca11|537800|estExt2_fgenesh1_pg.C_PHYCAscaffold_1690001;jgi|Phyca11|509568|fgenesh2_kg.PHYCAscaffold_47_#_59_#_Contig284.1;jgi|Phyca11|537802|estExt2_fgenesh1_pg.C_PHYCAscaffold_1690003;jgi|Phyca11|537801|estExt2_fgenesh1_pg.C_PHYCAscaffold_1690002	jgi|Phyca11|537800|estExt2_fgenesh1_pg.C_PHYCAscaffold_1690001;jgi|Phyca11|509568|fgenesh2_kg.PHYCAscaffold_47_#_59_#_Contig284.1;jgi|Phyca11|537802|estExt2_fgenesh1_pg.C_PHYCAscaffold_1690003	3;3;2;1	3;3;2;1	3;3;2;1	>jgi|Phyca11|537800|estExt2_fgenesh1_pg.C_PHYCAscaffold_1690001;>jgi|Phyca11|509568|fgenesh2_kg.PHYCAscaffold_47_#_59_#_Contig284.1;>jgi|Phyca11|537802|estExt2_fgenesh1_pg.C_PHYCAscaffold_1690003	4	3	3	3	3	3	2	1	1	0	1	3	2	0	0	0	3	3	2	1	1	0	1	3	2	0	0	0	3	3	2	1	1	0	1	3	2	0	0	0	10.7	10.7	10.7
jgi|Phyca11|538005|estExt2_Genewise1Plus.C_PHYCAscaffold_10148	jgi|Phyca11|538005|estExt2_Genewise1Plus.C_PHYCAscaffold_10148	jgi|Phyca11|538005|estExt2_Genewise1Plus.C_PHYCAscaffold_10148	2	2	2	>jgi|Phyca11|538005|estExt2_Genewise1Plus.C_PHYCAscaffold_10148	1	2	2	2	2	2	1	0	0	0	0	0	0	0	0	0	2	2	1	0	0	0	0	0	0	0	0	0	2	2	1	0	0	0	0	0	0	0	0	0	10.8	10.8	10.8
jgi|Phyca11|538160|estExt2_Genewise1Plus.C_PHYCAscaffold_10551	jgi|Phyca11|538160|estExt2_Genewise1Plus.C_PHYCAscaffold_10551	jgi|Phyca11|538160|estExt2_Genewise1Plus.C_PHYCAscaffold_10551	4	4	4	>jgi|Phyca11|538160|estExt2_Genewise1Plus.C_PHYCAscaffold_10551	1	4	4	4	4	4	3	0	0	0	4	3	3	0	0	0	4	4	3	0	0	0	4	3	3	0	0	0	4	4	3	0	0	0	4	3	3	0	0	0	57.4	57.4	57.4
jgi|Phyca11|538407|estExt2_Genewise1Plus.C_PHYCAscaffold_11083	jgi|Phyca11|538407|estExt2_Genewise1Plus.C_PHYCAscaffold_11083	jgi|Phyca11|538407|estExt2_Genewise1Plus.C_PHYCAscaffold_11083	1	1	1	>jgi|Phyca11|538407|estExt2_Genewise1Plus.C_PHYCAscaffold_11083	1	1	1	1	1	1	1	0	0	0	1	1	1	1	0	0	1	1	1	0	0	0	1	1	1	1	0	0	1	1	1	0	0	0	1	1	1	1	0	0	3.3	3.3	3.3
jgi|Phyca11|538487|estExt2_Genewise1Plus.C_PHYCAscaffold_11234	jgi|Phyca11|538487|estExt2_Genewise1Plus.C_PHYCAscaffold_11234	jgi|Phyca11|538487|estExt2_Genewise1Plus.C_PHYCAscaffold_11234	1	1	1	>jgi|Phyca11|538487|estExt2_Genewise1Plus.C_PHYCAscaffold_11234	1	1	1	1	1	1	1	0	0	0	1	1	0	0	1	0	1	1	1	0	0	0	1	1	0	0	1	0	1	1	1	0	0	0	1	1	0	0	1	0	2.9	2.9	2.9
jgi|Phyca11|538675|estExt2_Genewise1Plus.C_PHYCAscaffold_20226;jgi|Phyca11|532202|estExt2_fgenesh1_pg.C_PHYCAscaffold_40148;jgi|Phyca11|505931|fgenesh2_kg.PHYCAscaffold_17_#_16_#_4100290:1	jgi|Phyca11|538675|estExt2_Genewise1Plus.C_PHYCAscaffold_20226;jgi|Phyca11|532202|estExt2_fgenesh1_pg.C_PHYCAscaffold_40148;jgi|Phyca11|505931|fgenesh2_kg.PHYCAscaffold_17_#_16_#_4100290:1;Solyc09g007610.1.1 evidence_code:10F0H0E0IEG genomic_reference:SL2.40ch09 gene_region:1188609-1188818 transcript_region:SL2.40ch09:1188609..1188818- go_terms:GO:0005634,GO:0003677 functional_description:"Histon…	jgi|Phyca11|538675|estExt2_Genewise1Plus.C_PHYCAscaffold_20226;jgi|Phyca11|532202|estExt2_fgenesh1_pg.C_PHYCAscaffold_40148;jgi|Phyca11|505931|fgenesh2_kg.PHYCAscaffold_17_#_16_#_4100290:1	16;16;16;1;1;1	1;1;1;0;0;0	1;1;1;0;0;0	>jgi|Phyca11|538675|estExt2_Genewise1Plus.C_PHYCAscaffold_20226;>jgi|Phyca11|532202|estExt2_fgenesh1_pg.C_PHYCAscaffold_40148;>jgi|Phyca11|505931|fgenesh2_kg.PHYCAscaffold_17_#_16_#_4100290:1	6	16	1	1	14	14	12	12	13	9	13	15	12	12	12	10	1	1	1	0	0	0	1	1	1	0	0	0	1	1	1	0	0	0	1	1	1	0	0	0	68.9	7.8	7.8
jgi|Phyca11|538679|estExt2_Genewise1Plus.C_PHYCAscaffold_20232	jgi|Phyca11|538679|estExt2_Genewise1Plus.C_PHYCAscaffold_20232	jgi|Phyca11|538679|estExt2_Genewise1Plus.C_PHYCAscaffold_20232	1	1	1	>jgi|Phyca11|538679|estExt2_Genewise1Plus.C_PHYCAscaffold_20232	1	1	1	1	1	1	1	0	0	0	0	1	0	0	1	1	1	1	1	0	0	0	0	1	0	0	1	1	1	1	1	0	0	0	0	1	0	0	1	1	5	5	5
jgi|Phyca11|538776|estExt2_Genewise1Plus.C_PHYCAscaffold_20418	jgi|Phyca11|538776|estExt2_Genewise1Plus.C_PHYCAscaffold_20418	jgi|Phyca11|538776|estExt2_Genewise1Plus.C_PHYCAscaffold_20418	4	4	4	>jgi|Phyca11|538776|estExt2_Genewise1Plus.C_PHYCAscaffold_20418	1	4	4	4	4	4	4	0	0	0	3	4	0	0	0	0	4	4	4	0	0	0	3	4	0	0	0	0	4	4	4	0	0	0	3	4	0	0	0	0	29.6	29.6	29.6
jgi|Phyca11|539099|estExt2_Genewise1Plus.C_PHYCAscaffold_20968	jgi|Phyca11|539099|estExt2_Genewise1Plus.C_PHYCAscaffold_20968	jgi|Phyca11|539099|estExt2_Genewise1Plus.C_PHYCAscaffold_20968	2	2	2	>jgi|Phyca11|539099|estExt2_Genewise1Plus.C_PHYCAscaffold_20968	1	2	2	2	2	2	0	0	0	0	0	1	0	1	0	0	2	2	0	0	0	0	0	1	0	1	0	0	2	2	0	0	0	0	0	1	0	1	0	0	1.9	1.9	1.9
jgi|Phyca11|539276|estExt2_Genewise1Plus.C_PHYCAscaffold_30189	jgi|Phyca11|539276|estExt2_Genewise1Plus.C_PHYCAscaffold_30189	jgi|Phyca11|539276|estExt2_Genewise1Plus.C_PHYCAscaffold_30189	2	2	2	>jgi|Phyca11|539276|estExt2_Genewise1Plus.C_PHYCAscaffold_30189	1	2	2	2	2	2	1	0	0	0	1	1	0	0	0	0	2	2	1	0	0	0	1	1	0	0	0	0	2	2	1	0	0	0	1	1	0	0	0	0	7.7	7.7	7.7
jgi|Phyca11|539455|estExt2_Genewise1Plus.C_PHYCAscaffold_30496	jgi|Phyca11|539455|estExt2_Genewise1Plus.C_PHYCAscaffold_30496	jgi|Phyca11|539455|estExt2_Genewise1Plus.C_PHYCAscaffold_30496	2	2	2	>jgi|Phyca11|539455|estExt2_Genewise1Plus.C_PHYCAscaffold_30496	1	2	2	2	2	1	2	0	0	0	0	0	0	0	0	0	2	1	2	0	0	0	0	0	0	0	0	0	2	1	2	0	0	0	0	0	0	0	0	0	11.6	11.6	11.6
jgi|Phyca11|539783|estExt2_Genewise1Plus.C_PHYCAscaffold_40043	jgi|Phyca11|539783|estExt2_Genewise1Plus.C_PHYCAscaffold_40043	jgi|Phyca11|539783|estExt2_Genewise1Plus.C_PHYCAscaffold_40043	3	3	3	>jgi|Phyca11|539783|estExt2_Genewise1Plus.C_PHYCAscaffold_40043	1	3	3	3	2	2	2	1	0	0	2	2	1	0	1	0	2	2	2	1	0	0	2	2	1	0	1	0	2	2	2	1	0	0	2	2	1	0	1	0	20	20	20
jgi|Phyca11|540430|estExt2_Genewise1Plus.C_PHYCAscaffold_40965	jgi|Phyca11|540430|estExt2_Genewise1Plus.C_PHYCAscaffold_40965	jgi|Phyca11|540430|estExt2_Genewise1Plus.C_PHYCAscaffold_40965	1	1	1	>jgi|Phyca11|540430|estExt2_Genewise1Plus.C_PHYCAscaffold_40965	1	1	1	1	0	0	0	0	0	0	0	0	1	0	1	1	0	0	0	0	0	0	0	0	1	0	1	1	0	0	0	0	0	0	0	0	1	0	1	1	3	3	3
jgi|Phyca11|540652|estExt2_Genewise1Plus.C_PHYCAscaffold_50350	jgi|Phyca11|540652|estExt2_Genewise1Plus.C_PHYCAscaffold_50350;jgi|Phyca11|131743|e_gw1.112.75.1;jgi|Phyca11|52340|gw1.52.380.1	jgi|Phyca11|540652|estExt2_Genewise1Plus.C_PHYCAscaffold_50350	3;1;1	3;1;1	3;1;1	>jgi|Phyca11|540652|estExt2_Genewise1Plus.C_PHYCAscaffold_50350	3	3	3	3	2	3	2	1	1	1	1	2	1	1	2	1	2	3	2	1	1	1	1	2	1	1	2	1	2	3	2	1	1	1	1	2	1	1	2	1	29	29	29
jgi|Phyca11|540959|estExt2_Genewise1Plus.C_PHYCAscaffold_50907	jgi|Phyca11|540959|estExt2_Genewise1Plus.C_PHYCAscaffold_50907	jgi|Phyca11|540959|estExt2_Genewise1Plus.C_PHYCAscaffold_50907	1	1	1	>jgi|Phyca11|540959|estExt2_Genewise1Plus.C_PHYCAscaffold_50907	1	1	1	1	1	1	1	0	0	0	0	0	0	0	0	0	1	1	1	0	0	0	0	0	0	0	0	0	1	1	1	0	0	0	0	0	0	0	0	0	16.3	16.3	16.3
jgi|Phyca11|541046|estExt2_Genewise1Plus.C_PHYCAscaffold_51078	jgi|Phyca11|541046|estExt2_Genewise1Plus.C_PHYCAscaffold_51078	jgi|Phyca11|541046|estExt2_Genewise1Plus.C_PHYCAscaffold_51078	1	1	1	>jgi|Phyca11|541046|estExt2_Genewise1Plus.C_PHYCAscaffold_51078	1	1	1	1	1	1	1	0	0	0	1	1	1	0	0	0	1	1	1	0	0	0	1	1	1	0	0	0	1	1	1	0	0	0	1	1	1	0	0	0	8.4	8.4	8.4
jgi|Phyca11|541110|estExt2_Genewise1Plus.C_PHYCAscaffold_60129;jgi|Phyca11|14100|fgenesh1_pg.PHYCAscaffold_6_#_22	jgi|Phyca11|541110|estExt2_Genewise1Plus.C_PHYCAscaffold_60129;jgi|Phyca11|14100|fgenesh1_pg.PHYCAscaffold_6_#_22;jgi|Phyca11|532526|estExt2_fgenesh1_pg.C_PHYCAscaffold_60024	jgi|Phyca11|541110|estExt2_Genewise1Plus.C_PHYCAscaffold_60129;jgi|Phyca11|14100|fgenesh1_pg.PHYCAscaffold_6_#_22	5;3;1	5;3;1	3;3;1	>jgi|Phyca11|541110|estExt2_Genewise1Plus.C_PHYCAscaffold_60129;>jgi|Phyca11|14100|fgenesh1_pg.PHYCAscaffold_6_#_22	3	5	5	3	3	5	2	1	0	0	1	1	0	0	0	1	3	5	2	1	0	0	1	1	0	0	0	1	2	3	1	1	0	0	1	1	0	0	0	1	12.2	12.2	5
jgi|Phyca11|541200|estExt2_Genewise1Plus.C_PHYCAscaffold_60305	jgi|Phyca11|541200|estExt2_Genewise1Plus.C_PHYCAscaffold_60305	jgi|Phyca11|541200|estExt2_Genewise1Plus.C_PHYCAscaffold_60305	5	5	5	>jgi|Phyca11|541200|estExt2_Genewise1Plus.C_PHYCAscaffold_60305	1	5	5	5	4	5	3	1	1	0	4	5	2	0	1	0	4	5	3	1	1	0	4	5	2	0	1	0	4	5	3	1	1	0	4	5	2	0	1	0	46.3	46.3	46.3
jgi|Phyca11|542314|estExt2_Genewise1Plus.C_PHYCAscaffold_90121	jgi|Phyca11|542314|estExt2_Genewise1Plus.C_PHYCAscaffold_90121	jgi|Phyca11|542314|estExt2_Genewise1Plus.C_PHYCAscaffold_90121	14	11	11	>jgi|Phyca11|542314|estExt2_Genewise1Plus.C_PHYCAscaffold_90121	1	14	11	11	14	13	14	4	4	5	5	10	5	5	5	5	11	11	11	1	1	2	2	7	2	2	2	2	11	11	11	1	1	2	2	7	2	2	2	2	21.5	17.2	17.2
jgi|Phyca11|542490|estExt2_Genewise1Plus.C_PHYCAscaffold_90412	jgi|Phyca11|542490|estExt2_Genewise1Plus.C_PHYCAscaffold_90412	jgi|Phyca11|542490|estExt2_Genewise1Plus.C_PHYCAscaffold_90412	12	12	12	>jgi|Phyca11|542490|estExt2_Genewise1Plus.C_PHYCAscaffold_90412	1	12	12	12	11	12	5	0	0	1	0	4	1	0	0	1	11	12	5	0	0	1	0	4	1	0	0	1	11	12	5	0	0	1	0	4	1	0	0	1	23	23	23
jgi|Phyca11|542540|estExt2_Genewise1Plus.C_PHYCAscaffold_90482	jgi|Phyca11|542540|estExt2_Genewise1Plus.C_PHYCAscaffold_90482	jgi|Phyca11|542540|estExt2_Genewise1Plus.C_PHYCAscaffold_90482	2	2	2	>jgi|Phyca11|542540|estExt2_Genewise1Plus.C_PHYCAscaffold_90482	1	2	2	2	2	2	2	0	0	0	2	2	1	1	0	0	2	2	2	0	0	0	2	2	1	1	0	0	2	2	2	0	0	0	2	2	1	1	0	0	10.4	10.4	10.4
jgi|Phyca11|542724|estExt2_Genewise1Plus.C_PHYCAscaffold_100097	jgi|Phyca11|542724|estExt2_Genewise1Plus.C_PHYCAscaffold_100097	jgi|Phyca11|542724|estExt2_Genewise1Plus.C_PHYCAscaffold_100097	2	1	1	>jgi|Phyca11|542724|estExt2_Genewise1Plus.C_PHYCAscaffold_100097	1	2	1	1	2	2	2	1	1	1	1	2	1	1	1	1	1	1	1	0	0	0	0	1	0	0	0	0	1	1	1	0	0	0	0	1	0	0	0	0	12.5	6.5	6.5
jgi|Phyca11|542968|estExt2_Genewise1Plus.C_PHYCAscaffold_100504	jgi|Phyca11|542968|estExt2_Genewise1Plus.C_PHYCAscaffold_100504	jgi|Phyca11|542968|estExt2_Genewise1Plus.C_PHYCAscaffold_100504	5	4	4	>jgi|Phyca11|542968|estExt2_Genewise1Plus.C_PHYCAscaffold_100504	1	5	4	4	5	4	5	1	1	1	4	3	3	1	1	1	4	3	4	0	0	0	3	2	2	0	0	0	4	3	4	0	0	0	3	2	2	0	0	0	12.3	10.3	10.3
jgi|Phyca11|544280|estExt2_Genewise1Plus.C_PHYCAscaffold_140267	jgi|Phyca11|544280|estExt2_Genewise1Plus.C_PHYCAscaffold_140267	jgi|Phyca11|544280|estExt2_Genewise1Plus.C_PHYCAscaffold_140267	4	3	3	>jgi|Phyca11|544280|estExt2_Genewise1Plus.C_PHYCAscaffold_140267	1	4	3	3	3	3	2	1	2	1	1	2	2	1	1	1	2	2	1	0	1	0	0	1	1	0	0	0	2	2	1	0	1	0	0	1	1	0	0	0	21.8	17	17
jgi|Phyca11|544339|estExt2_Genewise1Plus.C_PHYCAscaffold_140352	jgi|Phyca11|544339|estExt2_Genewise1Plus.C_PHYCAscaffold_140352	jgi|Phyca11|544339|estExt2_Genewise1Plus.C_PHYCAscaffold_140352	1	1	1	>jgi|Phyca11|544339|estExt2_Genewise1Plus.C_PHYCAscaffold_140352	1	1	1	1	0	1	0	0	0	0	0	0	0	0	0	0	0	1	0	0	0	0	0	0	0	0	0	0	0	1	0	0	0	0	0	0	0	0	0	0	3.7	3.7	3.7
jgi|Phyca11|544507|estExt2_Genewise1Plus.C_PHYCAscaffold_150082	jgi|Phyca11|544507|estExt2_Genewise1Plus.C_PHYCAscaffold_150082	jgi|Phyca11|544507|estExt2_Genewise1Plus.C_PHYCAscaffold_150082	4	4	4	>jgi|Phyca11|544507|estExt2_Genewise1Plus.C_PHYCAscaffold_150082	1	4	4	4	4	4	3	0	1	1	1	1	0	1	0	1	4	4	3	0	1	1	1	1	0	1	0	1	4	4	3	0	1	1	1	1	0	1	0	1	3.9	3.9	3.9
jgi|Phyca11|544570|estExt2_Genewise1Plus.C_PHYCAscaffold_150198	jgi|Phyca11|544570|estExt2_Genewise1Plus.C_PHYCAscaffold_150198	jgi|Phyca11|544570|estExt2_Genewise1Plus.C_PHYCAscaffold_150198	1	1	1	>jgi|Phyca11|544570|estExt2_Genewise1Plus.C_PHYCAscaffold_150198	1	1	1	1	0	0	0	0	0	0	0	1	0	0	0	0	0	0	0	0	0	0	0	1	0	0	0	0	0	0	0	0	0	0	0	1	0	0	0	0	1.1	1.1	1.1
jgi|Phyca11|544916|estExt2_Genewise1Plus.C_PHYCAscaffold_160364	jgi|Phyca11|544916|estExt2_Genewise1Plus.C_PHYCAscaffold_160364	jgi|Phyca11|544916|estExt2_Genewise1Plus.C_PHYCAscaffold_160364	2	2	2	>jgi|Phyca11|544916|estExt2_Genewise1Plus.C_PHYCAscaffold_160364	1	2	2	2	2	2	1	0	1	0	0	0	0	0	0	0	2	2	1	0	1	0	0	0	0	0	0	0	2	2	1	0	1	0	0	0	0	0	0	0	4.6	4.6	4.6
jgi|Phyca11|545159|estExt2_Genewise1Plus.C_PHYCAscaffold_170215	jgi|Phyca11|545159|estExt2_Genewise1Plus.C_PHYCAscaffold_170215	jgi|Phyca11|545159|estExt2_Genewise1Plus.C_PHYCAscaffold_170215	1	1	1	>jgi|Phyca11|545159|estExt2_Genewise1Plus.C_PHYCAscaffold_170215	1	1	1	1	1	1	1	0	0	0	0	0	0	0	0	0	1	1	1	0	0	0	0	0	0	0	0	0	1	1	1	0	0	0	0	0	0	0	0	0	4.6	4.6	4.6
jgi|Phyca11|545630|estExt2_Genewise1Plus.C_PHYCAscaffold_180415	jgi|Phyca11|545630|estExt2_Genewise1Plus.C_PHYCAscaffold_180415	jgi|Phyca11|545630|estExt2_Genewise1Plus.C_PHYCAscaffold_180415	11	11	11	>jgi|Phyca11|545630|estExt2_Genewise1Plus.C_PHYCAscaffold_180415	1	11	11	11	9	11	4	1	0	0	1	3	1	0	0	0	9	11	4	1	0	0	1	3	1	0	0	0	9	11	4	1	0	0	1	3	1	0	0	0	17.3	17.3	17.3
jgi|Phyca11|546068|estExt2_Genewise1Plus.C_PHYCAscaffold_200058	jgi|Phyca11|546068|estExt2_Genewise1Plus.C_PHYCAscaffold_200058	jgi|Phyca11|546068|estExt2_Genewise1Plus.C_PHYCAscaffold_200058	2	1	1	>jgi|Phyca11|546068|estExt2_Genewise1Plus.C_PHYCAscaffold_200058	1	2	1	1	1	2	1	1	1	1	1	1	1	1	1	1	0	1	0	0	0	0	0	0	0	0	0	0	0	1	0	0	0	0	0	0	0	0	0	0	12.3	6.8	6.8
jgi|Phyca11|546414|estExt2_Genewise1Plus.C_PHYCAscaffold_210088	jgi|Phyca11|546414|estExt2_Genewise1Plus.C_PHYCAscaffold_210088	jgi|Phyca11|546414|estExt2_Genewise1Plus.C_PHYCAscaffold_210088	6	6	6	>jgi|Phyca11|546414|estExt2_Genewise1Plus.C_PHYCAscaffold_210088	1	6	6	6	6	4	1	2	0	0	2	4	1	0	0	1	6	4	1	2	0	0	2	4	1	0	0	1	6	4	1	2	0	0	2	4	1	0	0	1	9.4	9.4	9.4
jgi|Phyca11|546922|estExt2_Genewise1Plus.C_PHYCAscaffold_230093	jgi|Phyca11|546922|estExt2_Genewise1Plus.C_PHYCAscaffold_230093	jgi|Phyca11|546922|estExt2_Genewise1Plus.C_PHYCAscaffold_230093	1	1	1	>jgi|Phyca11|546922|estExt2_Genewise1Plus.C_PHYCAscaffold_230093	1	1	1	1	1	1	1	0	1	0	0	0	0	0	1	0	1	1	1	0	1	0	0	0	0	0	1	0	1	1	1	0	1	0	0	0	0	0	1	0	8.5	8.5	8.5
jgi|Phyca11|546973|estExt2_Genewise1Plus.C_PHYCAscaffold_230147	jgi|Phyca11|546973|estExt2_Genewise1Plus.C_PHYCAscaffold_230147	jgi|Phyca11|546973|estExt2_Genewise1Plus.C_PHYCAscaffold_230147	1	1	1	>jgi|Phyca11|546973|estExt2_Genewise1Plus.C_PHYCAscaffold_230147	1	1	1	1	1	1	0	0	0	0	1	0	0	0	0	0	1	1	0	0	0	0	1	0	0	0	0	0	1	1	0	0	0	0	1	0	0	0	0	0	2.1	2.1	2.1
jgi|Phyca11|548091|estExt2_Genewise1Plus.C_PHYCAscaffold_270310	jgi|Phyca11|548091|estExt2_Genewise1Plus.C_PHYCAscaffold_270310	jgi|Phyca11|548091|estExt2_Genewise1Plus.C_PHYCAscaffold_270310	4	4	4	>jgi|Phyca11|548091|estExt2_Genewise1Plus.C_PHYCAscaffold_270310	1	4	4	4	3	4	2	0	1	1	1	3	1	1	0	1	3	4	2	0	1	1	1	3	1	1	0	1	3	4	2	0	1	1	1	3	1	1	0	1	15	15	15
jgi|Phyca11|548283|estExt2_Genewise1Plus.C_PHYCAscaffold_280184	jgi|Phyca11|548283|estExt2_Genewise1Plus.C_PHYCAscaffold_280184	jgi|Phyca11|548283|estExt2_Genewise1Plus.C_PHYCAscaffold_280184	2	2	2	>jgi|Phyca11|548283|estExt2_Genewise1Plus.C_PHYCAscaffold_280184	1	2	2	2	2	2	2	0	0	0	1	1	1	0	1	1	2	2	2	0	0	0	1	1	1	0	1	1	2	2	2	0	0	0	1	1	1	0	1	1	7.6	7.6	7.6
jgi|Phyca11|548602|estExt2_Genewise1Plus.C_PHYCAscaffold_290268	jgi|Phyca11|548602|estExt2_Genewise1Plus.C_PHYCAscaffold_290268	jgi|Phyca11|548602|estExt2_Genewise1Plus.C_PHYCAscaffold_290268	3	3	3	>jgi|Phyca11|548602|estExt2_Genewise1Plus.C_PHYCAscaffold_290268	1	3	3	3	3	3	2	1	0	1	2	2	1	0	0	1	3	3	2	1	0	1	2	2	1	0	0	1	3	3	2	1	0	1	2	2	1	0	0	1	7.4	7.4	7.4
jgi|Phyca11|548717|estExt2_Genewise1Plus.C_PHYCAscaffold_300023	jgi|Phyca11|548717|estExt2_Genewise1Plus.C_PHYCAscaffold_300023	jgi|Phyca11|548717|estExt2_Genewise1Plus.C_PHYCAscaffold_300023	7	7	7	>jgi|Phyca11|548717|estExt2_Genewise1Plus.C_PHYCAscaffold_300023	1	7	7	7	7	5	3	1	0	0	0	0	0	0	0	0	7	5	3	1	0	0	0	0	0	0	0	0	7	5	3	1	0	0	0	0	0	0	0	0	20.4	20.4	20.4
jgi|Phyca11|549506|estExt2_Genewise1Plus.C_PHYCAscaffold_330019	jgi|Phyca11|549506|estExt2_Genewise1Plus.C_PHYCAscaffold_330019	jgi|Phyca11|549506|estExt2_Genewise1Plus.C_PHYCAscaffold_330019	2	2	2	>jgi|Phyca11|549506|estExt2_Genewise1Plus.C_PHYCAscaffold_330019	1	2	2	2	1	2	1	0	0	0	0	0	0	0	0	0	1	2	1	0	0	0	0	0	0	0	0	0	1	2	1	0	0	0	0	0	0	0	0	0	5.5	5.5	5.5
jgi|Phyca11|549833|estExt2_Genewise1Plus.C_PHYCAscaffold_340097	jgi|Phyca11|549833|estExt2_Genewise1Plus.C_PHYCAscaffold_340097	jgi|Phyca11|549833|estExt2_Genewise1Plus.C_PHYCAscaffold_340097	6	6	6	>jgi|Phyca11|549833|estExt2_Genewise1Plus.C_PHYCAscaffold_340097	1	6	6	6	6	5	4	1	1	1	2	2	1	1	1	1	6	5	4	1	1	1	2	2	1	1	1	1	6	5	4	1	1	1	2	2	1	1	1	1	15.6	15.6	15.6
jgi|Phyca11|550291|estExt2_Genewise1Plus.C_PHYCAscaffold_360327	jgi|Phyca11|550291|estExt2_Genewise1Plus.C_PHYCAscaffold_360327	jgi|Phyca11|550291|estExt2_Genewise1Plus.C_PHYCAscaffold_360327	1	1	1	>jgi|Phyca11|550291|estExt2_Genewise1Plus.C_PHYCAscaffold_360327	1	1	1	1	1	0	1	1	1	0	1	1	1	1	1	0	1	0	1	1	1	0	1	1	1	1	1	0	1	0	1	1	1	0	1	1	1	1	1	0	5.7	5.7	5.7
jgi|Phyca11|550400|estExt2_Genewise1Plus.C_PHYCAscaffold_370105	jgi|Phyca11|550400|estExt2_Genewise1Plus.C_PHYCAscaffold_370105	jgi|Phyca11|550400|estExt2_Genewise1Plus.C_PHYCAscaffold_370105	1	1	1	>jgi|Phyca11|550400|estExt2_Genewise1Plus.C_PHYCAscaffold_370105	1	1	1	1	1	1	0	1	1	1	1	1	1	1	1	1	1	1	0	1	1	1	1	1	1	1	1	1	1	1	0	1	1	1	1	1	1	1	1	1	1.3	1.3	1.3
jgi|Phyca11|550454|estExt2_Genewise1Plus.C_PHYCAscaffold_370174	jgi|Phyca11|550454|estExt2_Genewise1Plus.C_PHYCAscaffold_370174	jgi|Phyca11|550454|estExt2_Genewise1Plus.C_PHYCAscaffold_370174	2	2	2	>jgi|Phyca11|550454|estExt2_Genewise1Plus.C_PHYCAscaffold_370174	1	2	2	2	2	2	2	1	1	1	1	1	1	1	1	1	2	2	2	1	1	1	1	1	1	1	1	1	2	2	2	1	1	1	1	1	1	1	1	1	2.2	2.2	2.2
jgi|Phyca11|550505|estExt2_Genewise1Plus.C_PHYCAscaffold_370249	jgi|Phyca11|550505|estExt2_Genewise1Plus.C_PHYCAscaffold_370249	jgi|Phyca11|550505|estExt2_Genewise1Plus.C_PHYCAscaffold_370249	2	2	2	>jgi|Phyca11|550505|estExt2_Genewise1Plus.C_PHYCAscaffold_370249	1	2	2	2	2	2	2	0	0	0	0	0	0	0	0	0	2	2	2	0	0	0	0	0	0	0	0	0	2	2	2	0	0	0	0	0	0	0	0	0	2.4	2.4	2.4
jgi|Phyca11|550525|estExt2_Genewise1Plus.C_PHYCAscaffold_370283	jgi|Phyca11|550525|estExt2_Genewise1Plus.C_PHYCAscaffold_370283	jgi|Phyca11|550525|estExt2_Genewise1Plus.C_PHYCAscaffold_370283	6	6	6	>jgi|Phyca11|550525|estExt2_Genewise1Plus.C_PHYCAscaffold_370283	1	6	6	6	5	5	2	0	0	0	0	2	0	0	0	0	5	5	2	0	0	0	0	2	0	0	0	0	5	5	2	0	0	0	0	2	0	0	0	0	17.6	17.6	17.6
jgi|Phyca11|550581|estExt2_Genewise1Plus.C_PHYCAscaffold_370357	jgi|Phyca11|550581|estExt2_Genewise1Plus.C_PHYCAscaffold_370357	jgi|Phyca11|550581|estExt2_Genewise1Plus.C_PHYCAscaffold_370357	17	17	17	>jgi|Phyca11|550581|estExt2_Genewise1Plus.C_PHYCAscaffold_370357	1	17	17	17	16	15	12	3	2	2	3	6	3	1	1	1	16	15	12	3	2	2	3	6	3	1	1	1	16	15	12	3	2	2	3	6	3	1	1	1	29.7	29.7	29.7
jgi|Phyca11|551109|estExt2_Genewise1Plus.C_PHYCAscaffold_400233	jgi|Phyca11|551109|estExt2_Genewise1Plus.C_PHYCAscaffold_400233	jgi|Phyca11|551109|estExt2_Genewise1Plus.C_PHYCAscaffold_400233	2	2	2	>jgi|Phyca11|551109|estExt2_Genewise1Plus.C_PHYCAscaffold_400233	1	2	2	2	1	2	2	0	0	0	0	1	1	0	0	0	1	2	2	0	0	0	0	1	1	0	0	0	1	2	2	0	0	0	0	1	1	0	0	0	8.3	8.3	8.3
jgi|Phyca11|551426|estExt2_Genewise1Plus.C_PHYCAscaffold_420078	jgi|Phyca11|551426|estExt2_Genewise1Plus.C_PHYCAscaffold_420078	jgi|Phyca11|551426|estExt2_Genewise1Plus.C_PHYCAscaffold_420078	2	2	2	>jgi|Phyca11|551426|estExt2_Genewise1Plus.C_PHYCAscaffold_420078	1	2	2	2	2	2	2	0	0	0	0	1	1	0	1	0	2	2	2	0	0	0	0	1	1	0	1	0	2	2	2	0	0	0	0	1	1	0	1	0	15.2	15.2	15.2
jgi|Phyca11|552464|estExt2_Genewise1Plus.C_PHYCAscaffold_480092	jgi|Phyca11|552464|estExt2_Genewise1Plus.C_PHYCAscaffold_480092	jgi|Phyca11|552464|estExt2_Genewise1Plus.C_PHYCAscaffold_480092	1	1	1	>jgi|Phyca11|552464|estExt2_Genewise1Plus.C_PHYCAscaffold_480092	1	1	1	1	1	1	1	1	1	1	1	1	1	1	1	1	1	1	1	1	1	1	1	1	1	1	1	1	1	1	1	1	1	1	1	1	1	1	1	1	2.3	2.3	2.3
jgi|Phyca11|554212|estExt2_Genewise1Plus.C_PHYCAscaffold_600025	jgi|Phyca11|554212|estExt2_Genewise1Plus.C_PHYCAscaffold_600025	jgi|Phyca11|554212|estExt2_Genewise1Plus.C_PHYCAscaffold_600025	2	2	2	>jgi|Phyca11|554212|estExt2_Genewise1Plus.C_PHYCAscaffold_600025	1	2	2	2	2	2	1	0	0	0	0	1	0	0	0	0	2	2	1	0	0	0	0	1	0	0	0	0	2	2	1	0	0	0	0	1	0	0	0	0	2.2	2.2	2.2
jgi|Phyca11|554474|estExt2_Genewise1Plus.C_PHYCAscaffold_620123	jgi|Phyca11|554474|estExt2_Genewise1Plus.C_PHYCAscaffold_620123	jgi|Phyca11|554474|estExt2_Genewise1Plus.C_PHYCAscaffold_620123	3	3	3	>jgi|Phyca11|554474|estExt2_Genewise1Plus.C_PHYCAscaffold_620123	1	3	3	3	3	3	2	0	0	0	0	0	0	0	0	0	3	3	2	0	0	0	0	0	0	0	0	0	3	3	2	0	0	0	0	0	0	0	0	0	11.6	11.6	11.6
jgi|Phyca11|555738|estExt2_Genewise1Plus.C_PHYCAscaffold_770117	jgi|Phyca11|555738|estExt2_Genewise1Plus.C_PHYCAscaffold_770117	jgi|Phyca11|555738|estExt2_Genewise1Plus.C_PHYCAscaffold_770117	1	1	1	>jgi|Phyca11|555738|estExt2_Genewise1Plus.C_PHYCAscaffold_770117	1	1	1	1	1	1	1	1	0	0	1	1	1	1	1	0	1	1	1	1	0	0	1	1	1	1	1	0	1	1	1	1	0	0	1	1	1	1	1	0	9.5	9.5	9.5
jgi|Phyca11|557443|estExt2_Genewise1Plus.C_PHYCAscaffold_1120057;Solyc01g094150.2.1	jgi|Phyca11|557443|estExt2_Genewise1Plus.C_PHYCAscaffold_1120057;Solyc01g094150.2.1 genomic_reference:SL2.40ch01 gene_region:77458346-77468495 transcript_region:SL2.40ch01:77458346..77468495+ go_terms:GO:0005524,GO:0017111 functional_description:"26S protease regulatory subunit 6A (AHRD V1 *--- PRS6A_RAT); contains Interpro domain(s) IPR003959 ATPase, AAA-type, core ";Solyc02g094100.2.1 genomic_r…	jgi|Phyca11|557443|estExt2_Genewise1Plus.C_PHYCAscaffold_1120057;Solyc01g094150.2.1 genomic_reference:SL2.40ch01 gene_region:77458346-77468495 transcript_region:SL2.40ch01:77458346..77468495+ go_terms:GO:0005524,GO:0017111 functional_description:"26S protease regulatory subunit 6A (AHRD V1 *--- PRS6A_RAT); contains Interpro domain(s) IPR003959 ATPase, AAA-type, core ";Solyc02g094100.2.1 genomic_r…	1;1;1	1;1;1	1;1;1	>jgi|Phyca11|557443|estExt2_Genewise1Plus.C_PHYCAscaffold_1120057;>Solyc01g094150.2.1 genomic_reference:SL2.40ch01 gene_region:77458346-77468495 transcript_region:SL2.40ch01:77458346..77468495+ go_terms:GO:0005524,GO:0017111 functional_description:26S pro	3	1	1	1	1	1	1	1	1	1	1	1	1	1	1	1	1	1	1	1	1	1	1	1	1	1	1	1	1	1	1	1	1	1	1	1	1	1	1	1	3.8	3.8	3.8
jgi|Phyca11|559135|estExt2_Genewise1.C_PHYCAscaffold_21155	jgi|Phyca11|559135|estExt2_Genewise1.C_PHYCAscaffold_21155	jgi|Phyca11|559135|estExt2_Genewise1.C_PHYCAscaffold_21155	6	6	6	>jgi|Phyca11|559135|estExt2_Genewise1.C_PHYCAscaffold_21155	1	6	6	6	6	6	6	0	0	0	2	2	1	0	0	0	6	6	6	0	0	0	2	2	1	0	0	0	6	6	6	0	0	0	2	2	1	0	0	0	10.3	10.3	10.3
jgi|Phyca11|560850|estExt2_Genewise1.C_PHYCAscaffold_50793	jgi|Phyca11|560850|estExt2_Genewise1.C_PHYCAscaffold_50793	jgi|Phyca11|560850|estExt2_Genewise1.C_PHYCAscaffold_50793	1	1	1	>jgi|Phyca11|560850|estExt2_Genewise1.C_PHYCAscaffold_50793	1	1	1	1	1	1	1	0	0	0	0	0	0	0	0	0	1	1	1	0	0	0	0	0	0	0	0	0	1	1	1	0	0	0	0	0	0	0	0	0	2.3	2.3	2.3
jgi|Phyca11|560902|estExt2_Genewise1.C_PHYCAscaffold_50907	jgi|Phyca11|560902|estExt2_Genewise1.C_PHYCAscaffold_50907	jgi|Phyca11|560902|estExt2_Genewise1.C_PHYCAscaffold_50907	1	1	1	>jgi|Phyca11|560902|estExt2_Genewise1.C_PHYCAscaffold_50907	1	1	1	1	1	1	0	0	1	0	0	0	0	0	1	1	1	1	0	0	1	0	0	0	0	0	1	1	1	1	0	0	1	0	0	0	0	0	1	1	6.8	6.8	6.8
jgi|Phyca11|561229|estExt2_Genewise1.C_PHYCAscaffold_60474	jgi|Phyca11|561229|estExt2_Genewise1.C_PHYCAscaffold_60474	jgi|Phyca11|561229|estExt2_Genewise1.C_PHYCAscaffold_60474	1	1	1	>jgi|Phyca11|561229|estExt2_Genewise1.C_PHYCAscaffold_60474	1	1	1	1	1	1	0	0	0	0	0	0	0	0	0	0	1	1	0	0	0	0	0	0	0	0	0	0	1	1	0	0	0	0	0	0	0	0	0	0	3.2	3.2	3.2
jgi|Phyca11|561259|estExt2_Genewise1.C_PHYCAscaffold_60533	jgi|Phyca11|561259|estExt2_Genewise1.C_PHYCAscaffold_60533	jgi|Phyca11|561259|estExt2_Genewise1.C_PHYCAscaffold_60533	1	1	1	>jgi|Phyca11|561259|estExt2_Genewise1.C_PHYCAscaffold_60533	1	1	1	1	1	1	0	0	0	0	1	1	0	0	0	0	1	1	0	0	0	0	1	1	0	0	0	0	1	1	0	0	0	0	1	1	0	0	0	0	2.7	2.7	2.7
jgi|Phyca11|561392|estExt2_Genewise1.C_PHYCAscaffold_60818;jgi|Phyca11|105216|e_gw1.10.386.1	jgi|Phyca11|561392|estExt2_Genewise1.C_PHYCAscaffold_60818;jgi|Phyca11|105216|e_gw1.10.386.1	jgi|Phyca11|561392|estExt2_Genewise1.C_PHYCAscaffold_60818;jgi|Phyca11|105216|e_gw1.10.386.1	1;1	1;1	1;1	>jgi|Phyca11|561392|estExt2_Genewise1.C_PHYCAscaffold_60818;>jgi|Phyca11|105216|e_gw1.10.386.1	2	1	1	1	0	0	1	0	0	0	0	0	0	0	0	0	0	0	1	0	0	0	0	0	0	0	0	0	0	0	1	0	0	0	0	0	0	0	0	0	2.7	2.7	2.7
jgi|Phyca11|562472|estExt2_Genewise1.C_PHYCAscaffold_90463	jgi|Phyca11|562472|estExt2_Genewise1.C_PHYCAscaffold_90463	jgi|Phyca11|562472|estExt2_Genewise1.C_PHYCAscaffold_90463	6	6	6	>jgi|Phyca11|562472|estExt2_Genewise1.C_PHYCAscaffold_90463	1	6	6	6	6	6	3	1	1	2	2	4	1	1	1	1	6	6	3	1	1	2	2	4	1	1	1	1	6	6	3	1	1	2	2	4	1	1	1	1	8.6	8.6	8.6
jgi|Phyca11|563829|estExt2_Genewise1.C_PHYCAscaffold_130199	jgi|Phyca11|563829|estExt2_Genewise1.C_PHYCAscaffold_130199	jgi|Phyca11|563829|estExt2_Genewise1.C_PHYCAscaffold_130199	4	4	4	>jgi|Phyca11|563829|estExt2_Genewise1.C_PHYCAscaffold_130199	1	4	4	4	3	4	2	1	1	1	1	1	1	1	1	1	3	4	2	1	1	1	1	1	1	1	1	1	3	4	2	1	1	1	1	1	1	1	1	1	50.3	50.3	50.3
jgi|Phyca11|565179|estExt2_Genewise1.C_PHYCAscaffold_170294	jgi|Phyca11|565179|estExt2_Genewise1.C_PHYCAscaffold_170294	jgi|Phyca11|565179|estExt2_Genewise1.C_PHYCAscaffold_170294	16	13	13	>jgi|Phyca11|565179|estExt2_Genewise1.C_PHYCAscaffold_170294	1	16	13	13	15	14	11	5	2	3	11	8	5	3	4	3	13	12	9	3	0	1	9	6	3	0	2	0	13	12	9	3	0	1	9	6	3	0	2	0	44.4	37.6	37.6
jgi|Phyca11|565415|estExt2_Genewise1.C_PHYCAscaffold_180059	jgi|Phyca11|565415|estExt2_Genewise1.C_PHYCAscaffold_180059	jgi|Phyca11|565415|estExt2_Genewise1.C_PHYCAscaffold_180059	13	13	13	>jgi|Phyca11|565415|estExt2_Genewise1.C_PHYCAscaffold_180059	1	13	13	13	13	12	11	0	0	1	2	6	1	0	1	0	13	12	11	0	0	1	2	6	1	0	1	0	13	12	11	0	0	1	2	6	1	0	1	0	30.6	30.6	30.6
jgi|Phyca11|565700|estExt2_Genewise1.C_PHYCAscaffold_190016	jgi|Phyca11|565700|estExt2_Genewise1.C_PHYCAscaffold_190016	jgi|Phyca11|565700|estExt2_Genewise1.C_PHYCAscaffold_190016	2	1	1	>jgi|Phyca11|565700|estExt2_Genewise1.C_PHYCAscaffold_190016	1	2	1	1	1	1	1	1	1	2	1	2	2	1	1	1	0	0	0	0	0	1	0	1	1	0	0	0	0	0	0	0	0	1	0	1	1	0	0	0	5.1	3.2	3.2
jgi|Phyca11|567198|estExt2_Genewise1.C_PHYCAscaffold_240035	jgi|Phyca11|567198|estExt2_Genewise1.C_PHYCAscaffold_240035	jgi|Phyca11|567198|estExt2_Genewise1.C_PHYCAscaffold_240035	1	1	1	>jgi|Phyca11|567198|estExt2_Genewise1.C_PHYCAscaffold_240035	1	1	1	1	1	1	1	0	1	0	0	0	0	0	0	0	1	1	1	0	1	0	0	0	0	0	0	0	1	1	1	0	1	0	0	0	0	0	0	0	4.6	4.6	4.6
jgi|Phyca11|569235|estExt2_Genewise1.C_PHYCAscaffold_320020	jgi|Phyca11|569235|estExt2_Genewise1.C_PHYCAscaffold_320020	jgi|Phyca11|569235|estExt2_Genewise1.C_PHYCAscaffold_320020	5	5	5	>jgi|Phyca11|569235|estExt2_Genewise1.C_PHYCAscaffold_320020	1	5	5	5	2	5	0	0	0	1	0	0	0	0	0	0	2	5	0	0	0	1	0	0	0	0	0	0	2	5	0	0	0	1	0	0	0	0	0	0	31.4	31.4	31.4
jgi|Phyca11|569290|estExt2_Genewise1.C_PHYCAscaffold_320089	jgi|Phyca11|569290|estExt2_Genewise1.C_PHYCAscaffold_320089	jgi|Phyca11|569290|estExt2_Genewise1.C_PHYCAscaffold_320089	1	1	1	>jgi|Phyca11|569290|estExt2_Genewise1.C_PHYCAscaffold_320089	1	1	1	1	1	1	1	0	0	0	0	0	0	0	0	0	1	1	1	0	0	0	0	0	0	0	0	0	1	1	1	0	0	0	0	0	0	0	0	0	2.4	2.4	2.4
jgi|Phyca11|569400|estExt2_Genewise1.C_PHYCAscaffold_320263	jgi|Phyca11|569400|estExt2_Genewise1.C_PHYCAscaffold_320263	jgi|Phyca11|569400|estExt2_Genewise1.C_PHYCAscaffold_320263	2	2	2	>jgi|Phyca11|569400|estExt2_Genewise1.C_PHYCAscaffold_320263	1	2	2	2	2	2	2	0	0	0	0	0	1	0	0	0	2	2	2	0	0	0	0	0	1	0	0	0	2	2	2	0	0	0	0	0	1	0	0	0	5.6	5.6	5.6
jgi|Phyca11|569841|estExt2_Genewise1.C_PHYCAscaffold_340180	jgi|Phyca11|569841|estExt2_Genewise1.C_PHYCAscaffold_340180	jgi|Phyca11|569841|estExt2_Genewise1.C_PHYCAscaffold_340180	1	1	1	>jgi|Phyca11|569841|estExt2_Genewise1.C_PHYCAscaffold_340180	1	1	1	1	0	0	1	0	0	0	0	1	0	0	0	0	0	0	1	0	0	0	0	1	0	0	0	0	0	0	1	0	0	0	0	1	0	0	0	0	7.9	7.9	7.9
jgi|Phyca11|569873|estExt2_Genewise1.C_PHYCAscaffold_340234;jgi|Phyca11|569874|estExt2_Genewise1.C_PHYCAscaffold_340235	jgi|Phyca11|569873|estExt2_Genewise1.C_PHYCAscaffold_340234;jgi|Phyca11|569874|estExt2_Genewise1.C_PHYCAscaffold_340235	jgi|Phyca11|569873|estExt2_Genewise1.C_PHYCAscaffold_340234;jgi|Phyca11|569874|estExt2_Genewise1.C_PHYCAscaffold_340235	4;3	3;2	3;2	>jgi|Phyca11|569873|estExt2_Genewise1.C_PHYCAscaffold_340234;>jgi|Phyca11|569874|estExt2_Genewise1.C_PHYCAscaffold_340235	2	4	3	3	4	3	2	1	1	1	2	2	2	1	1	1	3	2	1	0	0	0	1	1	1	0	0	0	3	2	1	0	0	0	1	1	1	0	0	0	52.3	45.4	45.4
jgi|Phyca11|570119|estExt2_Genewise1.C_PHYCAscaffold_350311	jgi|Phyca11|570119|estExt2_Genewise1.C_PHYCAscaffold_350311	jgi|Phyca11|570119|estExt2_Genewise1.C_PHYCAscaffold_350311	2	2	2	>jgi|Phyca11|570119|estExt2_Genewise1.C_PHYCAscaffold_350311	1	2	2	2	2	2	1	0	0	0	0	0	0	0	0	0	2	2	1	0	0	0	0	0	0	0	0	0	2	2	1	0	0	0	0	0	0	0	0	0	9.1	9.1	9.1
jgi|Phyca11|570495|estExt2_Genewise1.C_PHYCAscaffold_370280	jgi|Phyca11|570495|estExt2_Genewise1.C_PHYCAscaffold_370280	jgi|Phyca11|570495|estExt2_Genewise1.C_PHYCAscaffold_370280	1	1	1	>jgi|Phyca11|570495|estExt2_Genewise1.C_PHYCAscaffold_370280	1	1	1	1	1	1	1	0	0	0	0	0	1	0	0	0	1	1	1	0	0	0	0	0	1	0	0	0	1	1	1	0	0	0	0	0	1	0	0	0	1.5	1.5	1.5
jgi|Phyca11|571228|estExt2_Genewise1.C_PHYCAscaffold_410155	jgi|Phyca11|571228|estExt2_Genewise1.C_PHYCAscaffold_410155	jgi|Phyca11|571228|estExt2_Genewise1.C_PHYCAscaffold_410155	8	8	8	>jgi|Phyca11|571228|estExt2_Genewise1.C_PHYCAscaffold_410155	1	8	8	8	6	5	4	1	0	0	8	8	7	0	0	0	6	5	4	1	0	0	8	8	7	0	0	0	6	5	4	1	0	0	8	8	7	0	0	0	21.4	21.4	21.4
jgi|Phyca11|571799|estExt2_Genewise1.C_PHYCAscaffold_430351	jgi|Phyca11|571799|estExt2_Genewise1.C_PHYCAscaffold_430351	jgi|Phyca11|571799|estExt2_Genewise1.C_PHYCAscaffold_430351	7	7	7	>jgi|Phyca11|571799|estExt2_Genewise1.C_PHYCAscaffold_430351	1	7	7	7	6	5	4	0	1	0	1	3	0	0	1	2	6	5	4	0	1	0	1	3	0	0	1	2	6	5	4	0	1	0	1	3	0	0	1	2	17	17	17
jgi|Phyca11|571831|estExt2_Genewise1.C_PHYCAscaffold_430390	jgi|Phyca11|571831|estExt2_Genewise1.C_PHYCAscaffold_430390	jgi|Phyca11|571831|estExt2_Genewise1.C_PHYCAscaffold_430390	1	1	1	>jgi|Phyca11|571831|estExt2_Genewise1.C_PHYCAscaffold_430390	1	1	1	1	0	1	0	0	0	1	0	0	1	0	0	0	0	1	0	0	0	1	0	0	1	0	0	0	0	1	0	0	0	1	0	0	1	0	0	0	2	2	2
jgi|Phyca11|571925|estExt2_Genewise1.C_PHYCAscaffold_440311	jgi|Phyca11|571925|estExt2_Genewise1.C_PHYCAscaffold_440311	jgi|Phyca11|571925|estExt2_Genewise1.C_PHYCAscaffold_440311	1	1	1	>jgi|Phyca11|571925|estExt2_Genewise1.C_PHYCAscaffold_440311	1	1	1	1	1	1	0	0	0	0	0	0	0	0	0	0	1	1	0	0	0	0	0	0	0	0	0	0	1	1	0	0	0	0	0	0	0	0	0	0	10.3	10.3	10.3
jgi|Phyca11|572324|estExt2_Genewise1.C_PHYCAscaffold_470314	jgi|Phyca11|572324|estExt2_Genewise1.C_PHYCAscaffold_470314	jgi|Phyca11|572324|estExt2_Genewise1.C_PHYCAscaffold_470314	6	6	6	>jgi|Phyca11|572324|estExt2_Genewise1.C_PHYCAscaffold_470314	1	6	6	6	6	6	4	0	0	0	1	3	1	0	0	0	6	6	4	0	0	0	1	3	1	0	0	0	6	6	4	0	0	0	1	3	1	0	0	0	15.7	15.7	15.7
jgi|Phyca11|572497|estExt2_Genewise1.C_PHYCAscaffold_480229	jgi|Phyca11|572497|estExt2_Genewise1.C_PHYCAscaffold_480229	jgi|Phyca11|572497|estExt2_Genewise1.C_PHYCAscaffold_480229	1	1	1	>jgi|Phyca11|572497|estExt2_Genewise1.C_PHYCAscaffold_480229	1	1	1	1	1	1	1	0	0	0	0	0	0	0	0	0	1	1	1	0	0	0	0	0	0	0	0	0	1	1	1	0	0	0	0	0	0	0	0	0	7.7	7.7	7.7
jgi|Phyca11|572806|estExt2_Genewise1.C_PHYCAscaffold_490321	jgi|Phyca11|572806|estExt2_Genewise1.C_PHYCAscaffold_490321	jgi|Phyca11|572806|estExt2_Genewise1.C_PHYCAscaffold_490321	2	2	2	>jgi|Phyca11|572806|estExt2_Genewise1.C_PHYCAscaffold_490321	1	2	2	2	2	2	2	0	0	0	1	1	0	0	0	0	2	2	2	0	0	0	1	1	0	0	0	0	2	2	2	0	0	0	1	1	0	0	0	0	5.3	5.3	5.3
jgi|Phyca11|573714|estExt2_Genewise1.C_PHYCAscaffold_550085	jgi|Phyca11|573714|estExt2_Genewise1.C_PHYCAscaffold_550085	jgi|Phyca11|573714|estExt2_Genewise1.C_PHYCAscaffold_550085	5	5	5	>jgi|Phyca11|573714|estExt2_Genewise1.C_PHYCAscaffold_550085	1	5	5	5	3	5	1	0	0	0	1	1	0	1	0	1	3	5	1	0	0	0	1	1	0	1	0	1	3	5	1	0	0	0	1	1	0	1	0	1	12.1	12.1	12.1
jgi|Phyca11|574588|estExt2_Genewise1.C_PHYCAscaffold_640065	jgi|Phyca11|574588|estExt2_Genewise1.C_PHYCAscaffold_640065	jgi|Phyca11|574588|estExt2_Genewise1.C_PHYCAscaffold_640065	1	1	1	>jgi|Phyca11|574588|estExt2_Genewise1.C_PHYCAscaffold_640065	1	1	1	1	1	1	1	0	0	0	1	1	0	0	0	0	1	1	1	0	0	0	1	1	0	0	0	0	1	1	1	0	0	0	1	1	0	0	0	0	0.9	0.9	0.9
jgi|Phyca11|574898|estExt2_Genewise1.C_PHYCAscaffold_660120	jgi|Phyca11|574898|estExt2_Genewise1.C_PHYCAscaffold_660120	jgi|Phyca11|574898|estExt2_Genewise1.C_PHYCAscaffold_660120	2	2	2	>jgi|Phyca11|574898|estExt2_Genewise1.C_PHYCAscaffold_660120	1	2	2	2	2	2	1	0	0	0	0	1	0	0	0	0	2	2	1	0	0	0	0	1	0	0	0	0	2	2	1	0	0	0	0	1	0	0	0	0	11.9	11.9	11.9
jgi|Phyca11|575772|estExt2_Genewise1.C_PHYCAscaffold_780107	jgi|Phyca11|575772|estExt2_Genewise1.C_PHYCAscaffold_780107	jgi|Phyca11|575772|estExt2_Genewise1.C_PHYCAscaffold_780107	2	2	2	>jgi|Phyca11|575772|estExt2_Genewise1.C_PHYCAscaffold_780107	1	2	2	2	0	2	1	0	0	0	0	0	0	0	0	0	0	2	1	0	0	0	0	0	0	0	0	0	0	2	1	0	0	0	0	0	0	0	0	0	4.5	4.5	4.5
jgi|Phyca11|575784|estExt2_Genewise1.C_PHYCAscaffold_790031	jgi|Phyca11|575784|estExt2_Genewise1.C_PHYCAscaffold_790031	jgi|Phyca11|575784|estExt2_Genewise1.C_PHYCAscaffold_790031	1	1	1	>jgi|Phyca11|575784|estExt2_Genewise1.C_PHYCAscaffold_790031	1	1	1	1	1	1	1	0	0	0	0	1	0	0	0	0	1	1	1	0	0	0	0	1	0	0	0	0	1	1	1	0	0	0	0	1	0	0	0	0	2.9	2.9	2.9
jgi|Phyca11|576028|estExt2_Genewise1.C_PHYCAscaffold_820045	jgi|Phyca11|576028|estExt2_Genewise1.C_PHYCAscaffold_820045	jgi|Phyca11|576028|estExt2_Genewise1.C_PHYCAscaffold_820045	5	5	5	>jgi|Phyca11|576028|estExt2_Genewise1.C_PHYCAscaffold_820045	1	5	5	5	5	3	3	1	1	1	2	2	0	1	1	0	5	3	3	1	1	1	2	2	0	1	1	0	5	3	3	1	1	1	2	2	0	1	1	0	4.7	4.7	4.7
jgi|Phyca11|576174|estExt2_Genewise1.C_PHYCAscaffold_840121	jgi|Phyca11|576174|estExt2_Genewise1.C_PHYCAscaffold_840121	jgi|Phyca11|576174|estExt2_Genewise1.C_PHYCAscaffold_840121	4	2	2	>jgi|Phyca11|576174|estExt2_Genewise1.C_PHYCAscaffold_840121	1	4	2	2	4	3	1	1	1	0	1	1	2	1	1	1	2	2	0	0	0	0	0	0	1	0	0	0	2	2	0	0	0	0	0	0	1	0	0	0	49.2	35.2	35.2
jgi|Phyca11|576734|estExt2_Genewise1.C_PHYCAscaffold_950014	jgi|Phyca11|576734|estExt2_Genewise1.C_PHYCAscaffold_950014;CON__ENSEMBL:ENSBTAP00000025008	jgi|Phyca11|576734|estExt2_Genewise1.C_PHYCAscaffold_950014	11;1	2;0	2;0	>jgi|Phyca11|576734|estExt2_Genewise1.C_PHYCAscaffold_950014	2	11	2	2	9	8	10	10	8	7	8	10	9	9	10	9	2	1	2	1	1	0	2	2	1	0	1	1	2	1	2	1	1	0	2	2	1	0	1	1	22	6.1	6.1
jgi|Phyca11|59723|gw1.9.268.1	jgi|Phyca11|59723|gw1.9.268.1	jgi|Phyca11|59723|gw1.9.268.1	1	1	1	>jgi|Phyca11|59723|gw1.9.268.1	1	1	1	1	1	0	1	1	1	1	0	0	1	1	1	1	1	0	1	1	1	1	0	0	1	1	1	1	1	0	1	1	1	1	0	0	1	1	1	1	7.2	7.2	7.2
jgi|Phyca11|62743|gw1.38.407.1	jgi|Phyca11|62743|gw1.38.407.1	jgi|Phyca11|62743|gw1.38.407.1	1	1	1	>jgi|Phyca11|62743|gw1.38.407.1	1	1	1	1	0	0	0	0	0	0	0	0	0	1	0	0	0	0	0	0	0	0	0	0	0	1	0	0	0	0	0	0	0	0	0	0	0	1	0	0	16.7	16.7	16.7
jgi|Phyca11|6432|fgenesh1_pm.PHYCAscaffold_12_#_12	jgi|Phyca11|6432|fgenesh1_pm.PHYCAscaffold_12_#_12	jgi|Phyca11|6432|fgenesh1_pm.PHYCAscaffold_12_#_12	10	8	8	>jgi|Phyca11|6432|fgenesh1_pm.PHYCAscaffold_12_#_12	1	10	8	8	10	9	6	3	2	2	2	2	2	2	3	2	8	7	4	1	1	0	1	0	0	0	1	0	8	7	4	1	1	0	1	0	0	0	1	0	6.9	5.9	5.9
jgi|Phyca11|72323|gw1.23.519.1	jgi|Phyca11|72323|gw1.23.519.1	jgi|Phyca11|72323|gw1.23.519.1	1	1	1	>jgi|Phyca11|72323|gw1.23.519.1	1	1	1	1	0	1	0	0	0	0	0	0	0	0	0	0	0	1	0	0	0	0	0	0	0	0	0	0	0	1	0	0	0	0	0	0	0	0	0	0	17.2	17.2	17.2
jgi|Phyca11|72626|gw1.32.430.1	jgi|Phyca11|72626|gw1.32.430.1	jgi|Phyca11|72626|gw1.32.430.1	2	2	2	>jgi|Phyca11|72626|gw1.32.430.1	1	2	2	2	2	2	1	0	0	0	0	1	0	0	0	0	2	2	1	0	0	0	0	1	0	0	0	0	2	2	1	0	0	0	0	1	0	0	0	0	23.9	23.9	23.9
jgi|Phyca11|7331|fgenesh1_pm.PHYCAscaffold_18_#_94	jgi|Phyca11|7331|fgenesh1_pm.PHYCAscaffold_18_#_94	jgi|Phyca11|7331|fgenesh1_pm.PHYCAscaffold_18_#_94	3	3	3	>jgi|Phyca11|7331|fgenesh1_pm.PHYCAscaffold_18_#_94	1	3	3	3	3	3	3	1	0	0	0	2	0	1	0	0	3	3	3	1	0	0	0	2	0	1	0	0	3	3	3	1	0	0	0	2	0	1	0	0	9.3	9.3	9.3
jgi|Phyca11|7742|fgenesh1_pm.PHYCAscaffold_21_#_115	jgi|Phyca11|7742|fgenesh1_pm.PHYCAscaffold_21_#_115	jgi|Phyca11|7742|fgenesh1_pm.PHYCAscaffold_21_#_115	5	5	5	>jgi|Phyca11|7742|fgenesh1_pm.PHYCAscaffold_21_#_115	1	5	5	5	4	5	3	0	0	0	1	3	0	0	1	0	4	5	3	0	0	0	1	3	0	0	1	0	4	5	3	0	0	0	1	3	0	0	1	0	9.3	9.3	9.3
jgi|Phyca11|7887|fgenesh1_pm.PHYCAscaffold_23_#_35	jgi|Phyca11|7887|fgenesh1_pm.PHYCAscaffold_23_#_35	jgi|Phyca11|7887|fgenesh1_pm.PHYCAscaffold_23_#_35	2	2	2	>jgi|Phyca11|7887|fgenesh1_pm.PHYCAscaffold_23_#_35	1	2	2	2	0	1	1	0	0	2	0	1	2	0	1	2	0	1	1	0	0	2	0	1	2	0	1	2	0	1	1	0	0	2	0	1	2	0	1	2	7.8	7.8	7.8
jgi|Phyca11|7927|fgenesh1_pm.PHYCAscaffold_23_#_75	jgi|Phyca11|7927|fgenesh1_pm.PHYCAscaffold_23_#_75	jgi|Phyca11|7927|fgenesh1_pm.PHYCAscaffold_23_#_75	1	1	1	>jgi|Phyca11|7927|fgenesh1_pm.PHYCAscaffold_23_#_75	1	1	1	1	1	1	0	0	0	0	0	0	0	0	0	0	1	1	0	0	0	0	0	0	0	0	0	0	1	1	0	0	0	0	0	0	0	0	0	0	11.9	11.9	11.9
jgi|Phyca11|79563|gw1.8.764.1	jgi|Phyca11|79563|gw1.8.764.1	jgi|Phyca11|79563|gw1.8.764.1	2	2	2	>jgi|Phyca11|79563|gw1.8.764.1	1	2	2	2	2	1	2	0	0	0	2	2	1	0	0	0	2	1	2	0	0	0	2	2	1	0	0	0	2	1	2	0	0	0	2	2	1	0	0	0	13.9	13.9	13.9
jgi|Phyca11|8284|fgenesh1_pm.PHYCAscaffold_27_#_30	jgi|Phyca11|8284|fgenesh1_pm.PHYCAscaffold_27_#_30	jgi|Phyca11|8284|fgenesh1_pm.PHYCAscaffold_27_#_30	6	2	2	>jgi|Phyca11|8284|fgenesh1_pm.PHYCAscaffold_27_#_30	1	6	2	2	5	5	5	5	5	4	5	5	5	3	4	3	1	1	1	2	1	0	1	1	1	0	1	0	1	1	1	2	1	0	1	1	1	0	1	0	5.8	3.7	3.7
jgi|Phyca11|95996|e_gw1.1.1172.1	jgi|Phyca11|95996|e_gw1.1.1172.1	jgi|Phyca11|95996|e_gw1.1.1172.1	2	2	2	>jgi|Phyca11|95996|e_gw1.1.1172.1	1	2	2	2	2	0	1	1	1	0	1	1	0	0	0	0	2	0	1	1	1	0	1	1	0	0	0	0	2	0	1	1	1	0	1	1	0	0	0	0	9.4	9.4	9.4
jgi|Phyca11|96024|e_gw1.1.1208.1	jgi|Phyca11|96024|e_gw1.1.1208.1	jgi|Phyca11|96024|e_gw1.1.1208.1	5	5	5	>jgi|Phyca11|96024|e_gw1.1.1208.1	1	5	5	5	5	3	3	0	0	0	2	2	2	0	0	0	5	3	3	0	0	0	2	2	2	0	0	0	5	3	3	0	0	0	2	2	2	0	0	0	22	22	22
jgi|Phyca11|9669|fgenesh1_pm.PHYCAscaffold_40_#_57	jgi|Phyca11|9669|fgenesh1_pm.PHYCAscaffold_40_#_57	jgi|Phyca11|9669|fgenesh1_pm.PHYCAscaffold_40_#_57	3	3	3	>jgi|Phyca11|9669|fgenesh1_pm.PHYCAscaffold_40_#_57	1	3	3	3	3	3	3	1	0	1	3	3	1	0	1	0	3	3	3	1	0	1	3	3	1	0	1	0	3	3	3	1	0	1	3	3	1	0	1	0	17.5	17.5	17.5
jgi|Phyca11|9769|fgenesh1_pm.PHYCAscaffold_41_#_63	jgi|Phyca11|9769|fgenesh1_pm.PHYCAscaffold_41_#_63	jgi|Phyca11|9769|fgenesh1_pm.PHYCAscaffold_41_#_63	8	7	7	>jgi|Phyca11|9769|fgenesh1_pm.PHYCAscaffold_41_#_63	1	8	7	7	7	7	7	2	1	3	7	8	3	1	2	2	6	6	6	1	0	2	6	7	2	0	1	1	6	6	6	1	0	2	6	7	2	0	1	1	43.8	39.1	39.1
jgi|Phyca11|98712|e_gw1.3.703.1	jgi|Phyca11|98712|e_gw1.3.703.1	jgi|Phyca11|98712|e_gw1.3.703.1	2	2	2	>jgi|Phyca11|98712|e_gw1.3.703.1	1	2	2	2	2	2	1	0	0	0	1	0	1	0	0	0	2	2	1	0	0	0	1	0	1	0	0	0	2	2	1	0	0	0	1	0	1	0	0	0	5.3	5.3	5.3
jgi|Phyca11|99751|e_gw1.4.472.1	jgi|Phyca11|99751|e_gw1.4.472.1	jgi|Phyca11|99751|e_gw1.4.472.1	1	1	1	>jgi|Phyca11|99751|e_gw1.4.472.1	1	1	1	1	1	1	1	0	0	0	0	0	0	0	0	0	1	1	1	0	0	0	0	0	0	0	0	0	1	1	1	0	0	0	0	0	0	0	0	0	2.2	2.2	2.2
jgi|Phyca11|99832|e_gw1.4.1163.1;jgi|Phyca11|540015|estExt2_Genewise1Plus.C_PHYCAscaffold_40346	jgi|Phyca11|99832|e_gw1.4.1163.1;jgi|Phyca11|540015|estExt2_Genewise1Plus.C_PHYCAscaffold_40346	jgi|Phyca11|99832|e_gw1.4.1163.1;jgi|Phyca11|540015|estExt2_Genewise1Plus.C_PHYCAscaffold_40346	10;10	8;8	8;8	>jgi|Phyca11|99832|e_gw1.4.1163.1;>jgi|Phyca11|540015|estExt2_Genewise1Plus.C_PHYCAscaffold_40346	2	10	8	8	8	10	9	3	3	2	7	8	7	2	3	3	6	8	7	1	1	0	5	6	5	1	1	1	6	8	7	1	1	0	5	6	5	1	1	1	53.9	40.9	40.9
jgi|Phyca11|99958|e_gw1.4.612.1	jgi|Phyca11|99958|e_gw1.4.612.1	jgi|Phyca11|99958|e_gw1.4.612.1	9	8	8	>jgi|Phyca11|99958|e_gw1.4.612.1	1	9	8	8	8	8	6	2	1	1	3	3	3	1	1	1	7	7	5	1	0	0	2	2	2	0	0	0	7	7	5	1	0	0	2	2	2	0	0	0	31	28.4	28.4
jgi|Phyca11|99995|e_gw1.4.401.1	jgi|Phyca11|99995|e_gw1.4.401.1	jgi|Phyca11|99995|e_gw1.4.401.1	7	7	7	>jgi|Phyca11|99995|e_gw1.4.401.1	1	7	7	7	5	6	3	1	1	0	3	3	2	2	1	1	5	6	3	1	1	0	3	3	2	2	1	1	5	6	3	1	1	0	3	3	2	2	1	1	10.5	10.5	10.5
PcRxLR153_1 | Predicted P. capsici RxLR | PHYCAscaffold_25_f_683524_684126_1	PcRxLR153_1 | Predicted P. capsici RxLR | PHYCAscaffold_25_f_683524_684126_1	PcRxLR153_1 | Predicted P. capsici RxLR | PHYCAscaffold_25_f_683524_684126_1	2	2	2	>PcRxLR153_1 | Predicted P. capsici RxLR | PHYCAscaffold_25_f_683524_684126_1	1	2	2	2	0	2	0	0	0	0	0	0	0	0	1	0	0	2	0	0	0	0	0	0	0	0	1	0	0	2	0	0	0	0	0	0	0	0	1	0	10.5	10.5	10.5
PcRxLR238_1 | Predicted P. capsici RxLR | PHYCAscaffold_37_f_97099_97992_1;PcRxLR236_1 | Predicted P. capsici RxLR | PHYCAscaffold_37_f_104088_104981_3;PcRxLR245_1 | Predicted P. capsici RxLR | PHYCAscaffold_37_r_93539_92646_5;PcRxLR244_1 | Predicted P. capsici RxLR | PHYCAscaffold_37_r_90030_89137_4	PcRxLR238_1 | Predicted P. capsici RxLR | PHYCAscaffold_37_f_97099_97992_1;PcRxLR236_1 | Predicted P. capsici RxLR | PHYCAscaffold_37_f_104088_104981_3;PcRxLR245_1 | Predicted P. capsici RxLR | PHYCAscaffold_37_r_93539_92646_5;PcRxLR244_1 | Predicted P. capsici RxLR | PHYCAscaffold_37_r_90030_89137_4;jgi|Phyca11|502697|fgenesh2_kg.PHYCAscaffold_1_#_157_#_4100874:1;PcRxLR243_1 | Predicted P. capsi…	PcRxLR238_1 | Predicted P. capsici RxLR | PHYCAscaffold_37_f_97099_97992_1;PcRxLR236_1 | Predicted P. capsici RxLR | PHYCAscaffold_37_f_104088_104981_3;PcRxLR245_1 | Predicted P. capsici RxLR | PHYCAscaffold_37_r_93539_92646_5;PcRxLR244_1 | Predicted P. capsici RxLR | PHYCAscaffold_37_r_90030_89137_4	5;3;3;3;2;2;1	3;1;2;2;0;0;0	3;1;2;2;0;0;0	>PcRxLR238_1 | Predicted P. capsici RxLR | PHYCAscaffold_37_f_97099_97992_1;>PcRxLR236_1 | Predicted P. capsici RxLR | PHYCAscaffold_37_f_104088_104981_3;>PcRxLR245_1 | Predicted P. capsici RxLR | PHYCAscaffold_37_r_93539_92646_5;>PcRxLR244_1 | Predicted P	7	5	3	3	5	5	3	0	0	0	1	0	0	0	0	1	3	3	1	0	0	0	0	0	0	0	0	1	3	3	1	0	0	0	0	0	0	0	0	1	21.2	13.5	13.5
PcRxLR313_1 | Predicted P. capsici RxLR | PHYCAscaffold_4_f_1365613_1366500_1	PcRxLR313_1 | Predicted P. capsici RxLR | PHYCAscaffold_4_f_1365613_1366500_1	PcRxLR313_1 | Predicted P. capsici RxLR | PHYCAscaffold_4_f_1365613_1366500_1	6	6	4	>PcRxLR313_1 | Predicted P. capsici RxLR | PHYCAscaffold_4_f_1365613_1366500_1	1	6	6	4	6	6	6	0	0	0	2	0	0	0	0	0	6	6	6	0	0	0	2	0	0	0	0	0	4	4	4	0	0	0	1	0	0	0	0	0	20.7	20.7	12.9
PcRxLR326_1 | Predicted P. capsici RxLR | PHYCAscaffold_50_f_21799_23805_1	PcRxLR326_1 | Predicted P. capsici RxLR | PHYCAscaffold_50_f_21799_23805_1;PcRxLR435_1 | Predicted P. capsici RxLR | PHYCAscaffold_73_r_204046_202031_4;PcRxLR310_1 | Predicted P. capsici RxLR | PHYCAscaffold_494_f_727_1560_1;jgi|Phyca11|575389|estExt2_Genewise1.C_PHYCAscaffold_730050;jgi|Phyca11|127991|e_gw1.73.91.1;jgi|Phyca11|123341|e_gw1.50.123.1;jgi|Phyca11|10476|fgenesh1_pm.PHYCAscaffold_50_…	PcRxLR326_1 | Predicted P. capsici RxLR | PHYCAscaffold_50_f_21799_23805_1	6;2;1;1;1;1;1;1	6;2;1;1;1;1;1;1	6;2;1;1;1;1;1;1	>PcRxLR326_1 | Predicted P. capsici RxLR | PHYCAscaffold_50_f_21799_23805_1	8	6	6	6	4	6	2	0	0	0	0	1	0	0	0	1	4	6	2	0	0	0	0	1	0	0	0	1	4	6	2	0	0	0	0	1	0	0	0	1	12.9	12.9	12.9
PcRxLR459_1 | Predicted P. capsici RxLR | PHYCAscaffold_81_f_56701_57264_1	PcRxLR459_1 | Predicted P. capsici RxLR | PHYCAscaffold_81_f_56701_57264_1	PcRxLR459_1 | Predicted P. capsici RxLR | PHYCAscaffold_81_f_56701_57264_1	1	1	1	>PcRxLR459_1 | Predicted P. capsici RxLR | PHYCAscaffold_81_f_56701_57264_1	1	1	1	1	1	1	1	0	0	0	0	0	0	0	0	0	1	1	1	0	0	0	0	0	0	0	0	0	1	1	1	0	0	0	0	0	0	0	0	0	7	7	7
Solyc00g006810.2.1	Solyc00g006810.2.1 genomic_reference:SL2.40ch00 gene_region:5786753-5791411 transcript_region:SL2.40ch00:5786753..5791411+ go_terms:GO:0005528 functional_description:"Peptidyl-prolyl cis-trans isomerase (AHRD V1 *-*- Q8DJW8_THEEB); contains Interpro domain(s) IPR001179 Peptidyl-prolyl cis-trans isomerase, FKBP-type "	Solyc00g006810.2.1 genomic_reference:SL2.40ch00 gene_region:5786753-5791411 transcript_region:SL2.40ch00:5786753..5791411+ go_terms:GO:0005528 functional_description:"Peptidyl-prolyl cis-trans isomerase (AHRD V1 *-*- Q8DJW8_THEEB); contains Interpro domain(s) IPR001179 Peptidyl-prolyl cis-trans isomerase, FKBP-type "	3	3	3	>Solyc00g006810.2.1 genomic_reference:SL2.40ch00 gene_region:5786753-5791411 transcript_region:SL2.40ch00:5786753..5791411+ go_terms:GO:0005528 functional_description:Peptidyl-prolyl cis-trans isomerase (AHRD V1 *-*- Q8DJW8_THEEB); contains Interpro domai	1	3	3	3	3	3	2	1	0	0	0	0	0	0	0	1	3	3	2	1	0	0	0	0	0	0	0	1	3	3	2	1	0	0	0	0	0	0	0	1	17	17	17
Solyc00g007070.2.1	Solyc00g007070.2.1 genomic_reference:SL2.40ch00 gene_region:6691363-6693677 transcript_region:SL2.40ch00:6691363..6693677- go_terms:GO:0017025,GO:0003729 functional_description:"Heterogeneous nuclear ribonucleoprotein H1 (AHRD V1 **-- Q8C2Q7_MOUSE); contains Interpro domain(s) IPR012677 Nucleotide-binding, alpha-beta plait "	Solyc00g007070.2.1 genomic_reference:SL2.40ch00 gene_region:6691363-6693677 transcript_region:SL2.40ch00:6691363..6693677- go_terms:GO:0017025,GO:0003729 functional_description:"Heterogeneous nuclear ribonucleoprotein H1 (AHRD V1 **-- Q8C2Q7_MOUSE); contains Interpro domain(s) IPR012677 Nucleotide-binding, alpha-beta plait "	13	13	12	>Solyc00g007070.2.1 genomic_reference:SL2.40ch00 gene_region:6691363-6693677 transcript_region:SL2.40ch00:6691363..6693677- go_terms:GO:0017025,GO:0003729 functional_description:Heterogeneous nuclear ribonucleoprotein H1 (AHRD V1 **-- Q8C2Q7_MOUSE); conta	1	13	13	12	12	12	12	13	11	11	10	10	12	13	13	11	12	12	12	13	11	11	10	10	12	13	13	11	11	11	11	12	11	11	10	10	11	12	12	11	50.8	50.8	47.3
Solyc00g007160.1.1	Solyc00g007160.1.1 evidence_code:10F0H0E0IEG genomic_reference:SL2.40ch00 gene_region:6759159-6759662 transcript_region:SL2.40ch00:6759159..6759662+ functional_description:"Transposase (AHRD V1 **-- Q0ZCF0_POPTR)"	Solyc00g007160.1.1 evidence_code:10F0H0E0IEG genomic_reference:SL2.40ch00 gene_region:6759159-6759662 transcript_region:SL2.40ch00:6759159..6759662+ functional_description:"Transposase (AHRD V1 **-- Q0ZCF0_POPTR)"	1	1	1	>Solyc00g007160.1.1 evidence_code:10F0H0E0IEG genomic_reference:SL2.40ch00 gene_region:6759159-6759662 transcript_region:SL2.40ch00:6759159..6759662+ functional_description:Transposase (AHRD V1 **-- Q0ZCF0_POPTR)	1	1	1	1	1	1	0	0	0	0	0	0	0	0	0	1	1	1	0	0	0	0	0	0	0	0	0	1	1	1	0	0	0	0	0	0	0	0	0	1	13.8	13.8	13.8
Solyc00g007270.2.1	Solyc00g007270.2.1 genomic_reference:SL2.40ch00 gene_region:6900991-6904901 transcript_region:SL2.40ch00:6900991..6904901- go_terms:GO:0005515,GO:0043023 functional_description:"Translation initiation factor (AHRD V1 ***- A6ZWQ9_YEAS7); contains Interpro domain(s) IPR002769 Translation initiation factor IF6 "	Solyc00g007270.2.1 genomic_reference:SL2.40ch00 gene_region:6900991-6904901 transcript_region:SL2.40ch00:6900991..6904901- go_terms:GO:0005515,GO:0043023 functional_description:"Translation initiation factor (AHRD V1 ***- A6ZWQ9_YEAS7); contains Interpro domain(s) IPR002769 Translation initiation factor IF6 "	4	4	4	>Solyc00g007270.2.1 genomic_reference:SL2.40ch00 gene_region:6900991-6904901 transcript_region:SL2.40ch00:6900991..6904901- go_terms:GO:0005515,GO:0043023 functional_description:Translation initiation factor (AHRD V1 ***- A6ZWQ9_YEAS7); contains Interpro	1	4	4	4	4	3	4	4	4	4	4	4	4	4	4	3	4	3	4	4	4	4	4	4	4	4	4	3	4	3	4	4	4	4	4	4	4	4	4	3	15.5	15.5	15.5
Solyc00g009020.2.1	Solyc00g009020.2.1 genomic_reference:SL2.40ch00 gene_region:8742084-8746574 transcript_region:SL2.40ch00:8742084..8746574+ go_terms:GO:0008270,GO:0050897,GO:0005507 functional_description:"Mitochondrial ATP synthase (AHRD V1 ***- B6TLY8_MAIZE)"	Solyc00g009020.2.1 genomic_reference:SL2.40ch00 gene_region:8742084-8746574 transcript_region:SL2.40ch00:8742084..8746574+ go_terms:GO:0008270,GO:0050897,GO:0005507 functional_description:"Mitochondrial ATP synthase (AHRD V1 ***- B6TLY8_MAIZE)"	8	8	8	>Solyc00g009020.2.1 genomic_reference:SL2.40ch00 gene_region:8742084-8746574 transcript_region:SL2.40ch00:8742084..8746574+ go_terms:GO:0008270,GO:0050897,GO:0005507 functional_description:Mitochondrial ATP synthase (AHRD V1 ***- B6TLY8_MAIZE)	1	8	8	8	6	7	5	5	3	3	2	3	2	1	3	4	6	7	5	5	3	3	2	3	2	1	3	4	6	7	5	5	3	3	2	3	2	1	3	4	32.6	32.6	32.6
Solyc00g014830.2.1	Solyc00g014830.2.1 genomic_reference:SL2.40ch00 gene_region:11067021-11072504 transcript_region:SL2.40ch00:11067021..11072504- go_terms:GO:0055114 functional_description:"NADH-quinone oxidoreductase subunit D (AHRD V1 ***- C4YU74_9RICK); contains Interpro domain(s) IPR010219 NADH dehydrogenase I, D subunit ";Solyc09g009360.1.1 evidence_code:10F0H1E0IEG genomic_reference:SL2.40ch09 gene_region:276…	Solyc00g014830.2.1 genomic_reference:SL2.40ch00 gene_region:11067021-11072504 transcript_region:SL2.40ch00:11067021..11072504- go_terms:GO:0055114 functional_description:"NADH-quinone oxidoreductase subunit D (AHRD V1 ***- C4YU74_9RICK); contains Interpro domain(s) IPR010219 NADH dehydrogenase I, D subunit ";Solyc09g009360.1.1 evidence_code:10F0H1E0IEG genomic_reference:SL2.40ch09 gene_region:276…	3;2	3;2	3;2	>Solyc00g014830.2.1 genomic_reference:SL2.40ch00 gene_region:11067021-11072504 transcript_region:SL2.40ch00:11067021..11072504- go_terms:GO:0055114 functional_description:NADH-quinone oxidoreductase subunit D (AHRD V1 ***- C4YU74_9RICK); contains Interpro	2	3	3	3	3	3	3	2	2	2	2	2	3	1	2	2	3	3	3	2	2	2	2	2	3	1	2	2	3	3	3	2	2	2	2	2	3	1	2	2	9.4	9.4	9.4
Solyc00g019950.1.1	Solyc00g019950.1.1 evidence_code:10F0H1E1IEG genomic_reference:SL2.40ch00 gene_region:11799418-11799990 transcript_region:SL2.40ch00:11799418..11799990- go_terms:GO:0055114 functional_description:"NADH-quinone oxidoreductase subunit C (AHRD V1 ***- NUOC_MAGSA); contains Interpro domain(s) IPR001268 NADH:ubiquinone oxidoreductase, 30 kDa subunit ";Solyc08g065550.1.1 evidence_code:10F0H1E0IEG genom…	Solyc00g019950.1.1 evidence_code:10F0H1E1IEG genomic_reference:SL2.40ch00 gene_region:11799418-11799990 transcript_region:SL2.40ch00:11799418..11799990- go_terms:GO:0055114 functional_description:"NADH-quinone oxidoreductase subunit C (AHRD V1 ***- NUOC_MAGSA); contains Interpro domain(s) IPR001268 NADH:ubiquinone oxidoreductase, 30 kDa subunit "	3;1;1;1	3;1;1;1	3;1;1;1	>Solyc00g019950.1.1 evidence_code:10F0H1E1IEG genomic_reference:SL2.40ch00 gene_region:11799418-11799990 transcript_region:SL2.40ch00:11799418..11799990- go_terms:GO:0055114 functional_description:NADH-quinone oxidoreductase subunit C (AHRD V1 ***- NUOC_M	4	3	3	3	3	3	3	2	2	2	1	2	1	0	1	1	3	3	3	2	2	2	1	2	1	0	1	1	3	3	3	2	2	2	1	2	1	0	1	1	16.3	16.3	16.3
Solyc00g027770.2.1	Solyc00g027770.2.1 genomic_reference:SL2.40ch00 gene_region:12431213-12436969 transcript_region:SL2.40ch00:12431213..12436969+ go_terms:GO:0030599 functional_description:"Pectinesterase (AHRD V1 **** B9SVI9_RICCO); contains Interpro domain(s) IPR000070 Pectinesterase, catalytic "	Solyc00g027770.2.1 genomic_reference:SL2.40ch00 gene_region:12431213-12436969 transcript_region:SL2.40ch00:12431213..12436969+ go_terms:GO:0030599 functional_description:"Pectinesterase (AHRD V1 **** B9SVI9_RICCO); contains Interpro domain(s) IPR000070 Pectinesterase, catalytic "	3	3	3	>Solyc00g027770.2.1 genomic_reference:SL2.40ch00 gene_region:12431213-12436969 transcript_region:SL2.40ch00:12431213..12436969+ go_terms:GO:0030599 functional_description:Pectinesterase (AHRD V1 **** B9SVI9_RICCO); contains Interpro domain(s) IPR000070	1	3	3	3	1	0	1	2	2	2	2	2	2	2	1	3	1	0	1	2	2	2	2	2	2	2	1	3	1	0	1	2	2	2	2	2	2	2	1	3	14.8	14.8	14.8
Solyc00g042130.1.1	Solyc00g042130.1.1 evidence_code:10F0H1E0IEG genomic_reference:SL2.40ch00 gene_region:13249935-13252107 transcript_region:SL2.40ch00:13249935..13252107+ go_terms:GO:0045261,GO:0005524,GO:0033178,GO:0016469 functional_description:"ATP synthase subunit alpha (AHRD V1 ***- D4Z4I4_SPHJU); contains Interpro domain(s) IPR005294 ATPase, F1 complex, alpha subunit "	Solyc00g042130.1.1 evidence_code:10F0H1E0IEG genomic_reference:SL2.40ch00 gene_region:13249935-13252107 transcript_region:SL2.40ch00:13249935..13252107+ go_terms:GO:0045261,GO:0005524,GO:0033178,GO:0016469 functional_description:"ATP synthase subunit alpha (AHRD V1 ***- D4Z4I4_SPHJU); contains Interpro domain(s) IPR005294 ATPase, F1 complex, alpha subunit "	5	5	4	>Solyc00g042130.1.1 evidence_code:10F0H1E0IEG genomic_reference:SL2.40ch00 gene_region:13249935-13252107 transcript_region:SL2.40ch00:13249935..13252107+ go_terms:GO:0045261,GO:0005524,GO:0033178,GO:0016469 functional_description:ATP synthase subunit alph	1	5	5	4	3	5	4	2	4	3	3	3	4	2	2	1	3	5	4	2	4	3	3	3	4	2	2	1	2	4	3	2	3	2	2	2	3	2	1	1	7	7	5.4
Solyc00g042140.1.1	Solyc00g042140.1.1 evidence_code:10F0H1E0IEG genomic_reference:SL2.40ch00 gene_region:13252884-13254125 transcript_region:SL2.40ch00:13252884..13254125+ go_terms:GO:0045261,GO:0005524,GO:0016469 functional_description:"ATP synthase subunit beta (AHRD V1 *-*- D4Z4I7_SPHJU); contains Interpro domain(s) IPR005722 ATPase, F1 complex, beta subunit "	Solyc00g042140.1.1 evidence_code:10F0H1E0IEG genomic_reference:SL2.40ch00 gene_region:13252884-13254125 transcript_region:SL2.40ch00:13252884..13254125+ go_terms:GO:0045261,GO:0005524,GO:0016469 functional_description:"ATP synthase subunit beta (AHRD V1 *-*- D4Z4I7_SPHJU); contains Interpro domain(s) IPR005722 ATPase, F1 complex, beta subunit "	3	1	1	>Solyc00g042140.1.1 evidence_code:10F0H1E0IEG genomic_reference:SL2.40ch00 gene_region:13252884-13254125 transcript_region:SL2.40ch00:13252884..13254125+ go_terms:GO:0045261,GO:0005524,GO:0016469 functional_description:ATP synthase subunit beta (AHRD V1 *	1	3	1	1	3	3	3	2	2	2	3	3	3	2	2	2	1	1	1	0	0	0	1	1	1	0	0	0	1	1	1	0	0	0	1	1	1	0	0	0	10.3	3.8	3.8
Solyc00g071180.2.1	Solyc00g071180.2.1 genomic_reference:SL2.40ch00 gene_region:14602007-14605548 transcript_region:SL2.40ch00:14602007..14605548- go_terms:GO:0004869,GO:0050897 functional_description:"Cysteine proteinase inhibitor (AHRD V1 *-** Q2VY67_9ERIC); contains Interpro domain(s) IPR000010 Proteinase inhibitor I25, cystatin "	Solyc00g071180.2.1 genomic_reference:SL2.40ch00 gene_region:14602007-14605548 transcript_region:SL2.40ch00:14602007..14605548- go_terms:GO:0004869,GO:0050897 functional_description:"Cysteine proteinase inhibitor (AHRD V1 *-** Q2VY67_9ERIC); contains Interpro domain(s) IPR000010 Proteinase inhibitor I25, cystatin "	20	20	20	>Solyc00g071180.2.1 genomic_reference:SL2.40ch00 gene_region:14602007-14605548 transcript_region:SL2.40ch00:14602007..14605548- go_terms:GO:0004869,GO:0050897 functional_description:Cysteine proteinase inhibitor (AHRD V1 *-** Q2VY67_9ERIC); contains Inter	1	20	20	20	19	16	15	18	19	18	14	18	17	15	19	14	19	16	15	18	19	18	14	18	17	15	19	14	19	16	15	18	19	18	14	18	17	15	19	14	69.5	69.5	69.5
Solyc00g082150.2.1	Solyc00g082150.2.1 genomic_reference:SL2.40ch00 gene_region:15059636-15061824 transcript_region:SL2.40ch00:15059636..15061824- go_terms:GO:0005488 functional_description:"Kinesin light chain (AHRD V1 **-- B6SKU4_MAIZE); contains Interpro domain(s) IPR011990 Tetratricopeptide-like helical ";Solyc08g008460.2.1 genomic_reference:SL2.40ch08 gene_region:2848726-2851059 transcript_region:SL2.40ch08:284…	Solyc00g082150.2.1 genomic_reference:SL2.40ch00 gene_region:15059636-15061824 transcript_region:SL2.40ch00:15059636..15061824- go_terms:GO:0005488 functional_description:"Kinesin light chain (AHRD V1 **-- B6SKU4_MAIZE); contains Interpro domain(s) IPR011990 Tetratricopeptide-like helical ";Solyc08g008460.2.1 genomic_reference:SL2.40ch08 gene_region:2848726-2851059 transcript_region:SL2.40ch08:284…	8;5;1;1	8;5;1;1	7;4;0;0	>Solyc00g082150.2.1 genomic_reference:SL2.40ch00 gene_region:15059636-15061824 transcript_region:SL2.40ch00:15059636..15061824- go_terms:GO:0005488 functional_description:Kinesin light chain (AHRD V1 **-- B6SKU4_MAIZE); contains Interpro domain(s) IPR011	4	8	8	7	7	4	5	6	7	7	4	6	7	6	6	7	7	4	5	6	7	7	4	6	7	6	6	7	6	3	4	5	6	6	3	5	6	6	5	6	22.1	22.1	20.1
Solyc00g094530.1.1	Solyc00g094530.1.1 evidence_code:10F0H1E0IEG genomic_reference:SL2.40ch00 gene_region:15539927-15540316 transcript_region:SL2.40ch00:15539927..15540316- go_terms:GO:0016020 functional_description:"NADH-ubiquinone oxidoreductase chain 1 (AHRD V1 ***- Q5M9U6_TOBAC); contains Interpro domain(s) IPR001694 NADH:ubiquinone oxidoreductase, subunit 1 "	Solyc00g094530.1.1 evidence_code:10F0H1E0IEG genomic_reference:SL2.40ch00 gene_region:15539927-15540316 transcript_region:SL2.40ch00:15539927..15540316- go_terms:GO:0016020 functional_description:"NADH-ubiquinone oxidoreductase chain 1 (AHRD V1 ***- Q5M9U6_TOBAC); contains Interpro domain(s) IPR001694 NADH:ubiquinone oxidoreductase, subunit 1 "	1	1	1	>Solyc00g094530.1.1 evidence_code:10F0H1E0IEG genomic_reference:SL2.40ch00 gene_region:15539927-15540316 transcript_region:SL2.40ch00:15539927..15540316- go_terms:GO:0016020 functional_description:NADH-ubiquinone oxidoreductase chain 1 (AHRD V1 ***- Q5M9U	1	1	1	1	1	1	0	0	1	0	0	0	0	0	1	0	1	1	0	0	1	0	0	0	0	0	1	0	1	1	0	0	1	0	0	0	0	0	1	0	14.7	14.7	14.7
Solyc00g156980.2.1	Solyc00g156980.2.1 genomic_reference:SL2.40ch00 gene_region:17613647-17614823 transcript_region:SL2.40ch00:17613647..17614823- go_terms:GO:0016117 functional_description:"Choline dehydrogenase (AHRD V1 **-- A5L8M4_9GAMM); contains Interpro domain(s) IPR008671 Lycopene beta and epsilon cyclase "	Solyc00g156980.2.1 genomic_reference:SL2.40ch00 gene_region:17613647-17614823 transcript_region:SL2.40ch00:17613647..17614823- go_terms:GO:0016117 functional_description:"Choline dehydrogenase (AHRD V1 **-- A5L8M4_9GAMM); contains Interpro domain(s) IPR008671 Lycopene beta and epsilon cyclase "	3	3	3	>Solyc00g156980.2.1 genomic_reference:SL2.40ch00 gene_region:17613647-17614823 transcript_region:SL2.40ch00:17613647..17614823- go_terms:GO:0016117 functional_description:Choline dehydrogenase (AHRD V1 **-- A5L8M4_9GAMM); contains Interpro domain(s) IPR0	1	3	3	3	1	0	2	3	3	1	2	2	0	2	3	0	1	0	2	3	3	1	2	2	0	2	3	0	1	0	2	3	3	1	2	2	0	2	3	0	29.6	29.6	29.6
Solyc00g174340.1.1	Solyc00g174340.1.1 evidence_code:10F1H1E1IEG genomic_reference:SL2.40ch00 gene_region:18121213-18121692 transcript_region:SL2.40ch00:18121213..18121692- go_terms:GO:0005515 functional_description:"Pathogenesis-related protein 1b (AHRD V1 ***- Q941G6_SOLTU); contains Interpro domain(s) IPR018244 Allergen V5/Tpx-1 related, conserved site ";Solyc09g007010.1.1 evidence_code:10F1H1E1IEG genomic_refere…	Solyc00g174340.1.1 evidence_code:10F1H1E1IEG genomic_reference:SL2.40ch00 gene_region:18121213-18121692 transcript_region:SL2.40ch00:18121213..18121692- go_terms:GO:0005515 functional_description:"Pathogenesis-related protein 1b (AHRD V1 ***- Q941G6_SOLTU); contains Interpro domain(s) IPR018244 Allergen V5/Tpx-1 related, conserved site ";Solyc09g007010.1.1 evidence_code:10F1H1E1IEG genomic_refere…	4;3;1	4;3;1	4;3;1	>Solyc00g174340.1.1 evidence_code:10F1H1E1IEG genomic_reference:SL2.40ch00 gene_region:18121213-18121692 transcript_region:SL2.40ch00:18121213..18121692- go_terms:GO:0005515 functional_description:Pathogenesis-related protein 1b (AHRD V1 ***- Q941G6_SOLTU	3	4	4	4	4	4	4	0	1	1	0	2	1	0	0	1	4	4	4	0	1	1	0	2	1	0	0	1	4	4	4	0	1	1	0	2	1	0	0	1	41.5	41.5	41.5
Solyc00g184350.2.1	Solyc00g184350.2.1 genomic_reference:SL2.40ch00 gene_region:18403200-18404079 transcript_region:SL2.40ch00:18403200..18404079- functional_description:"Genomic DNA chromosome 5 P1 clone MJJ3 (AHRD V1 ***- Q9FFK6_ARATH)";Solyc11g020160.1.1 evidence_code:10F0H1E0IEG genomic_reference:SL2.40ch11 gene_region:10390666-10392101 transcript_region:SL2.40ch11:10390666..10392101+ functional_description:"Gen…	Solyc00g184350.2.1 genomic_reference:SL2.40ch00 gene_region:18403200-18404079 transcript_region:SL2.40ch00:18403200..18404079- functional_description:"Genomic DNA chromosome 5 P1 clone MJJ3 (AHRD V1 ***- Q9FFK6_ARATH)";Solyc11g020160.1.1 evidence_code:10F0H1E0IEG genomic_reference:SL2.40ch11 gene_region:10390666-10392101 transcript_region:SL2.40ch11:10390666..10392101+ functional_description:"Gen…	3;3	3;3	3;3	>Solyc00g184350.2.1 genomic_reference:SL2.40ch00 gene_region:18403200-18404079 transcript_region:SL2.40ch00:18403200..18404079- functional_description:Genomic DNA chromosome 5 P1 clone MJJ3 (AHRD V1 ***- Q9FFK6_ARATH);>Solyc11g020160.1.1 evidence_code:10	2	3	3	3	3	2	3	3	3	3	3	2	3	3	3	3	3	2	3	3	3	3	3	2	3	3	3	3	3	2	3	3	3	3	3	2	3	3	3	3	32.5	32.5	32.5
Solyc00g187050.2.1	Solyc00g187050.2.1 genomic_reference:SL2.40ch00 gene_region:18478269-18481034 transcript_region:SL2.40ch00:18478269..18481034- go_terms:GO:0005737,GO:0005622 functional_description:"Leucyl aminopeptidase (AHRD V1 ***- D7DWG6_NOSA0); contains Interpro domain(s) IPR011356 Peptidase M17, leucyl aminopeptidase ";Solyc12g010020.1.1 evidence_code:10F0H1E1IEG genomic_reference:SL2.40ch12 gene_region:315…	Solyc00g187050.2.1 genomic_reference:SL2.40ch00 gene_region:18478269-18481034 transcript_region:SL2.40ch00:18478269..18481034- go_terms:GO:0005737,GO:0005622 functional_description:"Leucyl aminopeptidase (AHRD V1 ***- D7DWG6_NOSA0); contains Interpro domain(s) IPR011356 Peptidase M17, leucyl aminopeptidase ";Solyc12g010020.1.1 evidence_code:10F0H1E1IEG genomic_reference:SL2.40ch12 gene_region:315…	2;2	1;1	1;1	>Solyc00g187050.2.1 genomic_reference:SL2.40ch00 gene_region:18478269-18481034 transcript_region:SL2.40ch00:18478269..18481034- go_terms:GO:0005737,GO:0005622 functional_description:Leucyl aminopeptidase (AHRD V1 ***- D7DWG6_NOSA0); contains Interpro doma	2	2	1	1	1	2	0	0	1	1	1	1	0	0	2	1	1	1	0	0	0	0	1	0	0	0	1	0	1	1	0	0	0	0	1	0	0	0	1	0	4.7	2.4	2.4
Solyc00g206460.1.1	Solyc00g206460.1.1 evidence_code:10F0H1E1IEG genomic_reference:SL2.40ch00 gene_region:19006504-19007274 transcript_region:SL2.40ch00:19006504..19007274- functional_description:"Os06g0220000 protein (Fragment) (AHRD V1 **-- Q0DDJ2_ORYSJ); contains Interpro domain(s) IPR006766 Phosphate-induced protein 1 conserved region "	Solyc00g206460.1.1 evidence_code:10F0H1E1IEG genomic_reference:SL2.40ch00 gene_region:19006504-19007274 transcript_region:SL2.40ch00:19006504..19007274- functional_description:"Os06g0220000 protein (Fragment) (AHRD V1 **-- Q0DDJ2_ORYSJ); contains Interpro domain(s) IPR006766 Phosphate-induced protein 1 conserved region "	3	1	1	>Solyc00g206460.1.1 evidence_code:10F0H1E1IEG genomic_reference:SL2.40ch00 gene_region:19006504-19007274 transcript_region:SL2.40ch00:19006504..19007274- functional_description:Os06g0220000 protein (Fragment) (AHRD V1 **-- Q0DDJ2_ORYSJ); contains Interpro	1	3	1	1	3	3	3	3	3	3	3	3	3	2	3	3	1	1	1	1	1	1	1	1	1	0	1	1	1	1	1	1	1	1	1	1	1	0	1	1	18.4	7.4	7.4
Solyc00g230080.1.1	Solyc00g230080.1.1 evidence_code:10F0H1E0IEG genomic_reference:SL2.40ch00 gene_region:19614704-19615060 transcript_region:SL2.40ch00:19614704..19615060- go_terms:GO:0030077 functional_description:"Photosystem II D2 protein (AHRD V1 ***- D0FXW8_DUNSA); contains Interpro domain(s) IPR000484 Photosynthetic reaction centre, L/M ";Solyc08g065370.1.1 evidence_code:10F0H1E0IEG genomic_reference:SL2.40ch…	Solyc00g230080.1.1 evidence_code:10F0H1E0IEG genomic_reference:SL2.40ch00 gene_region:19614704-19615060 transcript_region:SL2.40ch00:19614704..19615060- go_terms:GO:0030077 functional_description:"Photosystem II D2 protein (AHRD V1 ***- D0FXW8_DUNSA); contains Interpro domain(s) IPR000484 Photosynthetic reaction centre, L/M ";Solyc08g065370.1.1 evidence_code:10F0H1E0IEG genomic_reference:SL2.40ch…	2;1;1	2;1;1	2;1;1	>Solyc00g230080.1.1 evidence_code:10F0H1E0IEG genomic_reference:SL2.40ch00 gene_region:19614704-19615060 transcript_region:SL2.40ch00:19614704..19615060- go_terms:GO:0030077 functional_description:Photosystem II D2 protein (AHRD V1 ***- D0FXW8_DUNSA); con	3	2	2	2	2	2	2	2	2	2	2	2	2	2	2	2	2	2	2	2	2	2	2	2	2	2	2	2	2	2	2	2	2	2	2	2	2	2	2	2	23.7	23.7	23.7
Solyc00g244290.1.1	Solyc00g244290.1.1 evidence_code:10F0H1E0IEG genomic_reference:SL2.40ch00 gene_region:19966386-19966877 transcript_region:SL2.40ch00:19966386..19966877+ functional_description:"NADH dehydrogenase subunit II (Fragment) (AHRD V1 *-*- O79467_SOLTU)";Solyc00g013130.2.1 genomic_reference:SL2.40ch00 gene_region:10673286-10677092 transcript_region:SL2.40ch00:10673286..10677092- go_terms:GO:0055114 funct…	Solyc00g244290.1.1 evidence_code:10F0H1E0IEG genomic_reference:SL2.40ch00 gene_region:19966386-19966877 transcript_region:SL2.40ch00:19966386..19966877+ functional_description:"NADH dehydrogenase subunit II (Fragment) (AHRD V1 *-*- O79467_SOLTU)";Solyc00g013130.2.1 genomic_reference:SL2.40ch00 gene_region:10673286-10677092 transcript_region:SL2.40ch00:10673286..10677092- go_terms:GO:0055114 funct…	1;1	1;1	1;1	>Solyc00g244290.1.1 evidence_code:10F0H1E0IEG genomic_reference:SL2.40ch00 gene_region:19966386-19966877 transcript_region:SL2.40ch00:19966386..19966877+ functional_description:NADH dehydrogenase subunit II (Fragment) (AHRD V1 *-*- O79467_SOLTU);>Solyc00	2	1	1	1	1	1	1	1	1	1	1	1	1	0	1	1	1	1	1	1	1	1	1	1	1	0	1	1	1	1	1	1	1	1	1	1	1	0	1	1	6.7	6.7	6.7
Solyc01g005220.2.1	Solyc01g005220.2.1 genomic_reference:SL2.40ch01 gene_region:173559-180636 transcript_region:SL2.40ch01:173559..180636+ functional_description:"Necrotic spotted lesions 1 (Fragment) (AHRD V1 *-*- B6ZA18_HELAN); contains Interpro domain(s) IPR001862 Membrane attack complex component/perforin/complement C9 "	Solyc01g005220.2.1 genomic_reference:SL2.40ch01 gene_region:173559-180636 transcript_region:SL2.40ch01:173559..180636+ functional_description:"Necrotic spotted lesions 1 (Fragment) (AHRD V1 *-*- B6ZA18_HELAN); contains Interpro domain(s) IPR001862 Membrane attack complex component/perforin/complement C9 "	1	1	1	>Solyc01g005220.2.1 genomic_reference:SL2.40ch01 gene_region:173559-180636 transcript_region:SL2.40ch01:173559..180636+ functional_description:Necrotic spotted lesions 1 (Fragment) (AHRD V1 *-*- B6ZA18_HELAN); contains Interpro domain(s) IPR001862 Membr	1	1	1	1	1	1	1	1	1	1	1	1	1	1	1	1	1	1	1	1	1	1	1	1	1	1	1	1	1	1	1	1	1	1	1	1	1	1	1	1	2	2	2
Solyc01g005250.2.1	Solyc01g005250.2.1 genomic_reference:SL2.40ch01 gene_region:191856-195078 transcript_region:SL2.40ch01:191856..195078- go_terms:GO:0008152,GO:0005737,GO:0055114 functional_description:"Aspartate-semialdehyde dehydrogenase (AHRD V1 ***- B6TWW1_MAIZE); contains Interpro domain(s) IPR005986 Aspartate-semialdehyde dehydrogenase, bacterial "	Solyc01g005250.2.1 genomic_reference:SL2.40ch01 gene_region:191856-195078 transcript_region:SL2.40ch01:191856..195078- go_terms:GO:0008152,GO:0005737,GO:0055114 functional_description:"Aspartate-semialdehyde dehydrogenase (AHRD V1 ***- B6TWW1_MAIZE); contains Interpro domain(s) IPR005986 Aspartate-semialdehyde dehydrogenase, bacterial "	2	2	2	>Solyc01g005250.2.1 genomic_reference:SL2.40ch01 gene_region:191856-195078 transcript_region:SL2.40ch01:191856..195078- go_terms:GO:0008152,GO:0005737,GO:0055114 functional_description:Aspartate-semialdehyde dehydrogenase (AHRD V1 ***- B6TWW1_MAIZE); cont	1	2	2	2	2	2	1	1	1	0	0	1	0	0	0	0	2	2	1	1	1	0	0	1	0	0	0	0	2	2	1	1	1	0	0	1	0	0	0	0	10.8	10.8	10.8
Solyc01g005520.2.1	Solyc01g005520.2.1 genomic_reference:SL2.40ch01 gene_region:349916-352687 transcript_region:SL2.40ch01:349916..352687+ go_terms:GO:0005515,GO:0005488 functional_description:"Tetratricopeptide TPR_2 repeat protein (AHRD V1 *--- A8ZVN6_DESOH); contains Interpro domain(s) IPR001478 PDZ/DHR/GLGF "	Solyc01g005520.2.1 genomic_reference:SL2.40ch01 gene_region:349916-352687 transcript_region:SL2.40ch01:349916..352687+ go_terms:GO:0005515,GO:0005488 functional_description:"Tetratricopeptide TPR_2 repeat protein (AHRD V1 *--- A8ZVN6_DESOH); contains Interpro domain(s) IPR001478 PDZ/DHR/GLGF "	16	16	16	>Solyc01g005520.2.1 genomic_reference:SL2.40ch01 gene_region:349916-352687 transcript_region:SL2.40ch01:349916..352687+ go_terms:GO:0005515,GO:0005488 functional_description:Tetratricopeptide TPR_2 repeat protein (AHRD V1 *--- A8ZVN6_DESOH); contains Inte	1	16	16	16	11	16	10	2	1	2	5	8	2	1	3	3	11	16	10	2	1	2	5	8	2	1	3	3	11	16	10	2	1	2	5	8	2	1	3	3	52.7	52.7	52.7
Solyc01g005560.2.1	Solyc01g005560.2.1 genomic_reference:SL2.40ch01 gene_region:394402-399248 transcript_region:SL2.40ch01:394402..399248+ go_terms:GO:0055114 functional_description:"Isocitrate dehydrogenase (AHRD V1 ***- D2D324_GOSHI); contains Interpro domain(s) IPR004790 Isocitrate dehydrogenase NADP-dependent, eukaryotic ";Solyc11g011930.1.1 evidence_code:10F0H1E1IEG genomic_reference:SL2.40ch11 gene_region:4860…	Solyc01g005560.2.1 genomic_reference:SL2.40ch01 gene_region:394402-399248 transcript_region:SL2.40ch01:394402..399248+ go_terms:GO:0055114 functional_description:"Isocitrate dehydrogenase (AHRD V1 ***- D2D324_GOSHI); contains Interpro domain(s) IPR004790 Isocitrate dehydrogenase NADP-dependent, eukaryotic "	7;3	7;3	7;3	>Solyc01g005560.2.1 genomic_reference:SL2.40ch01 gene_region:394402-399248 transcript_region:SL2.40ch01:394402..399248+ go_terms:GO:0055114 functional_description:Isocitrate dehydrogenase (AHRD V1 ***- D2D324_GOSHI); contains Interpro domain(s) IPR004790	2	7	7	7	7	7	6	0	0	1	1	1	0	0	0	1	7	7	6	0	0	1	1	1	0	0	0	1	7	7	6	0	0	1	1	1	0	0	0	1	22.4	22.4	22.4
Solyc01g005620.2.1	Solyc01g005620.2.1 genomic_reference:SL2.40ch01 gene_region:430522-435101 transcript_region:SL2.40ch01:430522..435101- go_terms:GO:0015367 functional_description:"Mitochondrial 2-oxoglutarate/malate carrier protein (AHRD V1 **** Q9FSF4_TOBAC); contains Interpro domain(s) IPR001993 Mitochondrial substrate carrier "	Solyc01g005620.2.1 genomic_reference:SL2.40ch01 gene_region:430522-435101 transcript_region:SL2.40ch01:430522..435101- go_terms:GO:0015367 functional_description:"Mitochondrial 2-oxoglutarate/malate carrier protein (AHRD V1 **** Q9FSF4_TOBAC); contains Interpro domain(s) IPR001993 Mitochondrial substrate carrier "	11	11	11	>Solyc01g005620.2.1 genomic_reference:SL2.40ch01 gene_region:430522-435101 transcript_region:SL2.40ch01:430522..435101- go_terms:GO:0015367 functional_description:Mitochondrial 2-oxoglutarate/malate carrier protein (AHRD V1 **** Q9FSF4_TOBAC); contains In	1	11	11	11	7	11	8	7	7	9	7	9	6	5	6	7	7	11	8	7	7	9	7	9	6	5	6	7	7	11	8	7	7	9	7	9	6	5	6	7	41.8	41.8	41.8
Solyc01g005810.2.1	Solyc01g005810.2.1 genomic_reference:SL2.40ch01 gene_region:530323-534729 transcript_region:SL2.40ch01:530323..534729+ functional_description:"Mak16 protein (AHRD V1 *-*- Q2HUC0_MEDTR); contains Interpro domain(s) IPR006958 Mak16 protein "	Solyc01g005810.2.1 genomic_reference:SL2.40ch01 gene_region:530323-534729 transcript_region:SL2.40ch01:530323..534729+ functional_description:"Mak16 protein (AHRD V1 *-*- Q2HUC0_MEDTR); contains Interpro domain(s) IPR006958 Mak16 protein "	10	10	10	>Solyc01g005810.2.1 genomic_reference:SL2.40ch01 gene_region:530323-534729 transcript_region:SL2.40ch01:530323..534729+ functional_description:Mak16 protein (AHRD V1 *-*- Q2HUC0_MEDTR); contains Interpro domain(s) IPR006958 Mak16 protein	1	10	10	10	8	8	9	9	9	9	9	8	8	9	9	8	8	8	9	9	9	9	9	8	8	9	9	8	8	8	9	9	9	9	9	8	8	9	9	8	37.4	37.4	37.4
Solyc01g005820.2.1	Solyc01g005820.2.1 genomic_reference:SL2.40ch01 gene_region:537499-541732 transcript_region:SL2.40ch01:537499..541732+ go_terms:GO:0003676,GO:0000166 functional_description:"Splicing factor arginine/serine-rich 4 (AHRD V1 *--- B6U7F9_MAIZE); contains Interpro domain(s) IPR012677 Nucleotide-binding, alpha-beta plait "	Solyc01g005820.2.1 genomic_reference:SL2.40ch01 gene_region:537499-541732 transcript_region:SL2.40ch01:537499..541732+ go_terms:GO:0003676,GO:0000166 functional_description:"Splicing factor arginine/serine-rich 4 (AHRD V1 *--- B6U7F9_MAIZE); contains Interpro domain(s) IPR012677 Nucleotide-binding, alpha-beta plait "	14	14	14	>Solyc01g005820.2.1 genomic_reference:SL2.40ch01 gene_region:537499-541732 transcript_region:SL2.40ch01:537499..541732+ go_terms:GO:0003676,GO:0000166 functional_description:Splicing factor arginine/serine-rich 4 (AHRD V1 *--- B6U7F9_MAIZE); contains Inte	1	14	14	14	10	12	9	13	13	10	13	13	8	13	13	9	10	12	9	13	13	10	13	13	8	13	13	9	10	12	9	13	13	10	13	13	8	13	13	9	40.9	40.9	40.9
Solyc01g005960.2.1	Solyc01g005960.2.1 genomic_reference:SL2.40ch01 gene_region:625583-632996 transcript_region:SL2.40ch01:625583..632996+ go_terms:GO:0008026,GO:0005524 functional_description:"ATP dependent RNA helicase (AHRD V1 ***- B3LKV6_YEAS1); contains Interpro domain(s) IPR011545 DNA/RNA helicase, DEAD/DEAH box type, N-terminal "	Solyc01g005960.2.1 genomic_reference:SL2.40ch01 gene_region:625583-632996 transcript_region:SL2.40ch01:625583..632996+ go_terms:GO:0008026,GO:0005524 functional_description:"ATP dependent RNA helicase (AHRD V1 ***- B3LKV6_YEAS1); contains Interpro domain(s) IPR011545 DNA/RNA helicase, DEAD/DEAH box type, N-terminal "	15	6	6	>Solyc01g005960.2.1 genomic_reference:SL2.40ch01 gene_region:625583-632996 transcript_region:SL2.40ch01:625583..632996+ go_terms:GO:0008026,GO:0005524 functional_description:ATP dependent RNA helicase (AHRD V1 ***- B3LKV6_YEAS1); contains Interpro domain(	1	15	6	6	14	13	13	13	14	13	12	14	11	15	13	14	5	4	4	4	5	4	3	5	3	6	5	6	5	4	4	4	5	4	3	5	3	6	5	6	34.1	18.2	18.2
Solyc01g006010.2.1	Solyc01g006010.2.1 genomic_reference:SL2.40ch01 gene_region:671174-678641 transcript_region:SL2.40ch01:671174..678641+ functional_description:"Branchpoint-bridging protein (AHRD V1 *--- C1FYD8_PARBD)"	Solyc01g006010.2.1 genomic_reference:SL2.40ch01 gene_region:671174-678641 transcript_region:SL2.40ch01:671174..678641+ functional_description:"Branchpoint-bridging protein (AHRD V1 *--- C1FYD8_PARBD)"	7	7	7	>Solyc01g006010.2.1 genomic_reference:SL2.40ch01 gene_region:671174-678641 transcript_region:SL2.40ch01:671174..678641+ functional_description:Branchpoint-bridging protein (AHRD V1 *--- C1FYD8_PARBD)	1	7	7	7	7	6	5	7	6	6	7	7	6	6	7	6	7	6	5	7	6	6	7	7	6	6	7	6	7	6	5	7	6	6	7	7	6	6	7	6	9.3	9.3	9.3
Solyc01g006020.2.1	Solyc01g006020.2.1 genomic_reference:SL2.40ch01 gene_region:679453-682301 transcript_region:SL2.40ch01:679453..682301- functional_description:"At3g32930-like protein (Fragment) (AHRD V1 *-*- B3SKU7_ARAHA)"	Solyc01g006020.2.1 genomic_reference:SL2.40ch01 gene_region:679453-682301 transcript_region:SL2.40ch01:679453..682301- functional_description:"At3g32930-like protein (Fragment) (AHRD V1 *-*- B3SKU7_ARAHA)"	2	2	2	>Solyc01g006020.2.1 genomic_reference:SL2.40ch01 gene_region:679453-682301 transcript_region:SL2.40ch01:679453..682301- functional_description:At3g32930-like protein (Fragment) (AHRD V1 *-*- B3SKU7_ARAHA)	1	2	2	2	2	1	2	2	2	2	1	1	2	2	2	2	2	1	2	2	2	2	1	1	2	2	2	2	2	1	2	2	2	2	1	1	2	2	2	2	22.9	22.9	22.9
Solyc01g006030.2.1	Solyc01g006030.2.1 genomic_reference:SL2.40ch01 gene_region:713315-717230 transcript_region:SL2.40ch01:713315..717230- go_terms:GO:0008270 functional_description:"E3 ubiquitin-protein ligase bre1 (AHRD V1 *-*- B6K254_SCHJY); contains Interpro domain(s) IPR018957 Zinc finger, C3HC4 RING-type "	Solyc01g006030.2.1 genomic_reference:SL2.40ch01 gene_region:713315-717230 transcript_region:SL2.40ch01:713315..717230- go_terms:GO:0008270 functional_description:"E3 ubiquitin-protein ligase bre1 (AHRD V1 *-*- B6K254_SCHJY); contains Interpro domain(s) IPR018957 Zinc finger, C3HC4 RING-type "	4	4	4	>Solyc01g006030.2.1 genomic_reference:SL2.40ch01 gene_region:713315-717230 transcript_region:SL2.40ch01:713315..717230- go_terms:GO:0008270 functional_description:E3 ubiquitin-protein ligase bre1 (AHRD V1 *-*- B6K254_SCHJY); contains Interpro domain(s) I	1	4	4	4	1	1	1	4	4	3	2	1	0	3	4	2	1	1	1	4	4	3	2	1	0	3	4	2	1	1	1	4	4	3	2	1	0	3	4	2	14.7	14.7	14.7
Solyc01g006040.2.1	Solyc01g006040.2.1 genomic_reference:SL2.40ch01 gene_region:716528-726655 transcript_region:SL2.40ch01:716528..726655- go_terms:GO:0042803 functional_description:"E3 ubiquitin-protein ligase BRE1-like 2 (AHRD V1 ***- BRE1B_ARATH)"	Solyc01g006040.2.1 genomic_reference:SL2.40ch01 gene_region:716528-726655 transcript_region:SL2.40ch01:716528..726655- go_terms:GO:0042803 functional_description:"E3 ubiquitin-protein ligase BRE1-like 2 (AHRD V1 ***- BRE1B_ARATH)"	2	2	2	>Solyc01g006040.2.1 genomic_reference:SL2.40ch01 gene_region:716528-726655 transcript_region:SL2.40ch01:716528..726655- go_terms:GO:0042803 functional_description:E3 ubiquitin-protein ligase BRE1-like 2 (AHRD V1 ***- BRE1B_ARATH)	1	2	2	2	1	1	1	2	1	1	2	1	0	2	2	2	1	1	1	2	1	1	2	1	0	2	2	2	1	1	1	2	1	1	2	1	0	2	2	2	4	4	4
Solyc01g006120.2.1	Solyc01g006120.2.1 genomic_reference:SL2.40ch01 gene_region:776048-784378 transcript_region:SL2.40ch01:776048..784378+ go_terms:GO:0006468 functional_description:"Casein kinase-like protein (AHRD V1 ***- Q9LID3_ARATH); contains Interpro domain(s) IPR002290 Serine/threonine protein kinase "	Solyc01g006120.2.1 genomic_reference:SL2.40ch01 gene_region:776048-784378 transcript_region:SL2.40ch01:776048..784378+ go_terms:GO:0006468 functional_description:"Casein kinase-like protein (AHRD V1 ***- Q9LID3_ARATH); contains Interpro domain(s) IPR002290 Serine/threonine protein kinase "	10	9	5	>Solyc01g006120.2.1 genomic_reference:SL2.40ch01 gene_region:776048-784378 transcript_region:SL2.40ch01:776048..784378+ go_terms:GO:0006468 functional_description:Casein kinase-like protein (AHRD V1 ***- Q9LID3_ARATH); contains Interpro domain(s) IPR0022	1	10	9	5	9	4	7	9	9	8	6	10	3	10	8	8	9	4	7	8	8	7	5	9	2	9	8	8	5	1	3	5	5	3	3	5	2	5	4	4	18.9	17.9	11.9
Solyc01g006170.2.1	Solyc01g006170.2.1 genomic_reference:SL2.40ch01 gene_region:809135-810275 transcript_region:SL2.40ch01:809135..810275- go_terms:GO:0005515 functional_description:"rRNA processing protein ebna1-binding protein-related (AHRD V1 *--* C4QG91_SCHMA); contains Interpro domain(s) IPR008610 Eukaryotic rRNA processing "	Solyc01g006170.2.1 genomic_reference:SL2.40ch01 gene_region:809135-810275 transcript_region:SL2.40ch01:809135..810275- go_terms:GO:0005515 functional_description:"rRNA processing protein ebna1-binding protein-related (AHRD V1 *--* C4QG91_SCHMA); contains Interpro domain(s) IPR008610 Eukaryotic rRNA processing "	10	10	4	>Solyc01g006170.2.1 genomic_reference:SL2.40ch01 gene_region:809135-810275 transcript_region:SL2.40ch01:809135..810275- go_terms:GO:0005515 functional_description:rRNA processing protein ebna1-binding protein-related (AHRD V1 *--* C4QG91_SCHMA); contains	1	10	10	4	9	5	8	9	9	8	10	7	7	8	9	6	9	5	8	9	9	8	10	7	7	8	9	6	4	1	2	4	4	3	4	2	2	3	4	1	46.9	46.9	20.5
Solyc01g006280.2.1	Solyc01g006280.2.1 genomic_reference:SL2.40ch01 gene_region:874303-880944 transcript_region:SL2.40ch01:874303..880944+ go_terms:GO:0009396 functional_description:"Formate-tetrahydrofolate ligase (AHRD V1 ***- D0MR27_PHYIN); contains Interpro domain(s) IPR000559 Formate-tetrahydrofolate ligase, FTHFS "	Solyc01g006280.2.1 genomic_reference:SL2.40ch01 gene_region:874303-880944 transcript_region:SL2.40ch01:874303..880944+ go_terms:GO:0009396 functional_description:"Formate-tetrahydrofolate ligase (AHRD V1 ***- D0MR27_PHYIN); contains Interpro domain(s) IPR000559 Formate-tetrahydrofolate ligase, FTHFS "	1	1	1	>Solyc01g006280.2.1 genomic_reference:SL2.40ch01 gene_region:874303-880944 transcript_region:SL2.40ch01:874303..880944+ go_terms:GO:0009396 functional_description:Formate-tetrahydrofolate ligase (AHRD V1 ***- D0MR27_PHYIN); contains Interpro domain(s) IP	1	1	1	1	1	0	1	0	1	0	0	1	0	0	0	1	1	0	1	0	1	0	0	1	0	0	0	1	1	0	1	0	1	0	0	1	0	0	0	1	3.3	3.3	3.3
Solyc01g006290.2.1	Solyc01g006290.2.1 genomic_reference:SL2.40ch01 gene_region:884779-887621 transcript_region:SL2.40ch01:884779..887621+ go_terms:GO:0004601 functional_description:"Peroxidase (AHRD V1 **** Q42964_TOBAC); contains Interpro domain(s) IPR002016 Haem peroxidase, plant/fungal/bacterial "	Solyc01g006290.2.1 genomic_reference:SL2.40ch01 gene_region:884779-887621 transcript_region:SL2.40ch01:884779..887621+ go_terms:GO:0004601 functional_description:"Peroxidase (AHRD V1 **** Q42964_TOBAC); contains Interpro domain(s) IPR002016 Haem peroxidase, plant/fungal/bacterial "	6	6	6	>Solyc01g006290.2.1 genomic_reference:SL2.40ch01 gene_region:884779-887621 transcript_region:SL2.40ch01:884779..887621+ go_terms:GO:0004601 functional_description:Peroxidase (AHRD V1 **** Q42964_TOBAC); contains Interpro domain(s) IPR002016 Haem peroxid	1	6	6	6	3	1	1	5	4	4	3	2	4	2	3	4	3	1	1	5	4	4	3	2	4	2	3	4	3	1	1	5	4	4	3	2	4	2	3	4	29.1	29.1	29.1
Solyc01g006300.2.1	Solyc01g006300.2.1 genomic_reference:SL2.40ch01 gene_region:888896-891747 transcript_region:SL2.40ch01:888896..891747- go_terms:GO:0004601 functional_description:"Peroxidase (AHRD V1 **** Q43774_SOLLC); contains Interpro domain(s) IPR002016 Haem peroxidase, plant/fungal/bacterial "	Solyc01g006300.2.1 genomic_reference:SL2.40ch01 gene_region:888896-891747 transcript_region:SL2.40ch01:888896..891747- go_terms:GO:0004601 functional_description:"Peroxidase (AHRD V1 **** Q43774_SOLLC); contains Interpro domain(s) IPR002016 Haem peroxidase, plant/fungal/bacterial "	1	1	1	>Solyc01g006300.2.1 genomic_reference:SL2.40ch01 gene_region:888896-891747 transcript_region:SL2.40ch01:888896..891747- go_terms:GO:0004601 functional_description:Peroxidase (AHRD V1 **** Q43774_SOLLC); contains Interpro domain(s) IPR002016 Haem peroxid	1	1	1	1	1	1	1	0	0	0	0	0	0	0	0	0	1	1	1	0	0	0	0	0	0	0	0	0	1	1	1	0	0	0	0	0	0	0	0	0	3.7	3.7	3.7
Solyc01g006330.2.1	Solyc01g006330.2.1 genomic_reference:SL2.40ch01 gene_region:909572-913930 transcript_region:SL2.40ch01:909572..913930+ go_terms:GO:0009507 functional_description:"PAP fibrillin family protein (AHRD V1 *-*- B7KDB3_CYAP7); contains Interpro domain(s) IPR006843 PAP fibrillin "	Solyc01g006330.2.1 genomic_reference:SL2.40ch01 gene_region:909572-913930 transcript_region:SL2.40ch01:909572..913930+ go_terms:GO:0009507 functional_description:"PAP fibrillin family protein (AHRD V1 *-*- B7KDB3_CYAP7); contains Interpro domain(s) IPR006843 PAP fibrillin "	3	3	3	>Solyc01g006330.2.1 genomic_reference:SL2.40ch01 gene_region:909572-913930 transcript_region:SL2.40ch01:909572..913930+ go_terms:GO:0009507 functional_description:PAP fibrillin family protein (AHRD V1 *-*- B7KDB3_CYAP7); contains Interpro domain(s) IPR00	1	3	3	3	2	3	2	2	1	1	1	2	2	1	1	2	2	3	2	2	1	1	1	2	2	1	1	2	2	3	2	2	1	1	1	2	2	1	1	2	12.6	12.6	12.6
Solyc01g006350.2.1	Solyc01g006350.2.1 genomic_reference:SL2.40ch01 gene_region:934429-952385 transcript_region:SL2.40ch01:934429..952385- go_terms:GO:0016757 functional_description:"Glucan synthase like 7 (AHRD V1 ***- D8TE42_SELML); contains Interpro domain(s) IPR003440 Glycosyl transferase, family 48 "	Solyc01g006350.2.1 genomic_reference:SL2.40ch01 gene_region:934429-952385 transcript_region:SL2.40ch01:934429..952385- go_terms:GO:0016757 functional_description:"Glucan synthase like 7 (AHRD V1 ***- D8TE42_SELML); contains Interpro domain(s) IPR003440 Glycosyl transferase, family 48 "	5	3	3	>Solyc01g006350.2.1 genomic_reference:SL2.40ch01 gene_region:934429-952385 transcript_region:SL2.40ch01:934429..952385- go_terms:GO:0016757 functional_description:Glucan synthase like 7 (AHRD V1 ***- D8TE42_SELML); contains Interpro domain(s) IPR003440	1	5	3	3	4	3	4	3	2	2	1	2	1	4	4	2	2	1	2	2	1	1	0	0	0	2	2	1	2	1	2	2	1	1	0	0	0	2	2	1	6.1	3.9	3.9
Solyc01g006360.2.1	Solyc01g006360.2.1 genomic_reference:SL2.40ch01 gene_region:955781-982687 transcript_region:SL2.40ch01:955781..982687- functional_description:"Glucan synthase like 7 (AHRD V1 ***- D8T771_SELML)"	Solyc01g006360.2.1 genomic_reference:SL2.40ch01 gene_region:955781-982687 transcript_region:SL2.40ch01:955781..982687- functional_description:"Glucan synthase like 7 (AHRD V1 ***- D8T771_SELML)"	3	3	3	>Solyc01g006360.2.1 genomic_reference:SL2.40ch01 gene_region:955781-982687 transcript_region:SL2.40ch01:955781..982687- functional_description:Glucan synthase like 7 (AHRD V1 ***- D8T771_SELML)	1	3	3	3	3	2	1	1	1	2	1	1	3	1	1	1	3	2	1	1	1	2	1	1	3	1	1	1	3	2	1	1	1	2	1	1	3	1	1	1	5.4	5.4	5.4
Solyc01g006370.2.1	Solyc01g006370.2.1 genomic_reference:SL2.40ch01 gene_region:983795-1005620 transcript_region:SL2.40ch01:983795..1005620- go_terms:GO:0016757 functional_description:"Glucan synthase like 3 (AHRD V1 ***- D8R8I5_SELML); contains Interpro domain(s) IPR003440 Glycosyl transferase, family 48 ";Solyc11g005980.1.1 evidence_code:10F0H1E1IEG genomic_reference:SL2.40ch11 gene_region:776828-790557 transcript…	Solyc01g006370.2.1 genomic_reference:SL2.40ch01 gene_region:983795-1005620 transcript_region:SL2.40ch01:983795..1005620- go_terms:GO:0016757 functional_description:"Glucan synthase like 3 (AHRD V1 ***- D8R8I5_SELML); contains Interpro domain(s) IPR003440 Glycosyl transferase, family 48 "	10;1	10;1	7;0	>Solyc01g006370.2.1 genomic_reference:SL2.40ch01 gene_region:983795-1005620 transcript_region:SL2.40ch01:983795..1005620- go_terms:GO:0016757 functional_description:Glucan synthase like 3 (AHRD V1 ***- D8R8I5_SELML); contains Interpro domain(s) IPR003440	2	10	10	7	8	5	7	7	5	7	5	4	5	9	7	8	8	5	7	7	5	7	5	4	5	9	7	8	6	3	5	5	3	4	2	2	3	6	5	5	7.1	7.1	5.4
Solyc01g006400.2.1	Solyc01g006400.2.1 genomic_reference:SL2.40ch01 gene_region:1021151-1023144 transcript_region:SL2.40ch01:1021151..1023144- functional_description:"Cysteine-rich extensin-like protein-4 (AHRD V1 *-*- Q08197_TOBAC)"	Solyc01g006400.2.1 genomic_reference:SL2.40ch01 gene_region:1021151-1023144 transcript_region:SL2.40ch01:1021151..1023144- functional_description:"Cysteine-rich extensin-like protein-4 (AHRD V1 *-*- Q08197_TOBAC)"	2	2	2	>Solyc01g006400.2.1 genomic_reference:SL2.40ch01 gene_region:1021151-1023144 transcript_region:SL2.40ch01:1021151..1023144- functional_description:Cysteine-rich extensin-like protein-4 (AHRD V1 *-*- Q08197_TOBAC)	1	2	2	2	1	2	1	0	0	0	0	0	0	0	0	0	1	2	1	0	0	0	0	0	0	0	0	0	1	2	1	0	0	0	0	0	0	0	0	0	13.5	13.5	13.5
Solyc01g006430.2.1	Solyc01g006430.2.1 genomic_reference:SL2.40ch01 gene_region:1033539-1035178 transcript_region:SL2.40ch01:1033539..1035178- go_terms:GO:0042389 functional_description:"Omega-6 fatty acid desaturase (AHRD V1 **** Q461Q1_HEVBR); contains Interpro domain(s) IPR005804 Fatty acid desaturase, type 1 "	Solyc01g006430.2.1 genomic_reference:SL2.40ch01 gene_region:1033539-1035178 transcript_region:SL2.40ch01:1033539..1035178- go_terms:GO:0042389 functional_description:"Omega-6 fatty acid desaturase (AHRD V1 **** Q461Q1_HEVBR); contains Interpro domain(s) IPR005804 Fatty acid desaturase, type 1 "	1	1	1	>Solyc01g006430.2.1 genomic_reference:SL2.40ch01 gene_region:1033539-1035178 transcript_region:SL2.40ch01:1033539..1035178- go_terms:GO:0042389 functional_description:Omega-6 fatty acid desaturase (AHRD V1 **** Q461Q1_HEVBR); contains Interpro domain(s)	1	1	1	1	0	1	0	0	0	0	0	0	0	1	0	0	0	1	0	0	0	0	0	0	0	1	0	0	0	1	0	0	0	0	0	0	0	1	0	0	5	5	5
Solyc01g006450.2.1	Solyc01g006450.2.1 genomic_reference:SL2.40ch01 gene_region:1058119-1063305 transcript_region:SL2.40ch01:1058119..1063305+ go_terms:GO:0008152,GO:0055114 functional_description:"Enoyl reductase (AHRD V1 ***- P93062_BRANA); contains Interpro domain(s) IPR014358 Enoyl-[acyl-carrier-protein] reductase (NADH) "	Solyc01g006450.2.1 genomic_reference:SL2.40ch01 gene_region:1058119-1063305 transcript_region:SL2.40ch01:1058119..1063305+ go_terms:GO:0008152,GO:0055114 functional_description:"Enoyl reductase (AHRD V1 ***- P93062_BRANA); contains Interpro domain(s) IPR014358 Enoyl-[acyl-carrier-protein] reductase (NADH) "	2	2	1	>Solyc01g006450.2.1 genomic_reference:SL2.40ch01 gene_region:1058119-1063305 transcript_region:SL2.40ch01:1058119..1063305+ go_terms:GO:0008152,GO:0055114 functional_description:Enoyl reductase (AHRD V1 ***- P93062_BRANA); contains Interpro domain(s) IPR	1	2	2	1	2	2	2	1	2	2	2	1	1	1	1	1	2	2	2	1	2	2	2	1	1	1	1	1	1	1	1	0	1	1	1	0	0	0	0	0	5.9	5.9	2.6
Solyc01g006510.2.1	Solyc01g006510.2.1 genomic_reference:SL2.40ch01 gene_region:1093865-1098227 transcript_region:SL2.40ch01:1093865..1098227+ go_terms:GO:0008152,GO:0016491,GO:0055114 functional_description:"L-threonine 3-dehydrogenase (AHRD V1 ***- TDH_ANADF); contains Interpro domain(s) IPR002328 Alcohol dehydrogenase, zinc-containing, conserved site "	Solyc01g006510.2.1 genomic_reference:SL2.40ch01 gene_region:1093865-1098227 transcript_region:SL2.40ch01:1093865..1098227+ go_terms:GO:0008152,GO:0016491,GO:0055114 functional_description:"L-threonine 3-dehydrogenase (AHRD V1 ***- TDH_ANADF); contains Interpro domain(s) IPR002328 Alcohol dehydrogenase, zinc-containing, conserved site "	1	1	1	>Solyc01g006510.2.1 genomic_reference:SL2.40ch01 gene_region:1093865-1098227 transcript_region:SL2.40ch01:1093865..1098227+ go_terms:GO:0008152,GO:0016491,GO:0055114 functional_description:L-threonine 3-dehydrogenase (AHRD V1 ***- TDH_ANADF); contains Int	1	1	1	1	1	1	0	0	0	0	0	0	0	0	0	0	1	1	0	0	0	0	0	0	0	0	0	0	1	1	0	0	0	0	0	0	0	0	0	0	4.8	4.8	4.8
Solyc01g006530.1.1	Solyc01g006530.1.1 evidence_code:10F0H1E0IEG genomic_reference:SL2.40ch01 gene_region:1104611-1107028 transcript_region:SL2.40ch01:1104611..1107028+ go_terms:GO:0005529,GO:0006468 functional_description:"Receptor-like protein kinase (AHRD V1 ***- Q39202_ARATH); contains Interpro domain(s) IPR002290 Serine/threonine protein kinase "	Solyc01g006530.1.1 evidence_code:10F0H1E0IEG genomic_reference:SL2.40ch01 gene_region:1104611-1107028 transcript_region:SL2.40ch01:1104611..1107028+ go_terms:GO:0005529,GO:0006468 functional_description:"Receptor-like protein kinase (AHRD V1 ***- Q39202_ARATH); contains Interpro domain(s) IPR002290 Serine/threonine protein kinase "	1	1	1	>Solyc01g006530.1.1 evidence_code:10F0H1E0IEG genomic_reference:SL2.40ch01 gene_region:1104611-1107028 transcript_region:SL2.40ch01:1104611..1107028+ go_terms:GO:0005529,GO:0006468 functional_description:Receptor-like protein kinase (AHRD V1 ***- Q39202_A	1	1	1	1	0	0	1	0	0	0	0	1	0	1	0	0	0	0	1	0	0	0	0	1	0	1	0	0	0	0	1	0	0	0	0	1	0	1	0	0	1.9	1.9	1.9
Solyc01g006540.2.1	Solyc01g006540.2.1 genomic_reference:SL2.40ch01 gene_region:1113718-1123928 transcript_region:SL2.40ch01:1113718..1123928+ go_terms:GO:0005515,GO:0016165 functional_description:"Lipoxygenase (AHRD V1 **** Q96573_SOLLC); contains Interpro domain(s) IPR001246 Lipoxygenase, plant ";Solyc12g011040.1.1 evidence_code:10F1H1E1IEG genomic_reference:SL2.40ch12 gene_region:3894074-3904280 transcript_region…	Solyc01g006540.2.1 genomic_reference:SL2.40ch01 gene_region:1113718-1123928 transcript_region:SL2.40ch01:1113718..1123928+ go_terms:GO:0005515,GO:0016165 functional_description:"Lipoxygenase (AHRD V1 **** Q96573_SOLLC); contains Interpro domain(s) IPR001246 Lipoxygenase, plant "	24;4;2	21;2;0	21;2;0	>Solyc01g006540.2.1 genomic_reference:SL2.40ch01 gene_region:1113718-1123928 transcript_region:SL2.40ch01:1113718..1123928+ go_terms:GO:0005515,GO:0016165 functional_description:Lipoxygenase (AHRD V1 **** Q96573_SOLLC); contains Interpro domain(s) IPR001	3	24	21	21	17	18	13	13	17	17	17	19	16	15	17	19	14	15	10	11	14	14	14	16	14	13	14	16	14	15	10	11	14	14	14	16	14	13	14	16	33.1	30.6	30.6
Solyc01g006560.2.1	Solyc01g006560.2.1 genomic_reference:SL2.40ch01 gene_region:1128815-1139705 transcript_region:SL2.40ch01:1128815..1139705- go_terms:GO:0005515,GO:0016165 functional_description:"Lipoxygenase (AHRD V1 **** C0KKU8_SOLLC); contains Interpro domain(s) IPR001246 Lipoxygenase, plant ";Solyc01g009680.2.1 genomic_reference:SL2.40ch01 gene_region:3967794-3971463 transcript_region:SL2.40ch01:3967794..39714…	Solyc01g006560.2.1 genomic_reference:SL2.40ch01 gene_region:1128815-1139705 transcript_region:SL2.40ch01:1128815..1139705- go_terms:GO:0005515,GO:0016165 functional_description:"Lipoxygenase (AHRD V1 **** C0KKU8_SOLLC); contains Interpro domain(s) IPR001246 Lipoxygenase, plant "	26;7;3	26;7;3	23;5;1	>Solyc01g006560.2.1 genomic_reference:SL2.40ch01 gene_region:1128815-1139705 transcript_region:SL2.40ch01:1128815..1139705- go_terms:GO:0005515,GO:0016165 functional_description:Lipoxygenase (AHRD V1 **** C0KKU8_SOLLC); contains Interpro domain(s) IPR001	3	26	26	23	21	25	16	8	8	8	8	12	7	7	7	7	21	25	16	8	8	8	8	12	7	7	7	7	18	22	13	6	5	5	5	9	5	5	4	4	35	35	32.5
Solyc01g006900.2.1	Solyc01g006900.2.1 genomic_reference:SL2.40ch01 gene_region:1473003-1478670 transcript_region:SL2.40ch01:1473003..1478670- functional_description:"Phosphatidylglycerol/phosphatidylinositol transfer protein (AHRD V1 -**- C5M4H0_CANTT); contains Interpro domain(s) IPR003172 MD-2-related lipid-recognition "	Solyc01g006900.2.1 genomic_reference:SL2.40ch01 gene_region:1473003-1478670 transcript_region:SL2.40ch01:1473003..1478670- functional_description:"Phosphatidylglycerol/phosphatidylinositol transfer protein (AHRD V1 -**- C5M4H0_CANTT); contains Interpro domain(s) IPR003172 MD-2-related lipid-recognition "	2	2	2	>Solyc01g006900.2.1 genomic_reference:SL2.40ch01 gene_region:1473003-1478670 transcript_region:SL2.40ch01:1473003..1478670- functional_description:Phosphatidylglycerol/phosphatidylinositol transfer protein (AHRD V1 -**- C5M4H0_CANTT); contains Interpro do	1	2	2	2	2	2	1	1	1	0	0	0	1	0	0	0	2	2	1	1	1	0	0	0	1	0	0	0	2	2	1	1	1	0	0	0	1	0	0	0	9.4	9.4	9.4
Solyc01g006940.2.1	Solyc01g006940.2.1 genomic_reference:SL2.40ch01 gene_region:1512591-1515492 transcript_region:SL2.40ch01:1512591..1515492+ go_terms:GO:0003743 functional_description:"Poly(U)-binding-splicing factor PUF60 (AHRD V1 *--* PUF60_BOVIN); contains Interpro domain(s) IPR003954 RNA recognition, region 1 "	Solyc01g006940.2.1 genomic_reference:SL2.40ch01 gene_region:1512591-1515492 transcript_region:SL2.40ch01:1512591..1515492+ go_terms:GO:0003743 functional_description:"Poly(U)-binding-splicing factor PUF60 (AHRD V1 *--* PUF60_BOVIN); contains Interpro domain(s) IPR003954 RNA recognition, region 1 "	4	4	4	>Solyc01g006940.2.1 genomic_reference:SL2.40ch01 gene_region:1512591-1515492 transcript_region:SL2.40ch01:1512591..1515492+ go_terms:GO:0003743 functional_description:Poly(U)-binding-splicing factor PUF60 (AHRD V1 *--* PUF60_BOVIN); contains Interpro doma	1	4	4	4	4	4	2	3	2	1	2	2	2	1	3	1	4	4	2	3	2	1	2	2	2	1	3	1	4	4	2	3	2	1	2	2	2	1	3	1	15.5	15.5	15.5
Solyc01g006950.2.1	Solyc01g006950.2.1 genomic_reference:SL2.40ch01 gene_region:1516340-1518150 transcript_region:SL2.40ch01:1516340..1518150- go_terms:GO:0043495 functional_description:"Syntaxin (AHRD V1 ***- Q6X9V9_HORVD); contains Interpro domain(s) IPR010989 t-SNARE "	Solyc01g006950.2.1 genomic_reference:SL2.40ch01 gene_region:1516340-1518150 transcript_region:SL2.40ch01:1516340..1518150- go_terms:GO:0043495 functional_description:"Syntaxin (AHRD V1 ***- Q6X9V9_HORVD); contains Interpro domain(s) IPR010989 t-SNARE "	4	4	4	>Solyc01g006950.2.1 genomic_reference:SL2.40ch01 gene_region:1516340-1518150 transcript_region:SL2.40ch01:1516340..1518150- go_terms:GO:0043495 functional_description:Syntaxin (AHRD V1 ***- Q6X9V9_HORVD); contains Interpro domain(s) IPR010989 t-SNARE	1	4	4	4	4	3	3	0	0	0	1	0	0	0	0	0	4	3	3	0	0	0	1	0	0	0	0	0	4	3	3	0	0	0	1	0	0	0	0	0	17	17	17
Solyc01g006970.2.1	Solyc01g006970.2.1 genomic_reference:SL2.40ch01 gene_region:1541848-1551389 transcript_region:SL2.40ch01:1541848..1551389+ go_terms:GO:0042802 functional_description:"ATP-dependent RNA helicase A-like protein (AHRD V1 ***- Q9FF84_ARATH); contains Interpro domain(s) IPR007502 Helicase-associated region "	Solyc01g006970.2.1 genomic_reference:SL2.40ch01 gene_region:1541848-1551389 transcript_region:SL2.40ch01:1541848..1551389+ go_terms:GO:0042802 functional_description:"ATP-dependent RNA helicase A-like protein (AHRD V1 ***- Q9FF84_ARATH); contains Interpro domain(s) IPR007502 Helicase-associated region "	1	1	1	>Solyc01g006970.2.1 genomic_reference:SL2.40ch01 gene_region:1541848-1551389 transcript_region:SL2.40ch01:1541848..1551389+ go_terms:GO:0042802 functional_description:ATP-dependent RNA helicase A-like protein (AHRD V1 ***- Q9FF84_ARATH); contains Interpro	1	1	1	1	1	1	1	1	0	0	0	0	0	1	1	0	1	1	1	1	0	0	0	0	0	1	1	0	1	1	1	1	0	0	0	0	0	1	1	0	1.5	1.5	1.5
Solyc01g006980.2.1	Solyc01g006980.2.1 genomic_reference:SL2.40ch01 gene_region:1552093-1555934 transcript_region:SL2.40ch01:1552093..1555934+ go_terms:GO:0008152,GO:0006633 functional_description:"Malonyl CoA-acyl carrier protein transacylase containing protein expressed (AHRD V1 ***- Q10MS3_ORYSJ); contains Interpro domain(s) IPR004410 Malonyl CoA-acyl carrier protein transacylase "	Solyc01g006980.2.1 genomic_reference:SL2.40ch01 gene_region:1552093-1555934 transcript_region:SL2.40ch01:1552093..1555934+ go_terms:GO:0008152,GO:0006633 functional_description:"Malonyl CoA-acyl carrier protein transacylase containing protein expressed (AHRD V1 ***- Q10MS3_ORYSJ); contains Interpro domain(s) IPR004410 Malonyl CoA-acyl carrier protein transacylase "	4	4	4	>Solyc01g006980.2.1 genomic_reference:SL2.40ch01 gene_region:1552093-1555934 transcript_region:SL2.40ch01:1552093..1555934+ go_terms:GO:0008152,GO:0006633 functional_description:Malonyl CoA-acyl carrier protein transacylase containing protein expressed (A	1	4	4	4	3	4	2	0	0	1	0	1	0	0	0	0	3	4	2	0	0	1	0	1	0	0	0	0	3	4	2	0	0	1	0	1	0	0	0	0	20.3	20.3	20.3
Solyc01g007140.2.1	Solyc01g007140.2.1 genomic_reference:SL2.40ch01 gene_region:1684084-1703242 transcript_region:SL2.40ch01:1684084..1703242+ go_terms:GO:0005488 functional_description:"Pre-rRNA-processing protein ipi1 (AHRD V1 *--- B6K6C3_SCHJY); contains Interpro domain(s) IPR016024 Armadillo-type fold "	Solyc01g007140.2.1 genomic_reference:SL2.40ch01 gene_region:1684084-1703242 transcript_region:SL2.40ch01:1684084..1703242+ go_terms:GO:0005488 functional_description:"Pre-rRNA-processing protein ipi1 (AHRD V1 *--- B6K6C3_SCHJY); contains Interpro domain(s) IPR016024 Armadillo-type fold "	7	7	7	>Solyc01g007140.2.1 genomic_reference:SL2.40ch01 gene_region:1684084-1703242 transcript_region:SL2.40ch01:1684084..1703242+ go_terms:GO:0005488 functional_description:Pre-rRNA-processing protein ipi1 (AHRD V1 *--- B6K6C3_SCHJY); contains Interpro domain(s	1	7	7	7	4	5	5	7	7	6	7	7	3	6	7	6	4	5	5	7	7	6	7	7	3	6	7	6	4	5	5	7	7	6	7	7	3	6	7	6	10.2	10.2	10.2
Solyc01g007150.2.1	Solyc01g007150.2.1 genomic_reference:SL2.40ch01 gene_region:1711995-1718473 transcript_region:SL2.40ch01:1711995..1718473- go_terms:GO:0005515 functional_description:"Coatomer subunit beta-1 (AHRD V1 ***- D7MB61_ARALY); contains Interpro domain(s) IPR016460 Coatomer, beta subunit "	Solyc01g007150.2.1 genomic_reference:SL2.40ch01 gene_region:1711995-1718473 transcript_region:SL2.40ch01:1711995..1718473- go_terms:GO:0005515 functional_description:"Coatomer subunit beta-1 (AHRD V1 ***- D7MB61_ARALY); contains Interpro domain(s) IPR016460 Coatomer, beta subunit "	15	8	8	>Solyc01g007150.2.1 genomic_reference:SL2.40ch01 gene_region:1711995-1718473 transcript_region:SL2.40ch01:1711995..1718473- go_terms:GO:0005515 functional_description:Coatomer subunit beta-1 (AHRD V1 ***- D7MB61_ARALY); contains Interpro domain(s) IPR016	1	15	8	8	14	11	13	12	11	13	9	11	6	12	11	8	8	4	6	6	4	6	4	5	1	5	5	3	8	4	6	6	4	6	4	5	1	5	5	3	24.7	15.9	15.9
Solyc01g007250.2.1	Solyc01g007250.2.1 genomic_reference:SL2.40ch01 gene_region:1809283-1813878 transcript_region:SL2.40ch01:1809283..1813878- functional_description:"U3 small nucleolar ribonucleoprotein protein IMP4 (AHRD V1 ***- D0N3A6_PHYIN); contains Interpro domain(s) IPR007109 Brix domain ";Solyc11g065960.1.1 evidence_code:10F0H0E1IEG genomic_reference:SL2.40ch11 gene_region:48669539-48671421 transcript_region…	Solyc01g007250.2.1 genomic_reference:SL2.40ch01 gene_region:1809283-1813878 transcript_region:SL2.40ch01:1809283..1813878- functional_description:"U3 small nucleolar ribonucleoprotein protein IMP4 (AHRD V1 ***- D0N3A6_PHYIN); contains Interpro domain(s) IPR007109 Brix domain "	12;1	12;1	4;1	>Solyc01g007250.2.1 genomic_reference:SL2.40ch01 gene_region:1809283-1813878 transcript_region:SL2.40ch01:1809283..1813878- functional_description:U3 small nucleolar ribonucleoprotein protein IMP4 (AHRD V1 ***- D0N3A6_PHYIN); contains Interpro domain(s)	2	12	12	4	10	8	8	10	12	12	11	11	11	10	12	12	10	8	8	10	12	12	11	11	11	10	12	12	4	2	4	4	4	4	4	4	4	3	4	4	50.9	50.9	15
Solyc01g007280.2.1	Solyc01g007280.2.1 genomic_reference:SL2.40ch01 gene_region:1841683-1842652 transcript_region:SL2.40ch01:1841683..1842652- go_terms:GO:0015935,GO:0003723,GO:0005622 functional_description:"30S ribosomal protein S4 chloroplastic (AHRD V1 ***- B5MF80_PETIN); contains Interpro domain(s) IPR005709 Ribosomal protein S4, bacterial-type ";Solyc09g015330.1.1 evidence_code:10F0H1E0IEG genomic_reference:SL…	Solyc01g007280.2.1 genomic_reference:SL2.40ch01 gene_region:1841683-1842652 transcript_region:SL2.40ch01:1841683..1842652- go_terms:GO:0015935,GO:0003723,GO:0005622 functional_description:"30S ribosomal protein S4 chloroplastic (AHRD V1 ***- B5MF80_PETIN); contains Interpro domain(s) IPR005709 Ribosomal protein S4, bacterial-type "	9;3;2;1	9;3;2;1	9;3;2;1	>Solyc01g007280.2.1 genomic_reference:SL2.40ch01 gene_region:1841683-1842652 transcript_region:SL2.40ch01:1841683..1842652- go_terms:GO:0015935,GO:0003723,GO:0005622 functional_description:30S ribosomal protein S4 chloroplastic (AHRD V1 ***- B5MF80_PETIN)	4	9	9	9	7	9	8	8	7	7	7	8	7	8	8	6	7	9	8	8	7	7	7	8	7	8	8	6	7	9	8	8	7	7	7	8	7	8	8	6	49.8	49.8	49.8
Solyc01g007290.1.1	Solyc01g007290.1.1 evidence_code:10F0H1E0IEG genomic_reference:SL2.40ch01 gene_region:1845511-1845987 transcript_region:SL2.40ch01:1845511..1845987- go_terms:GO:0055114 functional_description:"NAD(P)H-quinone oxidoreductase subunit J (AHRD V1 ***- NDHJ_TRIEI); contains Interpro domain(s) IPR020396 NADH:ubiquinone oxidoreductase, 30 kDa subunit, conserved site IPR001268 NADH:ubiquinone oxidoreduct…	Solyc01g007290.1.1 evidence_code:10F0H1E0IEG genomic_reference:SL2.40ch01 gene_region:1845511-1845987 transcript_region:SL2.40ch01:1845511..1845987- go_terms:GO:0055114 functional_description:"NAD(P)H-quinone oxidoreductase subunit J (AHRD V1 ***- NDHJ_TRIEI); contains Interpro domain(s) IPR020396 NADH:ubiquinone oxidoreductase, 30 kDa subunit, conserved site IPR001268 NADH:ubiquinone oxidoreduct…	4;1	4;1	4;1	>Solyc01g007290.1.1 evidence_code:10F0H1E0IEG genomic_reference:SL2.40ch01 gene_region:1845511-1845987 transcript_region:SL2.40ch01:1845511..1845987- go_terms:GO:0055114 functional_description:NAD(P)H-quinone oxidoreductase subunit J (AHRD V1 ***- NDHJ_TR	2	4	4	4	3	4	2	2	1	0	0	1	1	0	0	1	3	4	2	2	1	0	0	1	1	0	0	1	3	4	2	2	1	0	0	1	1	0	0	1	40.5	40.5	40.5
Solyc01g007300.1.1	Solyc01g007300.1.1 evidence_code:10F0H1E1IEG genomic_reference:SL2.40ch01 gene_region:1846093-1846770 transcript_region:SL2.40ch01:1846093..1846770- go_terms:GO:0055114 functional_description:"NAD(P)H-quinone oxidoreductase subunit K chloroplastic (AHRD V1 ***- D3WB90_9BORA); contains Interpro domain(s) IPR006138 NADH:ubiquinone oxidoreductase, 20 kDa subunit ";Solyc06g036210.1.1 evidence_code:10…	Solyc01g007300.1.1 evidence_code:10F0H1E1IEG genomic_reference:SL2.40ch01 gene_region:1846093-1846770 transcript_region:SL2.40ch01:1846093..1846770- go_terms:GO:0055114 functional_description:"NAD(P)H-quinone oxidoreductase subunit K chloroplastic (AHRD V1 ***- D3WB90_9BORA); contains Interpro domain(s) IPR006138 NADH:ubiquinone oxidoreductase, 20 kDa subunit "	7;1	7;1	7;1	>Solyc01g007300.1.1 evidence_code:10F0H1E1IEG genomic_reference:SL2.40ch01 gene_region:1846093-1846770 transcript_region:SL2.40ch01:1846093..1846770- go_terms:GO:0055114 functional_description:NAD(P)H-quinone oxidoreductase subunit K chloroplastic (AHRD V	2	7	7	7	6	7	6	1	2	1	0	3	1	0	4	0	6	7	6	1	2	1	0	3	1	0	4	0	6	7	6	1	2	1	0	3	1	0	4	0	43.6	43.6	43.6
Solyc01g007320.2.1	Solyc01g007320.2.1 genomic_reference:SL2.40ch01 gene_region:1849252-1851757 transcript_region:SL2.40ch01:1849252..1851757- go_terms:GO:0045261,GO:0005524,GO:0017111,GO:0033178,GO:0016469 functional_description:"ATP synthase subunit beta chloroplastic (AHRD V1 ***- Q8MBF8_9SOLA); contains Interpro domain(s) IPR005722 ATPase, F1 complex, beta subunit ";Solyc12g006210.1.1 evidence_code:10F1H1E1IEG g…	Solyc01g007320.2.1 genomic_reference:SL2.40ch01 gene_region:1849252-1851757 transcript_region:SL2.40ch01:1849252..1851757- go_terms:GO:0045261,GO:0005524,GO:0017111,GO:0033178,GO:0016469 functional_description:"ATP synthase subunit beta chloroplastic (AHRD V1 ***- Q8MBF8_9SOLA); contains Interpro domain(s) IPR005722 ATPase, F1 complex, beta subunit "	44;1;1	44;1;1	41;1;1	>Solyc01g007320.2.1 genomic_reference:SL2.40ch01 gene_region:1849252-1851757 transcript_region:SL2.40ch01:1849252..1851757- go_terms:GO:0045261,GO:0005524,GO:0017111,GO:0033178,GO:0016469 functional_description:ATP synthase subunit beta chloroplastic (AHR	3	44	44	41	43	43	37	32	29	27	31	33	31	24	32	24	43	43	37	32	29	27	31	33	31	24	32	24	40	40	34	29	27	25	28	30	28	22	29	21	84.6	84.6	80.3
Solyc01g007330.2.1	Solyc01g007330.2.1 genomic_reference:SL2.40ch01 gene_region:1851938-1853783 transcript_region:SL2.40ch01:1851938..1853783+ go_terms:GO:0015977,GO:0009536 functional_description:"Ribulose bisphosphate carboxylase large chain (AHRD V1 ***- RBL_SOLLC); contains Interpro domain(s) IPR000685 Ribulose bisphosphate carboxylase, large subunit, C-terminal ";Solyc10g047430.1.1 evidence_code:10F0H1E0IEG gen…	Solyc01g007330.2.1 genomic_reference:SL2.40ch01 gene_region:1851938-1853783 transcript_region:SL2.40ch01:1851938..1853783+ go_terms:GO:0015977,GO:0009536 functional_description:"Ribulose bisphosphate carboxylase large chain (AHRD V1 ***- RBL_SOLLC); contains Interpro domain(s) IPR000685 Ribulose bisphosphate carboxylase, large subunit, C-terminal "	45;4;2;1;1;1	45;4;2;1;1;1	45;4;2;1;1;1	>Solyc01g007330.2.1 genomic_reference:SL2.40ch01 gene_region:1851938-1853783 transcript_region:SL2.40ch01:1851938..1853783+ go_terms:GO:0015977,GO:0009536 functional_description:Ribulose bisphosphate carboxylase large chain (AHRD V1 ***- RBL_SOLLC); conta	6	45	45	45	42	43	31	36	32	26	38	38	29	35	32	28	42	43	31	36	32	26	38	38	29	35	32	28	42	43	31	36	32	26	38	38	29	35	32	28	74	74	74
Solyc01g007340.2.1	Solyc01g007340.2.1 genomic_reference:SL2.40ch01 gene_region:1854314-1856231 transcript_region:SL2.40ch01:1854314..1856231+ go_terms:GO:0009317,GO:0016874 functional_description:"Acetyl-coenzyme A carboxylase carboxyl transferase subunit beta (AHRD V1 ***- ACCD_EPIVI); contains Interpro domain(s) IPR000438 Acetyl-CoA carboxylase carboxyl transferase, beta subunit "	Solyc01g007340.2.1 genomic_reference:SL2.40ch01 gene_region:1854314-1856231 transcript_region:SL2.40ch01:1854314..1856231+ go_terms:GO:0009317,GO:0016874 functional_description:"Acetyl-coenzyme A carboxylase carboxyl transferase subunit beta (AHRD V1 ***- ACCD_EPIVI); contains Interpro domain(s) IPR000438 Acetyl-CoA carboxylase carboxyl transferase, beta subunit "	2	2	2	>Solyc01g007340.2.1 genomic_reference:SL2.40ch01 gene_region:1854314-1856231 transcript_region:SL2.40ch01:1854314..1856231+ go_terms:GO:0009317,GO:0016874 functional_description:Acetyl-coenzyme A carboxylase carboxyl transferase subunit beta (AHRD V1 ***-	1	2	2	2	2	2	2	2	2	1	1	1	0	1	2	1	2	2	2	2	2	1	1	1	0	1	2	1	2	2	2	2	2	1	1	1	0	1	2	1	4.7	4.7	4.7
Solyc01g007360.2.1	Solyc01g007360.2.1 genomic_reference:SL2.40ch01 gene_region:1857130-1857693 transcript_region:SL2.40ch01:1857130..1857693+ go_terms:GO:0016021 functional_description:"Photosystem I assembly protein ycf4 (AHRD V1 ***- Q06R54_9LAMI); contains Interpro domain(s) IPR003359 Photosystem I assembly Ycf4 "	Solyc01g007360.2.1 genomic_reference:SL2.40ch01 gene_region:1857130-1857693 transcript_region:SL2.40ch01:1857130..1857693+ go_terms:GO:0016021 functional_description:"Photosystem I assembly protein ycf4 (AHRD V1 ***- Q06R54_9LAMI); contains Interpro domain(s) IPR003359 Photosystem I assembly Ycf4 "	3	2	2	>Solyc01g007360.2.1 genomic_reference:SL2.40ch01 gene_region:1857130-1857693 transcript_region:SL2.40ch01:1857130..1857693+ go_terms:GO:0016021 functional_description:Photosystem I assembly protein ycf4 (AHRD V1 ***- Q06R54_9LAMI); contains Interpro domai	1	3	2	2	1	3	0	0	1	2	0	1	1	2	0	0	0	2	0	0	1	1	0	1	1	1	0	0	0	2	0	0	1	1	0	1	1	1	0	0	16.3	11.4	11.4
Solyc01g007380.1.1	Solyc01g007380.1.1 evidence_code:10F0H1E1IEG genomic_reference:SL2.40ch01 gene_region:1859332-1860294 transcript_region:SL2.40ch01:1859332..1860294+ go_terms:GO:0031361 functional_description:"Apocytochrome f (AHRD V1 ***- D3WBH0_9AQUA); contains Interpro domain(s) IPR002325 Cytochrome f ";Solyc05g023720.1.1 evidence_code:10F0H1E0IEG genomic_reference:SL2.40ch05 gene_region:29075891-29076504 tran…	Solyc01g007380.1.1 evidence_code:10F0H1E1IEG genomic_reference:SL2.40ch01 gene_region:1859332-1860294 transcript_region:SL2.40ch01:1859332..1860294+ go_terms:GO:0031361 functional_description:"Apocytochrome f (AHRD V1 ***- D3WBH0_9AQUA); contains Interpro domain(s) IPR002325 Cytochrome f "	21;6	21;6	12;0	>Solyc01g007380.1.1 evidence_code:10F0H1E1IEG genomic_reference:SL2.40ch01 gene_region:1859332-1860294 transcript_region:SL2.40ch01:1859332..1860294+ go_terms:GO:0031361 functional_description:Apocytochrome f (AHRD V1 ***- D3WBH0_9AQUA); contains Interpro	2	21	21	12	18	21	16	15	16	15	15	15	14	9	15	14	18	21	16	15	16	15	15	15	14	9	15	14	10	12	8	7	7	8	7	7	6	5	7	7	61.2	61.2	38.1
Solyc01g007460.2.1	Solyc01g007460.2.1 genomic_reference:SL2.40ch01 gene_region:1865356-1865663 transcript_region:SL2.40ch01:1865356..1865663+ go_terms:GO:0005840 functional_description:"30S ribosomal protein S18 chloroplastic (AHRD V1 ***- D3WEG6_HEUSA); contains Interpro domain(s) IPR001648 Ribosomal protein S18 "	Solyc01g007460.2.1 genomic_reference:SL2.40ch01 gene_region:1865356-1865663 transcript_region:SL2.40ch01:1865356..1865663+ go_terms:GO:0005840 functional_description:"30S ribosomal protein S18 chloroplastic (AHRD V1 ***- D3WEG6_HEUSA); contains Interpro domain(s) IPR001648 Ribosomal protein S18 "	4	4	4	>Solyc01g007460.2.1 genomic_reference:SL2.40ch01 gene_region:1865356-1865663 transcript_region:SL2.40ch01:1865356..1865663+ go_terms:GO:0005840 functional_description:30S ribosomal protein S18 chloroplastic (AHRD V1 ***- D3WEG6_HEUSA); contains Interpro d	1	4	4	4	4	4	4	3	4	4	2	4	4	4	4	4	4	4	4	3	4	4	2	4	4	4	4	4	4	4	4	3	4	4	2	4	4	4	4	4	28.7	28.7	28.7
Solyc01g007470.1.1	Solyc01g007470.1.1 evidence_code:10F0H1E1IEG genomic_reference:SL2.40ch01 gene_region:1865878-1866264 transcript_region:SL2.40ch01:1865878..1866264- go_terms:GO:0005840 functional_description:"50S ribosomal protein L20 chloroplastic (AHRD V1 ***- Q06R42_9LAMI); contains Interpro domain(s) IPR005813 Ribosomal protein L20 ";Solyc05g026300.1.1 evidence_code:10F0H1E0IEG genomic_reference:SL2.40ch05 g…	Solyc01g007470.1.1 evidence_code:10F0H1E1IEG genomic_reference:SL2.40ch01 gene_region:1865878-1866264 transcript_region:SL2.40ch01:1865878..1866264- go_terms:GO:0005840 functional_description:"50S ribosomal protein L20 chloroplastic (AHRD V1 ***- Q06R42_9LAMI); contains Interpro domain(s) IPR005813 Ribosomal protein L20 "	3;1;1;1;1;1	3;1;1;1;1;1	3;1;1;1;1;1	>Solyc01g007470.1.1 evidence_code:10F0H1E1IEG genomic_reference:SL2.40ch01 gene_region:1865878-1866264 transcript_region:SL2.40ch01:1865878..1866264- go_terms:GO:0005840 functional_description:50S ribosomal protein L20 chloroplastic (AHRD V1 ***- Q06R42_9	6	3	3	3	3	3	1	2	1	3	2	2	3	1	1	3	3	3	1	2	1	3	2	2	3	1	1	3	3	3	1	2	1	3	2	2	3	1	1	3	21.1	21.1	21.1
Solyc01g007490.2.1	Solyc01g007490.2.1 genomic_reference:SL2.40ch01 gene_region:1867188-1869330 transcript_region:SL2.40ch01:1867188..1869330- go_terms:GO:0006508 functional_description:"ATP-dependent Clp protease proteolytic subunit (AHRD V1 ***- D3WCC1_NEROL); contains Interpro domain(s) IPR001907 Peptidase S14, ClpP "	Solyc01g007490.2.1 genomic_reference:SL2.40ch01 gene_region:1867188-1869330 transcript_region:SL2.40ch01:1867188..1869330- go_terms:GO:0006508 functional_description:"ATP-dependent Clp protease proteolytic subunit (AHRD V1 ***- D3WCC1_NEROL); contains Interpro domain(s) IPR001907 Peptidase S14, ClpP "	2	2	2	>Solyc01g007490.2.1 genomic_reference:SL2.40ch01 gene_region:1867188-1869330 transcript_region:SL2.40ch01:1867188..1869330- go_terms:GO:0006508 functional_description:ATP-dependent Clp protease proteolytic subunit (AHRD V1 ***- D3WCC1_NEROL); contains Int	1	2	2	2	2	1	0	0	0	0	0	0	0	0	1	0	2	1	0	0	0	0	0	0	0	0	1	0	2	1	0	0	0	0	0	0	0	0	1	0	18.4	18.4	18.4
Solyc01g007500.2.1	Solyc01g007500.2.1 genomic_reference:SL2.40ch01 gene_region:1869602-1871620 transcript_region:SL2.40ch01:1869602..1871620+ go_terms:GO:0009523,GO:0016020 functional_description:"Photosystem II CP47 chlorophyll apoprotein (AHRD V1 ***- D3WBA3_9BORA); contains Interpro domain(s) IPR017486 Photosystem II, PsbB ";Solyc12g035280.1.1 evidence_code:10F0H1E0IEG genomic_reference:SL2.40ch12 gene_region:24…	Solyc01g007500.2.1 genomic_reference:SL2.40ch01 gene_region:1869602-1871620 transcript_region:SL2.40ch01:1869602..1871620+ go_terms:GO:0009523,GO:0016020 functional_description:"Photosystem II CP47 chlorophyll apoprotein (AHRD V1 ***- D3WBA3_9BORA); contains Interpro domain(s) IPR017486 Photosystem II, PsbB "	21;1	21;1	21;1	>Solyc01g007500.2.1 genomic_reference:SL2.40ch01 gene_region:1869602-1871620 transcript_region:SL2.40ch01:1869602..1871620+ go_terms:GO:0009523,GO:0016020 functional_description:Photosystem II CP47 chlorophyll apoprotein (AHRD V1 ***- D3WBA3_9BORA); conta	2	21	21	21	21	21	17	14	15	15	15	18	15	13	14	12	21	21	17	14	15	15	15	18	15	13	14	12	21	21	17	14	15	15	15	18	15	13	14	12	30.4	30.4	30.4
Solyc01g007520.2.1	Solyc01g007520.2.1 genomic_reference:SL2.40ch01 gene_region:1871661-1872371 transcript_region:SL2.40ch01:1871661..1872371+ go_terms:GO:0016020 functional_description:"Photosystem II reaction center protein H (AHRD V1 ***- C6JT33_9MYRT); contains Interpro domain(s) IPR001056 Photosystem II phosphoprotein PsbH "	Solyc01g007520.2.1 genomic_reference:SL2.40ch01 gene_region:1871661-1872371 transcript_region:SL2.40ch01:1871661..1872371+ go_terms:GO:0016020 functional_description:"Photosystem II reaction center protein H (AHRD V1 ***- C6JT33_9MYRT); contains Interpro domain(s) IPR001056 Photosystem II phosphoprotein PsbH "	2	2	2	>Solyc01g007520.2.1 genomic_reference:SL2.40ch01 gene_region:1871661-1872371 transcript_region:SL2.40ch01:1871661..1872371+ go_terms:GO:0016020 functional_description:Photosystem II reaction center protein H (AHRD V1 ***- C6JT33_9MYRT); contains Interpro	1	2	2	2	2	2	2	1	1	1	2	2	1	1	1	0	2	2	2	1	1	1	2	2	1	1	1	0	2	2	2	1	1	1	2	2	1	1	1	0	23.3	23.3	23.3
Solyc01g007530.2.1	Solyc01g007530.2.1 genomic_reference:SL2.40ch01 gene_region:1872279-1874091 transcript_region:SL2.40ch01:1872279..1874091+ go_terms:GO:0003954 functional_description:"Cytochrome b6 (AHRD V1 ***- B3TN79_BRADI); contains Interpro domain(s) IPR005797 Cytochrome b/b6, N-terminal "	Solyc01g007530.2.1 genomic_reference:SL2.40ch01 gene_region:1872279-1874091 transcript_region:SL2.40ch01:1872279..1874091+ go_terms:GO:0003954 functional_description:"Cytochrome b6 (AHRD V1 ***- B3TN79_BRADI); contains Interpro domain(s) IPR005797 Cytochrome b/b6, N-terminal "	4	4	2	>Solyc01g007530.2.1 genomic_reference:SL2.40ch01 gene_region:1872279-1874091 transcript_region:SL2.40ch01:1872279..1874091+ go_terms:GO:0003954 functional_description:Cytochrome b6 (AHRD V1 ***- B3TN79_BRADI); contains Interpro domain(s) IPR005797 Cytoc	1	4	4	2	4	4	4	3	3	3	3	4	4	2	2	3	4	4	4	3	3	3	3	4	4	2	2	3	2	2	2	1	1	1	1	2	2	0	0	1	25.4	25.4	9.9
Solyc01g007550.1.1	Solyc01g007550.1.1 evidence_code:10F0H1E1IEG genomic_reference:SL2.40ch01 gene_region:1875280-1875429 transcript_region:SL2.40ch01:1875280..1875429- go_terms:GO:0006350 functional_description:"DNA-directed RNA polymerase subunit alpha (AHRD V1 ***- D3WBC7_9BORA); contains Interpro domain(s) IPR011260 RNA polymerase, alpha subunit, C-terminal "	Solyc01g007550.1.1 evidence_code:10F0H1E1IEG genomic_reference:SL2.40ch01 gene_region:1875280-1875429 transcript_region:SL2.40ch01:1875280..1875429- go_terms:GO:0006350 functional_description:"DNA-directed RNA polymerase subunit alpha (AHRD V1 ***- D3WBC7_9BORA); contains Interpro domain(s) IPR011260 RNA polymerase, alpha subunit, C-terminal "	4	4	4	>Solyc01g007550.1.1 evidence_code:10F0H1E1IEG genomic_reference:SL2.40ch01 gene_region:1875280-1875429 transcript_region:SL2.40ch01:1875280..1875429- go_terms:GO:0006350 functional_description:DNA-directed RNA polymerase subunit alpha (AHRD V1 ***- D3WBC7	1	4	4	4	3	3	3	3	3	3	3	3	3	4	3	3	3	3	3	3	3	3	3	3	3	4	3	3	3	3	3	3	3	3	3	3	3	4	3	3	83.7	83.7	83.7
Solyc01g007560.2.1	Solyc01g007560.2.1 genomic_reference:SL2.40ch01 gene_region:1875492-1876368 transcript_region:SL2.40ch01:1875492..1876368- go_terms:GO:0006350,GO:0006351 functional_description:"DNA-directed RNA polymerase subunit alpha (AHRD V1 ***- D3WBC7_9BORA); contains Interpro domain(s) IPR011773 DNA-directed RNA polymerase, alpha subunit "	Solyc01g007560.2.1 genomic_reference:SL2.40ch01 gene_region:1875492-1876368 transcript_region:SL2.40ch01:1875492..1876368- go_terms:GO:0006350,GO:0006351 functional_description:"DNA-directed RNA polymerase subunit alpha (AHRD V1 ***- D3WBC7_9BORA); contains Interpro domain(s) IPR011773 DNA-directed RNA polymerase, alpha subunit "	10	10	10	>Solyc01g007560.2.1 genomic_reference:SL2.40ch01 gene_region:1875492-1876368 transcript_region:SL2.40ch01:1875492..1876368- go_terms:GO:0006350,GO:0006351 functional_description:DNA-directed RNA polymerase subunit alpha (AHRD V1 ***- D3WBC7_9BORA); contai	1	10	10	10	9	9	7	9	9	9	8	8	8	10	9	8	9	9	7	9	9	9	8	8	8	10	9	8	9	9	7	9	9	9	8	8	8	10	9	8	53	53	53
Solyc01g007570.2.1	Solyc01g007570.2.1 genomic_reference:SL2.40ch01 gene_region:1875699-1877380 transcript_region:SL2.40ch01:1875699..1877380- go_terms:GO:0005840 functional_description:"30S ribosomal protein S11 chloroplastic (AHRD V1 ***- D3WCH5_NEROL); contains Interpro domain(s) IPR019981 Ribosomal protein S11, bacterial-type ";Solyc12g035850.1.1 evidence_code:10F0H0E0IEG genomic_reference:SL2.40ch12 gene_region…	Solyc01g007570.2.1 genomic_reference:SL2.40ch01 gene_region:1875699-1877380 transcript_region:SL2.40ch01:1875699..1877380- go_terms:GO:0005840 functional_description:"30S ribosomal protein S11 chloroplastic (AHRD V1 ***- D3WCH5_NEROL); contains Interpro domain(s) IPR019981 Ribosomal protein S11, bacterial-type "	6;1	6;1	6;1	>Solyc01g007570.2.1 genomic_reference:SL2.40ch01 gene_region:1875699-1877380 transcript_region:SL2.40ch01:1875699..1877380- go_terms:GO:0005840 functional_description:30S ribosomal protein S11 chloroplastic (AHRD V1 ***- D3WCH5_NEROL); contains Interpro d	2	6	6	6	6	6	6	6	6	6	6	6	6	6	6	6	6	6	6	6	6	6	6	6	6	6	6	6	6	6	6	6	6	6	6	6	6	6	6	6	32.7	32.7	32.7
Solyc01g007580.2.1	Solyc01g007580.2.1 genomic_reference:SL2.40ch01 gene_region:1876603-1878202 transcript_region:SL2.40ch01:1876603..1878202- go_terms:GO:0005840 functional_description:"30S ribosomal protein S8 (AHRD V1 ***- D4PBE7_PHODC); contains Interpro domain(s) IPR000630 Ribosomal protein S8 "	Solyc01g007580.2.1 genomic_reference:SL2.40ch01 gene_region:1876603-1878202 transcript_region:SL2.40ch01:1876603..1878202- go_terms:GO:0005840 functional_description:"30S ribosomal protein S8 (AHRD V1 ***- D4PBE7_PHODC); contains Interpro domain(s) IPR000630 Ribosomal protein S8 "	7	7	7	>Solyc01g007580.2.1 genomic_reference:SL2.40ch01 gene_region:1876603-1878202 transcript_region:SL2.40ch01:1876603..1878202- go_terms:GO:0005840 functional_description:30S ribosomal protein S8 (AHRD V1 ***- D4PBE7_PHODC); contains Interpro domain(s) IPR00	1	7	7	7	6	7	6	6	6	5	5	6	5	6	6	5	6	7	6	6	6	5	5	6	5	6	6	5	6	7	6	6	6	5	5	6	5	6	6	5	44	44	44
Solyc01g007590.2.1	Solyc01g007590.2.1 genomic_reference:SL2.40ch01 gene_region:1877388-1878459 transcript_region:SL2.40ch01:1877388..1878459- go_terms:GO:0005840,GO:0015934 functional_description:"50S ribosomal protein L14 chloroplastic (AHRD V1 ***- D3WBB8_9BORA); contains Interpro domain(s) IPR005745 Ribosomal protein L14, bacterial-type "	Solyc01g007590.2.1 genomic_reference:SL2.40ch01 gene_region:1877388-1878459 transcript_region:SL2.40ch01:1877388..1878459- go_terms:GO:0005840,GO:0015934 functional_description:"50S ribosomal protein L14 chloroplastic (AHRD V1 ***- D3WBB8_9BORA); contains Interpro domain(s) IPR005745 Ribosomal protein L14, bacterial-type "	5	5	5	>Solyc01g007590.2.1 genomic_reference:SL2.40ch01 gene_region:1877388-1878459 transcript_region:SL2.40ch01:1877388..1878459- go_terms:GO:0005840,GO:0015934 functional_description:50S ribosomal protein L14 chloroplastic (AHRD V1 ***- D3WBB8_9BORA); contains	1	5	5	5	5	5	4	5	5	5	5	5	4	5	5	4	5	5	4	5	5	5	5	5	4	5	5	4	5	5	4	5	5	5	5	5	4	5	5	4	48.4	48.4	48.4
Solyc01g007600.2.1	Solyc01g007600.2.1 genomic_reference:SL2.40ch01 gene_region:1878019-1878953 transcript_region:SL2.40ch01:1878019..1878953- go_terms:GO:0005840,GO:0006412 functional_description:"50S ribosomal protein L16 chloroplastic (AHRD V1 ***- D3WCG3_NEROL); contains Interpro domain(s) IPR000114 Ribosomal protein L16 ";Solyc10g006910.1.1 evidence_code:10F0H1E0IEG genomic_reference:SL2.40ch10 gene_region:1344…	Solyc01g007600.2.1 genomic_reference:SL2.40ch01 gene_region:1878019-1878953 transcript_region:SL2.40ch01:1878019..1878953- go_terms:GO:0005840,GO:0006412 functional_description:"50S ribosomal protein L16 chloroplastic (AHRD V1 ***- D3WCG3_NEROL); contains Interpro domain(s) IPR000114 Ribosomal protein L16 "	4;1	4;1	4;1	>Solyc01g007600.2.1 genomic_reference:SL2.40ch01 gene_region:1878019-1878953 transcript_region:SL2.40ch01:1878019..1878953- go_terms:GO:0005840,GO:0006412 functional_description:50S ribosomal protein L16 chloroplastic (AHRD V1 ***- D3WCG3_NEROL); contains	2	4	4	4	4	3	4	2	3	3	2	4	4	3	4	3	4	3	4	2	3	3	2	4	4	3	4	3	4	3	4	2	3	3	2	4	4	3	4	3	42.4	42.4	42.4
Solyc01g007610.2.1	Solyc01g007610.2.1 genomic_reference:SL2.40ch01 gene_region:1879619-1881527 transcript_region:SL2.40ch01:1879619..1881527- go_terms:GO:0005840,GO:0015934,GO:0015935,GO:0003723 functional_description:"30S ribosomal protein S3 chloroplastic (AHRD V1 ***- D3WBD9_9BORA); contains Interpro domain(s) IPR005704 Ribosomal protein S3, bacterial ";Solyc11g039530.1.1 evidence_code:10F0H1E0IEG genomic_refere…	Solyc01g007610.2.1 genomic_reference:SL2.40ch01 gene_region:1879619-1881527 transcript_region:SL2.40ch01:1879619..1881527- go_terms:GO:0005840,GO:0015934,GO:0015935,GO:0003723 functional_description:"30S ribosomal protein S3 chloroplastic (AHRD V1 ***- D3WBD9_9BORA); contains Interpro domain(s) IPR005704 Ribosomal protein S3, bacterial "	21;2	21;2	21;2	>Solyc01g007610.2.1 genomic_reference:SL2.40ch01 gene_region:1879619-1881527 transcript_region:SL2.40ch01:1879619..1881527- go_terms:GO:0005840,GO:0015934,GO:0015935,GO:0003723 functional_description:30S ribosomal protein S3 chloroplastic (AHRD V1 ***- D3	2	21	21	21	16	17	16	16	16	17	15	15	17	19	16	17	16	17	16	16	16	17	15	15	17	19	16	17	16	17	16	16	16	17	15	15	17	19	16	17	52.3	52.3	52.3
Solyc01g007620.2.1	Solyc01g007620.2.1 genomic_reference:SL2.40ch01 gene_region:1881125-1881298 transcript_region:SL2.40ch01:1881125..1881298- go_terms:GO:0005840 functional_description:"30S ribosomal protein S19 chloroplastic (AHRD V1 ***- D3WDP2_CORFO); contains Interpro domain(s) IPR002222 Ribosomal protein S19/S15 "	Solyc01g007620.2.1 genomic_reference:SL2.40ch01 gene_region:1881125-1881298 transcript_region:SL2.40ch01:1881125..1881298- go_terms:GO:0005840 functional_description:"30S ribosomal protein S19 chloroplastic (AHRD V1 ***- D3WDP2_CORFO); contains Interpro domain(s) IPR002222 Ribosomal protein S19/S15 "	1	1	1	>Solyc01g007620.2.1 genomic_reference:SL2.40ch01 gene_region:1881125-1881298 transcript_region:SL2.40ch01:1881125..1881298- go_terms:GO:0005840 functional_description:30S ribosomal protein S19 chloroplastic (AHRD V1 ***- D3WDP2_CORFO); contains Interpro d	1	1	1	1	1	1	1	1	1	1	1	1	1	1	1	0	1	1	1	1	1	1	1	1	1	1	1	0	1	1	1	1	1	1	1	1	1	1	1	0	22.4	22.4	22.4
Solyc01g007630.2.1	Solyc01g007630.2.1 genomic_reference:SL2.40ch01 gene_region:1881329-1883387 transcript_region:SL2.40ch01:1881329..1883387- go_terms:GO:0005840,GO:0015934,GO:0000166 functional_description:"50S ribosomal protein L2 chloroplastic (AHRD V1 ***- A6YA71_9MAGN); contains Interpro domain(s) IPR005880 Ribosomal protein L2, bacterial-type ";Solyc05g023730.1.1 evidence_code:10F0H1E0IEG genomic_reference:SL…	Solyc01g007630.2.1 genomic_reference:SL2.40ch01 gene_region:1881329-1883387 transcript_region:SL2.40ch01:1881329..1883387- go_terms:GO:0005840,GO:0015934,GO:0000166 functional_description:"50S ribosomal protein L2 chloroplastic (AHRD V1 ***- A6YA71_9MAGN); contains Interpro domain(s) IPR005880 Ribosomal protein L2, bacterial-type "	12;2;2;2;1;1;1	12;2;2;2;1;1;1	12;2;2;2;1;1;1	>Solyc01g007630.2.1 genomic_reference:SL2.40ch01 gene_region:1881329-1883387 transcript_region:SL2.40ch01:1881329..1883387- go_terms:GO:0005840,GO:0015934,GO:0000166 functional_description:50S ribosomal protein L2 chloroplastic (AHRD V1 ***- A6YA71_9MAGN)	7	12	12	12	11	12	10	10	11	10	10	10	9	11	12	10	11	12	10	10	11	10	10	10	9	11	12	10	11	12	10	10	11	10	10	10	9	11	12	10	38.6	38.6	38.6
Solyc01g007640.2.1	Solyc01g007640.2.1 genomic_reference:SL2.40ch01 gene_region:1883398-1890719 transcript_region:SL2.40ch01:1883398..1890719+ go_terms:GO:0005524,GO:0017111,GO:0009507 functional_description:"Ycf2 (AHRD V1 ***- D2KLP5_OLEEU); contains Interpro domain(s) IPR008543 Chloroplast Ycf2 ";Solyc03g120370.1.1 evidence_code:10F0H1E0IEG genomic_reference:SL2.40ch03 gene_region:62853631-62854023 transcript_regi…	Solyc01g007640.2.1 genomic_reference:SL2.40ch01 gene_region:1883398-1890719 transcript_region:SL2.40ch01:1883398..1890719+ go_terms:GO:0005524,GO:0017111,GO:0009507 functional_description:"Ycf2 (AHRD V1 ***- D2KLP5_OLEEU); contains Interpro domain(s) IPR008543 Chloroplast Ycf2 "	30;4;4;3;3;3;3;2;2;2;2;1;1;1;1;1;1;1;1;1;1;1;1;1;1;1;1;1;1;1	30;4;4;3;3;3;3;2;2;2;2;1;1;1;1;1;1;1;1;1;1;1;1;1;1;1;1;1;1;1	26;4;4;3;3;3;2;2;2;1;2;1;0;1;1;1;1;1;1;1;1;1;1;1;1;1;1;1;1;0	>Solyc01g007640.2.1 genomic_reference:SL2.40ch01 gene_region:1883398-1890719 transcript_region:SL2.40ch01:1883398..1890719+ go_terms:GO:0005524,GO:0017111,GO:0009507 functional_description:Ycf2 (AHRD V1 ***- D2KLP5_OLEEU); contains Interpro domain(s) IPR	30	30	30	26	16	9	19	17	14	18	9	11	13	23	21	23	16	9	19	17	14	18	9	11	13	23	21	23	13	8	16	15	13	15	7	10	10	20	18	20	18.5	18.5	16.6
Solyc01g007670.2.1	Solyc01g007670.2.1 genomic_reference:SL2.40ch01 gene_region:1893908-1894685 transcript_region:SL2.40ch01:1893908..1894685- go_terms:GO:0005840,GO:0015935 functional_description:"30S ribosomal protein S7 chloroplastic (AHRD V1 ***- D3WBE1_9BORA); contains Interpro domain(s) IPR005717 Ribosomal protein S7, bacterial-type ";Solyc09g050080.1.1 evidence_code:10F0H1E1IEG genomic_reference:SL2.40ch09 ge…	Solyc01g007670.2.1 genomic_reference:SL2.40ch01 gene_region:1893908-1894685 transcript_region:SL2.40ch01:1893908..1894685- go_terms:GO:0005840,GO:0015935 functional_description:"30S ribosomal protein S7 chloroplastic (AHRD V1 ***- D3WBE1_9BORA); contains Interpro domain(s) IPR005717 Ribosomal protein S7, bacterial-type ";Solyc09g050080.1.1 evidence_code:10F0H1E1IEG genomic_reference:SL2.40ch09 ge…	7;5;2;1;1	7;5;2;1;1	5;3;2;1;1	>Solyc01g007670.2.1 genomic_reference:SL2.40ch01 gene_region:1893908-1894685 transcript_region:SL2.40ch01:1893908..1894685- go_terms:GO:0005840,GO:0015935 functional_description:30S ribosomal protein S7 chloroplastic (AHRD V1 ***- D3WBE1_9BORA); contains	5	7	7	5	7	7	6	7	7	7	7	6	7	7	7	7	7	7	6	7	7	7	7	6	7	7	7	7	5	5	4	5	5	5	5	4	5	5	5	5	41.9	41.9	29.7
Solyc01g007740.2.1	Solyc01g007740.2.1 genomic_reference:SL2.40ch01 gene_region:1903993-1908309 transcript_region:SL2.40ch01:1903993..1908309- go_terms:GO:0016491,GO:0045454,GO:0051920 functional_description:"Peroxiredoxin (AHRD V1 **-- Q9FE12_PHAVU); contains Interpro domain(s) IPR000866 Alkyl hydroperoxide reductase/ Thiol specific antioxidant/ Mal allergen "	Solyc01g007740.2.1 genomic_reference:SL2.40ch01 gene_region:1903993-1908309 transcript_region:SL2.40ch01:1903993..1908309- go_terms:GO:0016491,GO:0045454,GO:0051920 functional_description:"Peroxiredoxin (AHRD V1 **-- Q9FE12_PHAVU); contains Interpro domain(s) IPR000866 Alkyl hydroperoxide reductase/ Thiol specific antioxidant/ Mal allergen "	9	4	4	>Solyc01g007740.2.1 genomic_reference:SL2.40ch01 gene_region:1903993-1908309 transcript_region:SL2.40ch01:1903993..1908309- go_terms:GO:0016491,GO:0045454,GO:0051920 functional_description:Peroxiredoxin (AHRD V1 **-- Q9FE12_PHAVU); contains Interpro domai	1	9	4	4	8	8	6	4	4	3	4	6	4	2	3	2	3	3	2	0	1	0	0	2	0	0	1	0	3	3	2	0	1	0	0	2	0	0	1	0	35.2	26.2	26.2
Solyc01g007910.2.1	Solyc01g007910.2.1 genomic_reference:SL2.40ch01 gene_region:2104967-2112735 transcript_region:SL2.40ch01:2104967..2112735+ go_terms:GO:0008152 functional_description:"Succinyl-CoA ligase (AHRD V1 ***- B9RL91_RICCO); contains Interpro domain(s) IPR005810 Succinyl-CoA ligase, alpha subunit ";Solyc02g005350.2.1 genomic_reference:SL2.40ch02 gene_region:2285566-2310956 transcript_region:SL2.40ch02:228…	Solyc01g007910.2.1 genomic_reference:SL2.40ch01 gene_region:2104967-2112735 transcript_region:SL2.40ch01:2104967..2112735+ go_terms:GO:0008152 functional_description:"Succinyl-CoA ligase (AHRD V1 ***- B9RL91_RICCO); contains Interpro domain(s) IPR005810 Succinyl-CoA ligase, alpha subunit ";Solyc02g005350.2.1 genomic_reference:SL2.40ch02 gene_region:2285566-2310956 transcript_region:SL2.40ch02:228…	1;1	1;1	1;1	>Solyc01g007910.2.1 genomic_reference:SL2.40ch01 gene_region:2104967-2112735 transcript_region:SL2.40ch01:2104967..2112735+ go_terms:GO:0008152 functional_description:Succinyl-CoA ligase (AHRD V1 ***- B9RL91_RICCO); contains Interpro domain(s) IPR005810	2	1	1	1	1	1	1	1	1	1	1	1	0	0	0	1	1	1	1	1	1	1	1	1	0	0	0	1	1	1	1	1	1	1	1	1	0	0	0	1	3.6	3.6	3.6
Solyc01g008060.2.1	Solyc01g008060.2.1 genomic_reference:SL2.40ch01 gene_region:2202763-2211056 transcript_region:SL2.40ch01:2202763..2211056+ go_terms:GO:0003676,GO:0004523 functional_description:"Phosphoglycerate mutase (AHRD V1 *--- A4TBN9_MYCGI); contains Interpro domain(s) IPR002156 Ribonuclease H "	Solyc01g008060.2.1 genomic_reference:SL2.40ch01 gene_region:2202763-2211056 transcript_region:SL2.40ch01:2202763..2211056+ go_terms:GO:0003676,GO:0004523 functional_description:"Phosphoglycerate mutase (AHRD V1 *--- A4TBN9_MYCGI); contains Interpro domain(s) IPR002156 Ribonuclease H "	2	1	1	>Solyc01g008060.2.1 genomic_reference:SL2.40ch01 gene_region:2202763-2211056 transcript_region:SL2.40ch01:2202763..2211056+ go_terms:GO:0003676,GO:0004523 functional_description:Phosphoglycerate mutase (AHRD V1 *--- A4TBN9_MYCGI); contains Interpro domain	1	2	1	1	1	2	1	2	2	2	2	2	2	1	2	2	1	1	1	1	1	1	1	1	1	1	1	1	1	1	1	1	1	1	1	1	1	1	1	1	8.3	4.3	4.3
Solyc01g008120.2.1	Solyc01g008120.2.1 genomic_reference:SL2.40ch01 gene_region:2245997-2262660 transcript_region:SL2.40ch01:2245997..2262660- go_terms:GO:0004402 functional_description:"Histone acetyltransferase (AHRD V1 **** B9HG17_POPTR); contains Interpro domain(s) IPR009255 Transcriptional coactivation "	Solyc01g008120.2.1 genomic_reference:SL2.40ch01 gene_region:2245997-2262660 transcript_region:SL2.40ch01:2245997..2262660- go_terms:GO:0004402 functional_description:"Histone acetyltransferase (AHRD V1 **** B9HG17_POPTR); contains Interpro domain(s) IPR009255 Transcriptional coactivation "	2	2	2	>Solyc01g008120.2.1 genomic_reference:SL2.40ch01 gene_region:2245997-2262660 transcript_region:SL2.40ch01:2245997..2262660- go_terms:GO:0004402 functional_description:Histone acetyltransferase (AHRD V1 **** B9HG17_POPTR); contains Interpro domain(s) IPR0	1	2	2	2	1	0	0	2	1	0	1	0	0	1	1	0	1	0	0	2	1	0	1	0	0	1	1	0	1	0	0	2	1	0	1	0	0	1	1	0	2.1	2.1	2.1
Solyc01g008170.2.1	Solyc01g008170.2.1 genomic_reference:SL2.40ch01 gene_region:2308753-2312911 transcript_region:SL2.40ch01:2308753..2312911+ go_terms:GO:0008270 functional_description:"Zinc finger CCCH domain-containing protein 17 (AHRD V1 ***- C3H17_ARATH); contains Interpro domain(s) IPR000571 Zinc finger, CCCH-type "	Solyc01g008170.2.1 genomic_reference:SL2.40ch01 gene_region:2308753-2312911 transcript_region:SL2.40ch01:2308753..2312911+ go_terms:GO:0008270 functional_description:"Zinc finger CCCH domain-containing protein 17 (AHRD V1 ***- C3H17_ARATH); contains Interpro domain(s) IPR000571 Zinc finger, CCCH-type "	13	13	13	>Solyc01g008170.2.1 genomic_reference:SL2.40ch01 gene_region:2308753-2312911 transcript_region:SL2.40ch01:2308753..2312911+ go_terms:GO:0008270 functional_description:Zinc finger CCCH domain-containing protein 17 (AHRD V1 ***- C3H17_ARATH); contains Inter	1	13	13	13	6	4	5	7	8	8	9	9	5	8	9	8	6	4	5	7	8	8	9	9	5	8	9	8	6	4	5	7	8	8	9	9	5	8	9	8	24.9	24.9	24.9
Solyc01g008330.2.1	Solyc01g008330.2.1 genomic_reference:SL2.40ch01 gene_region:2451880-2461756 transcript_region:SL2.40ch01:2451880..2461756+ go_terms:GO:0008152,GO:0005524,GO:0016874 functional_description:"Acetyl-CoA carboxylase biotin carboxylase (AHRD V1 ***- B4VQU4_9CYAN); contains Interpro domain(s) IPR004549 Acetyl-CoA carboxylase, biotin carboxylase "	Solyc01g008330.2.1 genomic_reference:SL2.40ch01 gene_region:2451880-2461756 transcript_region:SL2.40ch01:2451880..2461756+ go_terms:GO:0008152,GO:0005524,GO:0016874 functional_description:"Acetyl-CoA carboxylase biotin carboxylase (AHRD V1 ***- B4VQU4_9CYAN); contains Interpro domain(s) IPR004549 Acetyl-CoA carboxylase, biotin carboxylase "	6	6	6	>Solyc01g008330.2.1 genomic_reference:SL2.40ch01 gene_region:2451880-2461756 transcript_region:SL2.40ch01:2451880..2461756+ go_terms:GO:0008152,GO:0005524,GO:0016874 functional_description:Acetyl-CoA carboxylase biotin carboxylase (AHRD V1 ***- B4VQU4_9CY	1	6	6	6	5	6	3	2	2	0	2	5	0	1	2	0	5	6	3	2	2	0	2	5	0	1	2	0	5	6	3	2	2	0	2	5	0	1	2	0	18.5	18.5	18.5
Solyc01g008360.2.1	Solyc01g008360.2.1 genomic_reference:SL2.40ch01 gene_region:2474504-2476439 transcript_region:SL2.40ch01:2474504..2476439+ go_terms:GO:0005515 functional_description:"Pre-mRNA branch site p14-like protein (AHRD V1 **-- B6T0W0_MAIZE); contains Interpro domain(s) IPR012677 Nucleotide-binding, alpha-beta plait ";jgi|Phyca11|576926|estExt2_Genewise1.C_PHYCAscaffold_990009	Solyc01g008360.2.1 genomic_reference:SL2.40ch01 gene_region:2474504-2476439 transcript_region:SL2.40ch01:2474504..2476439+ go_terms:GO:0005515 functional_description:"Pre-mRNA branch site p14-like protein (AHRD V1 **-- B6T0W0_MAIZE); contains Interpro domain(s) IPR012677 Nucleotide-binding, alpha-beta plait "	5;1	5;1	5;1	>Solyc01g008360.2.1 genomic_reference:SL2.40ch01 gene_region:2474504-2476439 transcript_region:SL2.40ch01:2474504..2476439+ go_terms:GO:0005515 functional_description:Pre-mRNA branch site p14-like protein (AHRD V1 **-- B6T0W0_MAIZE); contains Interpro dom	2	5	5	5	3	3	3	4	3	4	3	3	3	3	3	2	3	3	3	4	3	4	3	3	3	3	3	2	3	3	3	4	3	4	3	3	3	3	3	2	51.2	51.2	51.2
Solyc01g008370.2.1	Solyc01g008370.2.1 genomic_reference:SL2.40ch01 gene_region:2477506-2483463 transcript_region:SL2.40ch01:2477506..2483463- go_terms:GO:0005515,GO:0004175 functional_description:"26S proteasome regulatory subunit (AHRD V1 ***- A8J8V5_CHLRE); contains Interpro domain(s) IPR000555 Mov34/MPN/PAD-1 "	Solyc01g008370.2.1 genomic_reference:SL2.40ch01 gene_region:2477506-2483463 transcript_region:SL2.40ch01:2477506..2483463- go_terms:GO:0005515,GO:0004175 functional_description:"26S proteasome regulatory subunit (AHRD V1 ***- A8J8V5_CHLRE); contains Interpro domain(s) IPR000555 Mov34/MPN/PAD-1 "	5	5	5	>Solyc01g008370.2.1 genomic_reference:SL2.40ch01 gene_region:2477506-2483463 transcript_region:SL2.40ch01:2477506..2483463- go_terms:GO:0005515,GO:0004175 functional_description:26S proteasome regulatory subunit (AHRD V1 ***- A8J8V5_CHLRE); contains Inter	1	5	5	5	5	4	5	4	4	4	4	3	5	2	4	5	5	4	5	4	4	4	4	3	5	2	4	5	5	4	5	4	4	4	4	3	5	2	4	5	16.5	16.5	16.5
Solyc01g008550.2.1	Solyc01g008550.2.1 genomic_reference:SL2.40ch01 gene_region:2646612-2650332 transcript_region:SL2.40ch01:2646612..2650332- go_terms:GO:0044237,GO:0008152 functional_description:"Cinnamoyl CoA reductase-like protein (AHRD V1 ***- B9HNY0_POPTR); contains Interpro domain(s) IPR016040 NAD(P)-binding domain ";Solyc01g008540.2.1 genomic_reference:SL2.40ch01 gene_region:2638864-2644380 transcript_region…	Solyc01g008550.2.1 genomic_reference:SL2.40ch01 gene_region:2646612-2650332 transcript_region:SL2.40ch01:2646612..2650332- go_terms:GO:0044237,GO:0008152 functional_description:"Cinnamoyl CoA reductase-like protein (AHRD V1 ***- B9HNY0_POPTR); contains Interpro domain(s) IPR016040 NAD(P)-binding domain ";Solyc01g008540.2.1 genomic_reference:SL2.40ch01 gene_region:2638864-2644380 transcript_region…	2;1	2;1	2;1	>Solyc01g008550.2.1 genomic_reference:SL2.40ch01 gene_region:2646612-2650332 transcript_region:SL2.40ch01:2646612..2650332- go_terms:GO:0044237,GO:0008152 functional_description:Cinnamoyl CoA reductase-like protein (AHRD V1 ***- B9HNY0_POPTR); contains In	2	2	2	2	2	2	1	2	1	0	0	0	0	0	0	1	2	2	1	2	1	0	0	0	0	0	0	1	2	2	1	2	1	0	0	0	0	0	0	1	7.5	7.5	7.5
Solyc01g008730.2.1	Solyc01g008730.2.1 genomic_reference:SL2.40ch01 gene_region:2765227-2774729 transcript_region:SL2.40ch01:2765227..2774729- go_terms:GO:0003700 functional_description:"BZIP transcription factor (AHRD V1 **** Q9SQK1_TOBAC); contains Interpro domain(s) IPR011616 bZIP transcription factor, bZIP-1 "	Solyc01g008730.2.1 genomic_reference:SL2.40ch01 gene_region:2765227-2774729 transcript_region:SL2.40ch01:2765227..2774729- go_terms:GO:0003700 functional_description:"BZIP transcription factor (AHRD V1 **** Q9SQK1_TOBAC); contains Interpro domain(s) IPR011616 bZIP transcription factor, bZIP-1 "	7	6	4	>Solyc01g008730.2.1 genomic_reference:SL2.40ch01 gene_region:2765227-2774729 transcript_region:SL2.40ch01:2765227..2774729- go_terms:GO:0003700 functional_description:BZIP transcription factor (AHRD V1 **** Q9SQK1_TOBAC); contains Interpro domain(s) IPR0	1	7	6	4	5	3	3	5	4	7	2	4	3	2	2	3	4	3	2	4	4	6	2	4	3	2	2	2	2	1	0	2	2	4	0	2	1	0	0	0	25.7	22.9	16.8
Solyc01g008850.2.1	Solyc01g008850.2.1 genomic_reference:SL2.40ch01 gene_region:2877780-2883889 transcript_region:SL2.40ch01:2877780..2883889+ go_terms:GO:0006468,GO:0007165 functional_description:"CBL-interacting protein kinase 18 (AHRD V1 ***- C4P7W7_VITVI); contains Interpro domain(s) IPR002290 Serine/threonine protein kinase ";Solyc11g062410.1.1 evidence_code:10F1H1E1IEG genomic_reference:SL2.40ch11 gene_region:…	Solyc01g008850.2.1 genomic_reference:SL2.40ch01 gene_region:2877780-2883889 transcript_region:SL2.40ch01:2877780..2883889+ go_terms:GO:0006468,GO:0007165 functional_description:"CBL-interacting protein kinase 18 (AHRD V1 ***- C4P7W7_VITVI); contains Interpro domain(s) IPR002290 Serine/threonine protein kinase "	3;1	3;1	3;1	>Solyc01g008850.2.1 genomic_reference:SL2.40ch01 gene_region:2877780-2883889 transcript_region:SL2.40ch01:2877780..2883889+ go_terms:GO:0006468,GO:0007165 functional_description:CBL-interacting protein kinase 18 (AHRD V1 ***- C4P7W7_VITVI); contains Inter	2	3	3	3	3	3	3	3	2	3	2	3	2	2	2	3	3	3	3	3	2	3	2	3	2	2	2	3	3	3	3	3	2	3	2	3	2	2	2	3	10.5	10.5	10.5
Solyc01g008950.2.1	Solyc01g008950.2.1 genomic_reference:SL2.40ch01 gene_region:2960056-2963201 transcript_region:SL2.40ch01:2960056..2963201- go_terms:GO:0005509 functional_description:"Calmodulin 5/6/7/8-like protein (AHRD V1 ***- Q3HVL6_SOLTU); contains Interpro domain(s) IPR011992 EF-Hand type "	Solyc01g008950.2.1 genomic_reference:SL2.40ch01 gene_region:2960056-2963201 transcript_region:SL2.40ch01:2960056..2963201- go_terms:GO:0005509 functional_description:"Calmodulin 5/6/7/8-like protein (AHRD V1 ***- Q3HVL6_SOLTU); contains Interpro domain(s) IPR011992 EF-Hand type "	6	1	1	>Solyc01g008950.2.1 genomic_reference:SL2.40ch01 gene_region:2960056-2963201 transcript_region:SL2.40ch01:2960056..2963201- go_terms:GO:0005509 functional_description:Calmodulin 5/6/7/8-like protein (AHRD V1 ***- Q3HVL6_SOLTU); contains Interpro domain(s)	1	6	1	1	5	6	5	3	1	3	1	5	5	1	3	4	1	1	1	0	1	1	0	1	1	0	1	1	1	1	1	0	1	1	0	1	1	0	1	1	55.7	8.7	8.7
Solyc01g008960.2.1	Solyc01g008960.2.1 genomic_reference:SL2.40ch01 gene_region:2976372-2984961 transcript_region:SL2.40ch01:2976372..2984961+ go_terms:GO:0019899 functional_description:"Argonaute 4-like protein (AHRD V1 ***- D5FQ91_PELHO); contains Interpro domain(s) IPR003165 Stem cell self-renewal protein Piwi ";Solyc01g096750.1.1 evidence_code:10F0H1E0IEG genomic_reference:SL2.40ch01 gene_region:79536216-7954086…	Solyc01g008960.2.1 genomic_reference:SL2.40ch01 gene_region:2976372-2984961 transcript_region:SL2.40ch01:2976372..2984961+ go_terms:GO:0019899 functional_description:"Argonaute 4-like protein (AHRD V1 ***- D5FQ91_PELHO); contains Interpro domain(s) IPR003165 Stem cell self-renewal protein Piwi "	44;2	44;2	36;0	>Solyc01g008960.2.1 genomic_reference:SL2.40ch01 gene_region:2976372-2984961 transcript_region:SL2.40ch01:2976372..2984961+ go_terms:GO:0019899 functional_description:Argonaute 4-like protein (AHRD V1 ***- D5FQ91_PELHO); contains Interpro domain(s) IPR00	2	44	44	36	36	30	33	35	36	37	33	38	34	41	38	38	36	30	33	35	36	37	33	38	34	41	38	38	29	25	29	28	29	32	26	30	29	33	31	31	55.3	55.3	49
Solyc01g008970.2.1	Solyc01g008970.2.1 genomic_reference:SL2.40ch01 gene_region:2988194-2990000 transcript_region:SL2.40ch01:2988194..2990000- go_terms:GO:0003676,GO:0000166 functional_description:"Heterogeneous nuclear ribonucleoprotein A3-like protein 2 (AHRD V1 *--- B6TV58_MAIZE); contains Interpro domain(s) IPR000504 RNA recognition motif, RNP-1 "	Solyc01g008970.2.1 genomic_reference:SL2.40ch01 gene_region:2988194-2990000 transcript_region:SL2.40ch01:2988194..2990000- go_terms:GO:0003676,GO:0000166 functional_description:"Heterogeneous nuclear ribonucleoprotein A3-like protein 2 (AHRD V1 *--- B6TV58_MAIZE); contains Interpro domain(s) IPR000504 RNA recognition motif, RNP-1 "	29	29	28	>Solyc01g008970.2.1 genomic_reference:SL2.40ch01 gene_region:2988194-2990000 transcript_region:SL2.40ch01:2988194..2990000- go_terms:GO:0003676,GO:0000166 functional_description:Heterogeneous nuclear ribonucleoprotein A3-like protein 2 (AHRD V1 *--- B6TV5	1	29	29	28	27	25	22	26	26	22	24	26	21	29	27	22	27	25	22	26	26	22	24	26	21	29	27	22	26	24	21	25	25	21	23	25	20	28	26	21	60.9	60.9	60.6
Solyc01g008990.2.1	Solyc01g008990.2.1 genomic_reference:SL2.40ch01 gene_region:3003153-3007525 transcript_region:SL2.40ch01:3003153..3007525+ go_terms:GO:0005515 functional_description:"THO complex subunit 7 homolog (AHRD V1 ***- B5XFL3_SALSA); contains Interpro domain(s) IPR018018 Tho complex subunit 7 "	Solyc01g008990.2.1 genomic_reference:SL2.40ch01 gene_region:3003153-3007525 transcript_region:SL2.40ch01:3003153..3007525+ go_terms:GO:0005515 functional_description:"THO complex subunit 7 homolog (AHRD V1 ***- B5XFL3_SALSA); contains Interpro domain(s) IPR018018 Tho complex subunit 7 "	5	5	4	>Solyc01g008990.2.1 genomic_reference:SL2.40ch01 gene_region:3003153-3007525 transcript_region:SL2.40ch01:3003153..3007525+ go_terms:GO:0005515 functional_description:THO complex subunit 7 homolog (AHRD V1 ***- B5XFL3_SALSA); contains Interpro domain(s)	1	5	5	4	5	3	5	5	5	5	2	5	4	2	4	5	5	3	5	5	5	5	2	5	4	2	4	5	4	2	4	4	4	4	2	4	3	1	3	4	26	26	23.2
Solyc01g009080.2.1	Solyc01g009080.2.1 genomic_reference:SL2.40ch01 gene_region:3091052-3093978 transcript_region:SL2.40ch01:3091052..3093978+ functional_description:"FHA domain containing protein (AHRD V1 ***- B6TP39_MAIZE); contains Interpro domain(s) IPR000253 Forkhead-associated "	Solyc01g009080.2.1 genomic_reference:SL2.40ch01 gene_region:3091052-3093978 transcript_region:SL2.40ch01:3091052..3093978+ functional_description:"FHA domain containing protein (AHRD V1 ***- B6TP39_MAIZE); contains Interpro domain(s) IPR000253 Forkhead-associated "	2	2	2	>Solyc01g009080.2.1 genomic_reference:SL2.40ch01 gene_region:3091052-3093978 transcript_region:SL2.40ch01:3091052..3093978+ functional_description:FHA domain containing protein (AHRD V1 ***- B6TP39_MAIZE); contains Interpro domain(s) IPR000253 Forkhead-	1	2	2	2	2	2	2	0	1	0	0	0	0	0	0	0	2	2	2	0	1	0	0	0	0	0	0	0	2	2	2	0	1	0	0	0	0	0	0	0	19.3	19.3	19.3
Solyc01g009090.2.1	Solyc01g009090.2.1 genomic_reference:SL2.40ch01 gene_region:3095457-3108637 transcript_region:SL2.40ch01:3095457..3108637- go_terms:GO:0005515,GO:0003700 functional_description:"Serrate RNA effector molecule homolog (AHRD V1 *-*- SRRT_DROWI)"	Solyc01g009090.2.1 genomic_reference:SL2.40ch01 gene_region:3095457-3108637 transcript_region:SL2.40ch01:3095457..3108637- go_terms:GO:0005515,GO:0003700 functional_description:"Serrate RNA effector molecule homolog (AHRD V1 *-*- SRRT_DROWI)"	39	39	39	>Solyc01g009090.2.1 genomic_reference:SL2.40ch01 gene_region:3095457-3108637 transcript_region:SL2.40ch01:3095457..3108637- go_terms:GO:0005515,GO:0003700 functional_description:Serrate RNA effector molecule homolog (AHRD V1 *-*- SRRT_DROWI)	1	39	39	39	34	28	29	35	38	31	35	36	31	34	34	32	34	28	29	35	38	31	35	36	31	34	34	32	34	28	29	35	38	31	35	36	31	34	34	32	51.5	51.5	51.5
Solyc01g009100.2.1	Solyc01g009100.2.1 genomic_reference:SL2.40ch01 gene_region:3112345-3115591 transcript_region:SL2.40ch01:3112345..3115591+ go_terms:GO:0003735,GO:0030627 functional_description:"Ribosomal protein L30 (AHRD V1 ***- B3TLP4_ELAGV); contains Interpro domain(s) IPR000231 Ribosomal protein L30e "	Solyc01g009100.2.1 genomic_reference:SL2.40ch01 gene_region:3112345-3115591 transcript_region:SL2.40ch01:3112345..3115591+ go_terms:GO:0003735,GO:0030627 functional_description:"Ribosomal protein L30 (AHRD V1 ***- B3TLP4_ELAGV); contains Interpro domain(s) IPR000231 Ribosomal protein L30e "	5	5	1	>Solyc01g009100.2.1 genomic_reference:SL2.40ch01 gene_region:3112345-3115591 transcript_region:SL2.40ch01:3112345..3115591+ go_terms:GO:0003735,GO:0030627 functional_description:Ribosomal protein L30 (AHRD V1 ***- B3TLP4_ELAGV); contains Interpro domain(s	1	5	5	1	5	5	5	5	5	4	5	4	5	4	4	5	5	5	5	5	5	4	5	4	5	4	4	5	1	1	1	1	1	1	1	1	1	1	1	1	42.9	42.9	10.7
Solyc01g009220.2.1	Solyc01g009220.2.1 genomic_reference:SL2.40ch01 gene_region:3246119-3247795 transcript_region:SL2.40ch01:3246119..3247795- functional_description:"Restricted tev movement 2 (AHRD V1 *--- D5K205_ARATH); contains Interpro domain(s) IPR008978 HSP20-like chaperone "	Solyc01g009220.2.1 genomic_reference:SL2.40ch01 gene_region:3246119-3247795 transcript_region:SL2.40ch01:3246119..3247795- functional_description:"Restricted tev movement 2 (AHRD V1 *--- D5K205_ARATH); contains Interpro domain(s) IPR008978 HSP20-like chaperone "	3	3	3	>Solyc01g009220.2.1 genomic_reference:SL2.40ch01 gene_region:3246119-3247795 transcript_region:SL2.40ch01:3246119..3247795- functional_description:Restricted tev movement 2 (AHRD V1 *--- D5K205_ARATH); contains Interpro domain(s) IPR008978 HSP20-like ch	1	3	3	3	3	0	3	3	2	2	1	3	1	2	2	3	3	0	3	3	2	2	1	3	1	2	2	3	3	0	3	3	2	2	1	3	1	2	2	3	20.7	20.7	20.7
Solyc01g009240.2.1	Solyc01g009240.2.1 genomic_reference:SL2.40ch01 gene_region:3269096-3273535 transcript_region:SL2.40ch01:3269096..3273535+ go_terms:GO:0005975 functional_description:"Beta-D-glucosidase (AHRD V1 ***- O82074_TROMA); contains Interpro domain(s) IPR001764 Glycoside hydrolase, family 3, N-terminal "	Solyc01g009240.2.1 genomic_reference:SL2.40ch01 gene_region:3269096-3273535 transcript_region:SL2.40ch01:3269096..3273535+ go_terms:GO:0005975 functional_description:"Beta-D-glucosidase (AHRD V1 ***- O82074_TROMA); contains Interpro domain(s) IPR001764 Glycoside hydrolase, family 3, N-terminal "	8	2	2	>Solyc01g009240.2.1 genomic_reference:SL2.40ch01 gene_region:3269096-3273535 transcript_region:SL2.40ch01:3269096..3273535+ go_terms:GO:0005975 functional_description:Beta-D-glucosidase (AHRD V1 ***- O82074_TROMA); contains Interpro domain(s) IPR001764	1	8	2	2	5	4	5	5	4	4	6	6	6	6	5	4	1	0	2	0	0	0	1	1	2	1	0	0	1	0	2	0	0	0	1	1	2	1	0	0	12.6	4.1	4.1
Solyc01g009290.2.1	Solyc01g009290.2.1 genomic_reference:SL2.40ch01 gene_region:3323813-3335853 transcript_region:SL2.40ch01:3323813..3335853- go_terms:GO:0005515,GO:0051736 functional_description:"Polyribonucleotide 5&apos;-hydroxyl-kinase Clp1 (AHRD V1 **** CLP1_CHICK); contains Interpro domain(s) IPR010655 Pre-mRNA cleavage complex II Clp1 "	Solyc01g009290.2.1 genomic_reference:SL2.40ch01 gene_region:3323813-3335853 transcript_region:SL2.40ch01:3323813..3335853- go_terms:GO:0005515,GO:0051736 functional_description:"Polyribonucleotide 5&apos;-hydroxyl-kinase Clp1 (AHRD V1 **** CLP1_CHICK); contains Interpro domain(s) IPR010655 Pre-mRNA cleavage complex II Clp1 "	12	12	12	>Solyc01g009290.2.1 genomic_reference:SL2.40ch01 gene_region:3323813-3335853 transcript_region:SL2.40ch01:3323813..3335853- go_terms:GO:0005515,GO:0051736 functional_description:Polyribonucleotide 5&apos;-hydroxyl-kinase Clp1 (AHRD V1 **** CLP1_CHICK); co	1	12	12	12	7	8	8	10	10	10	9	9	6	11	10	12	7	8	8	10	10	10	9	9	6	11	10	12	7	8	8	10	10	10	9	9	6	11	10	12	40.1	40.1	40.1
Solyc01g009310.2.1	Solyc01g009310.2.1 genomic_reference:SL2.40ch01 gene_region:3485878-3495206 transcript_region:SL2.40ch01:3485878..3495206+ go_terms:GO:0047598,GO:0009918 functional_description:"Sterol reductase (AHRD V1 **** A8IA67_CHLRE); contains Interpro domain(s) IPR001171 Ergosterol biosynthesis ERG4/ERG24 "	Solyc01g009310.2.1 genomic_reference:SL2.40ch01 gene_region:3485878-3495206 transcript_region:SL2.40ch01:3485878..3495206+ go_terms:GO:0047598,GO:0009918 functional_description:"Sterol reductase (AHRD V1 **** A8IA67_CHLRE); contains Interpro domain(s) IPR001171 Ergosterol biosynthesis ERG4/ERG24 "	1	1	1	>Solyc01g009310.2.1 genomic_reference:SL2.40ch01 gene_region:3485878-3495206 transcript_region:SL2.40ch01:3485878..3495206+ go_terms:GO:0047598,GO:0009918 functional_description:Sterol reductase (AHRD V1 **** A8IA67_CHLRE); contains Interpro domain(s) IP	1	1	1	1	1	1	1	1	1	1	1	1	1	1	1	1	1	1	1	1	1	1	1	1	1	1	1	1	1	1	1	1	1	1	1	1	1	1	1	1	2.8	2.8	2.8
Solyc01g009420.2.1	Solyc01g009420.2.1 genomic_reference:SL2.40ch01 gene_region:3621816-3626739 transcript_region:SL2.40ch01:3621816..3626739+ go_terms:GO:0044237,GO:0008152 functional_description:"Bifunctional polymyxin resistance arnA protein (AHRD V1 ***- B6TQB1_MAIZE); contains Interpro domain(s) IPR001509 NAD-dependent epimerase/dehydratase "	Solyc01g009420.2.1 genomic_reference:SL2.40ch01 gene_region:3621816-3626739 transcript_region:SL2.40ch01:3621816..3626739+ go_terms:GO:0044237,GO:0008152 functional_description:"Bifunctional polymyxin resistance arnA protein (AHRD V1 ***- B6TQB1_MAIZE); contains Interpro domain(s) IPR001509 NAD-dependent epimerase/dehydratase "	1	1	1	>Solyc01g009420.2.1 genomic_reference:SL2.40ch01 gene_region:3621816-3626739 transcript_region:SL2.40ch01:3621816..3626739+ go_terms:GO:0044237,GO:0008152 functional_description:Bifunctional polymyxin resistance arnA protein (AHRD V1 ***- B6TQB1_MAIZE); c	1	1	1	1	1	1	1	0	0	0	0	0	0	0	0	0	1	1	1	0	0	0	0	0	0	0	0	0	1	1	1	0	0	0	0	0	0	0	0	0	4.4	4.4	4.4
Solyc01g009450.2.1	Solyc01g009450.2.1 genomic_reference:SL2.40ch01 gene_region:3676623-3681923 transcript_region:SL2.40ch01:3676623..3681923- go_terms:GO:0004677,GO:0004222 functional_description:"Mitochondrial inner membrane protease ATP23 (AHRD V1 ***- D0NY32_PHYIN); contains Interpro domain(s) IPR019165 Peptidase M76, ATP23 "	Solyc01g009450.2.1 genomic_reference:SL2.40ch01 gene_region:3676623-3681923 transcript_region:SL2.40ch01:3676623..3681923- go_terms:GO:0004677,GO:0004222 functional_description:"Mitochondrial inner membrane protease ATP23 (AHRD V1 ***- D0NY32_PHYIN); contains Interpro domain(s) IPR019165 Peptidase M76, ATP23 "	1	1	1	>Solyc01g009450.2.1 genomic_reference:SL2.40ch01 gene_region:3676623-3681923 transcript_region:SL2.40ch01:3676623..3681923- go_terms:GO:0004677,GO:0004222 functional_description:Mitochondrial inner membrane protease ATP23 (AHRD V1 ***- D0NY32_PHYIN); cont	1	1	1	1	0	1	0	0	0	0	0	0	0	0	0	0	0	1	0	0	0	0	0	0	0	0	0	0	0	1	0	0	0	0	0	0	0	0	0	0	7.7	7.7	7.7
Solyc01g009520.2.1	Solyc01g009520.2.1 genomic_reference:SL2.40ch01 gene_region:3780910-3784239 transcript_region:SL2.40ch01:3780910..3784239+ go_terms:GO:0032183,GO:0003735 functional_description:"Ribosomal protein (AHRD V1 ***- Q6ER67_ORYSJ); contains Interpro domain(s) IPR002143 Ribosomal protein L1 "	Solyc01g009520.2.1 genomic_reference:SL2.40ch01 gene_region:3780910-3784239 transcript_region:SL2.40ch01:3780910..3784239+ go_terms:GO:0032183,GO:0003735 functional_description:"Ribosomal protein (AHRD V1 ***- Q6ER67_ORYSJ); contains Interpro domain(s) IPR002143 Ribosomal protein L1 "	10	10	2	>Solyc01g009520.2.1 genomic_reference:SL2.40ch01 gene_region:3780910-3784239 transcript_region:SL2.40ch01:3780910..3784239+ go_terms:GO:0032183,GO:0003735 functional_description:Ribosomal protein (AHRD V1 ***- Q6ER67_ORYSJ); contains Interpro domain(s) I	1	10	10	2	9	9	9	10	10	9	8	10	9	4	10	9	9	9	9	10	10	9	8	10	9	4	10	9	2	2	1	2	2	1	2	2	1	1	2	1	41.7	41.7	9.3
Solyc01g009550.1.1	Solyc01g009550.1.1 evidence_code:10F0H1E0IEG genomic_reference:SL2.40ch01 gene_region:3810136-3810399 transcript_region:SL2.40ch01:3810136..3810399+ functional_description:"Hypothetical chloroplast RF1 (AHRD V1 ***- C3UP30_9MAGN)"	Solyc01g009550.1.1 evidence_code:10F0H1E0IEG genomic_reference:SL2.40ch01 gene_region:3810136-3810399 transcript_region:SL2.40ch01:3810136..3810399+ functional_description:"Hypothetical chloroplast RF1 (AHRD V1 ***- C3UP30_9MAGN)"	1	1	1	>Solyc01g009550.1.1 evidence_code:10F0H1E0IEG genomic_reference:SL2.40ch01 gene_region:3810136-3810399 transcript_region:SL2.40ch01:3810136..3810399+ functional_description:Hypothetical chloroplast RF1 (AHRD V1 ***- C3UP30_9MAGN)	1	1	1	1	1	1	1	1	1	1	1	1	1	1	1	1	1	1	1	1	1	1	1	1	1	1	1	1	1	1	1	1	1	1	1	1	1	1	1	1	12.6	12.6	12.6
Solyc01g009620.2.1	Solyc01g009620.2.1 genomic_reference:SL2.40ch01 gene_region:3852922-3862672 transcript_region:SL2.40ch01:3852922..3862672+ go_terms:GO:0042826,GO:0042802 functional_description:"Cleavage and polyadenylation specificity factor subunit 5 (AHRD V1 ***- C1BVK1_9MAXI); contains Interpro domain(s) IPR016706 Cleavage and polyadenylation specificity factor, 25 kDa subunit "	Solyc01g009620.2.1 genomic_reference:SL2.40ch01 gene_region:3852922-3862672 transcript_region:SL2.40ch01:3852922..3862672+ go_terms:GO:0042826,GO:0042802 functional_description:"Cleavage and polyadenylation specificity factor subunit 5 (AHRD V1 ***- C1BVK1_9MAXI); contains Interpro domain(s) IPR016706 Cleavage and polyadenylation specificity factor, 25 kDa subunit "	7	2	2	>Solyc01g009620.2.1 genomic_reference:SL2.40ch01 gene_region:3852922-3862672 transcript_region:SL2.40ch01:3852922..3862672+ go_terms:GO:0042826,GO:0042802 functional_description:Cleavage and polyadenylation specificity factor subunit 5 (AHRD V1 ***- C1BVK	1	7	2	2	7	5	7	6	6	7	6	6	6	5	6	7	2	0	2	1	1	2	1	1	1	0	1	2	2	0	2	1	1	2	1	1	1	0	1	2	41	16	16
Solyc01g009630.2.1	Solyc01g009630.2.1 genomic_reference:SL2.40ch01 gene_region:3865190-3874083 transcript_region:SL2.40ch01:3865190..3874083+ go_terms:GO:0042826,GO:0042802 functional_description:"Cleavage and polyadenylation specificity factor subunit 5 (AHRD V1 ***- C1BVK1_9MAXI); contains Interpro domain(s) IPR016706 Cleavage and polyadenylation specificity factor, 25 kDa subunit "	Solyc01g009630.2.1 genomic_reference:SL2.40ch01 gene_region:3865190-3874083 transcript_region:SL2.40ch01:3865190..3874083+ go_terms:GO:0042826,GO:0042802 functional_description:"Cleavage and polyadenylation specificity factor subunit 5 (AHRD V1 ***- C1BVK1_9MAXI); contains Interpro domain(s) IPR016706 Cleavage and polyadenylation specificity factor, 25 kDa subunit "	8	8	2	>Solyc01g009630.2.1 genomic_reference:SL2.40ch01 gene_region:3865190-3874083 transcript_region:SL2.40ch01:3865190..3874083+ go_terms:GO:0042826,GO:0042802 functional_description:Cleavage and polyadenylation specificity factor subunit 5 (AHRD V1 ***- C1BVK	1	8	8	2	7	7	8	8	8	7	7	7	7	7	8	7	7	7	8	8	8	7	7	7	7	7	8	7	2	2	2	2	2	2	2	2	2	2	2	2	46	46	16
Solyc01g009990.2.1	Solyc01g009990.2.1 genomic_reference:SL2.40ch01 gene_region:4594127-4598093 transcript_region:SL2.40ch01:4594127..4598093+ go_terms:GO:0006457 functional_description:"Peptidyl-prolyl cis-trans isomerase (AHRD V1 ***- B9RMA5_RICCO); contains Interpro domain(s) IPR002130 Peptidyl-prolyl cis-trans isomerase, cyclophilin-type "	Solyc01g009990.2.1 genomic_reference:SL2.40ch01 gene_region:4594127-4598093 transcript_region:SL2.40ch01:4594127..4598093+ go_terms:GO:0006457 functional_description:"Peptidyl-prolyl cis-trans isomerase (AHRD V1 ***- B9RMA5_RICCO); contains Interpro domain(s) IPR002130 Peptidyl-prolyl cis-trans isomerase, cyclophilin-type "	9	9	9	>Solyc01g009990.2.1 genomic_reference:SL2.40ch01 gene_region:4594127-4598093 transcript_region:SL2.40ch01:4594127..4598093+ go_terms:GO:0006457 functional_description:Peptidyl-prolyl cis-trans isomerase (AHRD V1 ***- B9RMA5_RICCO); contains Interpro domai	1	9	9	9	5	9	6	0	1	1	3	4	1	0	1	1	5	9	6	0	1	1	3	4	1	0	1	1	5	9	6	0	1	1	3	4	1	0	1	1	48.4	48.4	48.4
Solyc01g010440.2.1	Solyc01g010440.2.1 genomic_reference:SL2.40ch01 gene_region:5342392-5348166 transcript_region:SL2.40ch01:5342392..5348166- functional_description:"Unknown Protein (AHRD V1)"	Solyc01g010440.2.1 genomic_reference:SL2.40ch01 gene_region:5342392-5348166 transcript_region:SL2.40ch01:5342392..5348166- functional_description:"Unknown Protein (AHRD V1)"	9	9	9	>Solyc01g010440.2.1 genomic_reference:SL2.40ch01 gene_region:5342392-5348166 transcript_region:SL2.40ch01:5342392..5348166- functional_description:Unknown Protein (AHRD V1)	1	9	9	9	8	7	7	3	5	2	2	4	3	3	3	3	8	7	7	3	5	2	2	4	3	3	3	3	8	7	7	3	5	2	2	4	3	3	3	3	31.7	31.7	31.7
Solyc01g010640.2.1	Solyc01g010640.2.1 genomic_reference:SL2.40ch01 gene_region:5646161-5647113 transcript_region:SL2.40ch01:5646161..5647113+ go_terms:GO:0055114 functional_description:"Uncharacterized membrane protein (AHRD V1 **-- Q46JN3_PROMT); contains Interpro domain(s) IPR001395 Aldo/keto reductase "	Solyc01g010640.2.1 genomic_reference:SL2.40ch01 gene_region:5646161-5647113 transcript_region:SL2.40ch01:5646161..5647113+ go_terms:GO:0055114 functional_description:"Uncharacterized membrane protein (AHRD V1 **-- Q46JN3_PROMT); contains Interpro domain(s) IPR001395 Aldo/keto reductase "	3	3	3	>Solyc01g010640.2.1 genomic_reference:SL2.40ch01 gene_region:5646161-5647113 transcript_region:SL2.40ch01:5646161..5647113+ go_terms:GO:0055114 functional_description:Uncharacterized membrane protein (AHRD V1 **-- Q46JN3_PROMT); contains Interpro domain(s	1	3	3	3	3	3	3	3	2	2	2	2	3	0	3	3	3	3	3	3	2	2	2	2	3	0	3	3	3	3	3	3	2	2	2	2	3	0	3	3	13.2	13.2	13.2
Solyc01g010700.2.1	Solyc01g010700.2.1 genomic_reference:SL2.40ch01 gene_region:5726264-5728807 transcript_region:SL2.40ch01:5726264..5728807- functional_description:"AKIN gamma (AHRD V1 **-- B4FX20_MAIZE); contains Interpro domain(s) IPR000644 Cystathionine beta-synthase, core "	Solyc01g010700.2.1 genomic_reference:SL2.40ch01 gene_region:5726264-5728807 transcript_region:SL2.40ch01:5726264..5728807- functional_description:"AKIN gamma (AHRD V1 **-- B4FX20_MAIZE); contains Interpro domain(s) IPR000644 Cystathionine beta-synthase, core "	1	1	1	>Solyc01g010700.2.1 genomic_reference:SL2.40ch01 gene_region:5726264-5728807 transcript_region:SL2.40ch01:5726264..5728807- functional_description:AKIN gamma (AHRD V1 **-- B4FX20_MAIZE); contains Interpro domain(s) IPR000644 Cystathionine beta-synthase,	1	1	1	1	1	1	0	1	0	1	0	0	0	1	1	1	1	1	0	1	0	1	0	0	0	1	1	1	1	1	0	1	0	1	0	0	0	1	1	1	5.6	5.6	5.6
Solyc01g010750.2.1	Solyc01g010750.2.1 genomic_reference:SL2.40ch01 gene_region:5783031-5788195 transcript_region:SL2.40ch01:5783031..5788195- functional_description:"Stress responsive protein (AHRD V1 *--- B6STP1_MAIZE); contains Interpro domain(s) IPR008997 Ricin B-related lectin "	Solyc01g010750.2.1 genomic_reference:SL2.40ch01 gene_region:5783031-5788195 transcript_region:SL2.40ch01:5783031..5788195- functional_description:"Stress responsive protein (AHRD V1 *--- B6STP1_MAIZE); contains Interpro domain(s) IPR008997 Ricin B-related lectin "	7	7	7	>Solyc01g010750.2.1 genomic_reference:SL2.40ch01 gene_region:5783031-5788195 transcript_region:SL2.40ch01:5783031..5788195- functional_description:Stress responsive protein (AHRD V1 *--- B6STP1_MAIZE); contains Interpro domain(s) IPR008997 Ricin B-relat	1	7	7	7	6	5	7	3	3	4	3	3	4	5	4	4	6	5	7	3	3	4	3	3	4	5	4	4	6	5	7	3	3	4	3	3	4	5	4	4	43.1	43.1	43.1
Solyc01g010760.2.1	Solyc01g010760.2.1 genomic_reference:SL2.40ch01 gene_region:5821504-5825600 transcript_region:SL2.40ch01:5821504..5825600+ go_terms:GO:0005515,GO:0008308 functional_description:"Porin/voltage-dependent anion-selective channel protein (AHRD V1 **** A9P802_POPTR); contains Interpro domain(s) IPR001925 Porin, eukaryotic type "	Solyc01g010760.2.1 genomic_reference:SL2.40ch01 gene_region:5821504-5825600 transcript_region:SL2.40ch01:5821504..5825600+ go_terms:GO:0005515,GO:0008308 functional_description:"Porin/voltage-dependent anion-selective channel protein (AHRD V1 **** A9P802_POPTR); contains Interpro domain(s) IPR001925 Porin, eukaryotic type "	4	4	4	>Solyc01g010760.2.1 genomic_reference:SL2.40ch01 gene_region:5821504-5825600 transcript_region:SL2.40ch01:5821504..5825600+ go_terms:GO:0005515,GO:0008308 functional_description:Porin/voltage-dependent anion-selective channel protein (AHRD V1 **** A9P802_	1	4	4	4	3	3	2	1	2	1	1	1	0	1	0	2	3	3	2	1	2	1	1	1	0	1	0	2	3	3	2	1	2	1	1	1	0	1	0	2	19.2	19.2	19.2
Solyc01g010870.2.1	Solyc01g010870.2.1 genomic_reference:SL2.40ch01 gene_region:6308707-6315760 transcript_region:SL2.40ch01:6308707..6315760- functional_description:"Dehydration-responsive family protein (AHRD V1 ***- D7KPN7_ARALY); contains Interpro domain(s) IPR004159 Protein of unknown function DUF248, methyltransferase putative ";Solyc03g116150.2.1 genomic_reference:SL2.40ch03 gene_region:59695832-59701517 tran…	Solyc01g010870.2.1 genomic_reference:SL2.40ch01 gene_region:6308707-6315760 transcript_region:SL2.40ch01:6308707..6315760- functional_description:"Dehydration-responsive family protein (AHRD V1 ***- D7KPN7_ARALY); contains Interpro domain(s) IPR004159 Protein of unknown function DUF248, methyltransferase putative "	12;1;1	7;0;0	7;0;0	>Solyc01g010870.2.1 genomic_reference:SL2.40ch01 gene_region:6308707-6315760 transcript_region:SL2.40ch01:6308707..6315760- functional_description:Dehydration-responsive family protein (AHRD V1 ***- D7KPN7_ARALY); contains Interpro domain(s) IPR004159 P	3	12	7	7	11	7	6	10	10	8	6	8	11	8	7	12	6	4	2	5	6	4	4	5	6	5	4	7	6	4	2	5	6	4	4	5	6	5	4	7	21.9	12.7	12.7
Solyc01g010940.2.1	Solyc01g010940.2.1 genomic_reference:SL2.40ch01 gene_region:6498396-6504024 transcript_region:SL2.40ch01:6498396..6504024+ go_terms:GO:0016021 functional_description:"Transmembrane emp24 domain-containing protein 10 (AHRD V1 ***- B6U439_MAIZE); contains Interpro domain(s) IPR000348 emp24/gp25L/p24 "	Solyc01g010940.2.1 genomic_reference:SL2.40ch01 gene_region:6498396-6504024 transcript_region:SL2.40ch01:6498396..6504024+ go_terms:GO:0016021 functional_description:"Transmembrane emp24 domain-containing protein 10 (AHRD V1 ***- B6U439_MAIZE); contains Interpro domain(s) IPR000348 emp24/gp25L/p24 "	1	1	1	>Solyc01g010940.2.1 genomic_reference:SL2.40ch01 gene_region:6498396-6504024 transcript_region:SL2.40ch01:6498396..6504024+ go_terms:GO:0016021 functional_description:Transmembrane emp24 domain-containing protein 10 (AHRD V1 ***- B6U439_MAIZE); contains I	1	1	1	1	1	0	0	0	0	0	0	0	0	0	0	0	1	0	0	0	0	0	0	0	0	0	0	0	1	0	0	0	0	0	0	0	0	0	0	0	5.1	5.1	5.1
Solyc01g011040.2.1	Solyc01g011040.2.1 genomic_reference:SL2.40ch01 gene_region:7002577-7009509 transcript_region:SL2.40ch01:7002577..7009509- go_terms:GO:0004675 functional_description:"LRR receptor-like serine/threonine-protein kinase, RLP"	Solyc01g011040.2.1 genomic_reference:SL2.40ch01 gene_region:7002577-7009509 transcript_region:SL2.40ch01:7002577..7009509- go_terms:GO:0004675 functional_description:"LRR receptor-like serine/threonine-protein kinase, RLP"	6	6	6	>Solyc01g011040.2.1 genomic_reference:SL2.40ch01 gene_region:7002577-7009509 transcript_region:SL2.40ch01:7002577..7009509- go_terms:GO:0004675 functional_description:LRR receptor-like serine/threonine-protein kinase, RLP	1	6	6	6	5	4	5	5	5	5	3	3	3	4	5	5	5	4	5	5	5	5	3	3	3	4	5	5	5	4	5	5	5	5	3	3	3	4	5	5	19.6	19.6	19.6
Solyc01g011410.1.1	Solyc01g011410.1.1 evidence_code:10F0H1E0IEG genomic_reference:SL2.40ch01 gene_region:9006477-9006698 transcript_region:SL2.40ch01:9006477..9006698- go_terms:GO:0055114 functional_description:"NADH-quinone oxidoreductase subunit D (AHRD V1 ***- NUOD_DEIGD); contains Interpro domain(s) IPR001135 NADH-quinone oxidoreductase, subunit D "	Solyc01g011410.1.1 evidence_code:10F0H1E0IEG genomic_reference:SL2.40ch01 gene_region:9006477-9006698 transcript_region:SL2.40ch01:9006477..9006698- go_terms:GO:0055114 functional_description:"NADH-quinone oxidoreductase subunit D (AHRD V1 ***- NUOD_DEIGD); contains Interpro domain(s) IPR001135 NADH-quinone oxidoreductase, subunit D "	1	1	1	>Solyc01g011410.1.1 evidence_code:10F0H1E0IEG genomic_reference:SL2.40ch01 gene_region:9006477-9006698 transcript_region:SL2.40ch01:9006477..9006698- go_terms:GO:0055114 functional_description:NADH-quinone oxidoreductase subunit D (AHRD V1 ***- NUOD_DEIGD	1	1	1	1	1	1	1	0	0	0	0	1	0	0	0	1	1	1	1	0	0	0	0	1	0	0	0	1	1	1	1	0	0	0	0	1	0	0	0	1	20.5	20.5	20.5
Solyc01g012580.1.1	Solyc01g012580.1.1 evidence_code:10F0H1E0IEG genomic_reference:SL2.40ch01 gene_region:9702444-9702810 transcript_region:SL2.40ch01:9702444..9702810- go_terms:GO:0006396 functional_description:"Endoribonuclease Dicer homolog 2b (AHRD V1 ***- DCL2B_ORYSJ); contains Interpro domain(s) IPR000999 Ribonuclease III "	Solyc01g012580.1.1 evidence_code:10F0H1E0IEG genomic_reference:SL2.40ch01 gene_region:9702444-9702810 transcript_region:SL2.40ch01:9702444..9702810- go_terms:GO:0006396 functional_description:"Endoribonuclease Dicer homolog 2b (AHRD V1 ***- DCL2B_ORYSJ); contains Interpro domain(s) IPR000999 Ribonuclease III "	1	1	1	>Solyc01g012580.1.1 evidence_code:10F0H1E0IEG genomic_reference:SL2.40ch01 gene_region:9702444-9702810 transcript_region:SL2.40ch01:9702444..9702810- go_terms:GO:0006396 functional_description:Endoribonuclease Dicer homolog 2b (AHRD V1 ***- DCL2B_ORYSJ);	1	1	1	1	0	0	0	1	0	0	1	1	0	1	1	0	0	0	0	1	0	0	1	1	0	1	1	0	0	0	0	1	0	0	1	1	0	1	1	0	14.3	14.3	14.3
Solyc01g013890.1.1	Solyc01g013890.1.1 evidence_code:10F0H1E0IEG genomic_reference:SL2.40ch01 gene_region:10337246-10342369 transcript_region:SL2.40ch01:10337246..10342369+ go_terms:GO:0055114 functional_description:"Aldehyde dehydrogenase (AHRD V1 ***- Q71LY7_ORYSI); contains Interpro domain(s) IPR012394 Aldehyde dehydrogenase NAD(P)-dependent IPR015590 Aldehyde dehydrogenase ";Solyc01g011510.2.1 genomic_reference:…	Solyc01g013890.1.1 evidence_code:10F0H1E0IEG genomic_reference:SL2.40ch01 gene_region:10337246-10342369 transcript_region:SL2.40ch01:10337246..10342369+ go_terms:GO:0055114 functional_description:"Aldehyde dehydrogenase (AHRD V1 ***- Q71LY7_ORYSI); contains Interpro domain(s) IPR012394 Aldehyde dehydrogenase NAD(P)-dependent IPR015590 Aldehyde dehydrogenase ";Solyc01g011510.2.1 genomic_reference:…	2;2;1	2;2;1	2;2;1	>Solyc01g013890.1.1 evidence_code:10F0H1E0IEG genomic_reference:SL2.40ch01 gene_region:10337246-10342369 transcript_region:SL2.40ch01:10337246..10342369+ go_terms:GO:0055114 functional_description:Aldehyde dehydrogenase (AHRD V1 ***- Q71LY7_ORYSI); contai	3	2	2	2	1	2	2	2	2	2	1	2	2	0	2	1	1	2	2	2	2	2	1	2	2	0	2	1	1	2	2	2	2	2	1	2	2	0	2	1	7.9	7.9	7.9
Solyc01g014210.1.1	Solyc01g014210.1.1 evidence_code:10F0H1E0IEG genomic_reference:SL2.40ch01 gene_region:11843325-11844727 transcript_region:SL2.40ch01:11843325..11844727+ go_terms:GO:0005471 functional_description:"ADP ATP carrier protein-like (AHRD V1 **** Q2XTC3_SOLTU); contains Interpro domain(s) IPR002113 Adenine nucleotide translocator 1 "	Solyc01g014210.1.1 evidence_code:10F0H1E0IEG genomic_reference:SL2.40ch01 gene_region:11843325-11844727 transcript_region:SL2.40ch01:11843325..11844727+ go_terms:GO:0005471 functional_description:"ADP ATP carrier protein-like (AHRD V1 **** Q2XTC3_SOLTU); contains Interpro domain(s) IPR002113 Adenine nucleotide translocator 1 "	4	2	2	>Solyc01g014210.1.1 evidence_code:10F0H1E0IEG genomic_reference:SL2.40ch01 gene_region:11843325-11844727 transcript_region:SL2.40ch01:11843325..11844727+ go_terms:GO:0005471 functional_description:ADP ATP carrier protein-like (AHRD V1 **** Q2XTC3_SOLTU);	1	4	2	2	4	4	4	4	4	4	4	4	4	4	4	4	2	2	2	2	2	2	2	2	2	2	2	2	2	2	2	2	2	2	2	2	2	2	2	2	7.4	3.7	3.7
Solyc01g014490.2.1	Solyc01g014490.2.1 genomic_reference:SL2.40ch01 gene_region:13976404-13992385 transcript_region:SL2.40ch01:13976404..13992385- go_terms:GO:0042802 functional_description:"Type II DNA topoisomerase VI subunit B (AHRD V1 ***- C1MLZ8_MICPS); contains Interpro domain(s) IPR015320 DNA topoisomerase VI, subunit B, transducer ";Solyc11g028300.1.1 evidence_code:10F0H1E0IEG genomic_reference:SL2.40ch11 ge…	Solyc01g014490.2.1 genomic_reference:SL2.40ch01 gene_region:13976404-13992385 transcript_region:SL2.40ch01:13976404..13992385- go_terms:GO:0042802 functional_description:"Type II DNA topoisomerase VI subunit B (AHRD V1 ***- C1MLZ8_MICPS); contains Interpro domain(s) IPR015320 DNA topoisomerase VI, subunit B, transducer "	19;1	19;1	18;1	>Solyc01g014490.2.1 genomic_reference:SL2.40ch01 gene_region:13976404-13992385 transcript_region:SL2.40ch01:13976404..13992385- go_terms:GO:0042802 functional_description:Type II DNA topoisomerase VI subunit B (AHRD V1 ***- C1MLZ8_MICPS); contains Interpr	2	19	19	18	14	13	14	17	17	17	15	17	17	16	16	14	14	13	14	17	17	17	15	17	17	16	16	14	14	13	14	16	16	16	14	16	16	15	16	14	31.5	31.5	30.5
Solyc01g014850.2.1	Solyc01g014850.2.1 genomic_reference:SL2.40ch01 gene_region:15586445-15597388 transcript_region:SL2.40ch01:15586445..15597388- go_terms:GO:0003700 functional_description:"Zinc finger CCCH domain-containing protein 14 (AHRD V1 ***- C3H14_ORYSJ); contains Interpro domain(s) IPR018111 K Homology, type 1, subgroup "	Solyc01g014850.2.1 genomic_reference:SL2.40ch01 gene_region:15586445-15597388 transcript_region:SL2.40ch01:15586445..15597388- go_terms:GO:0003700 functional_description:"Zinc finger CCCH domain-containing protein 14 (AHRD V1 ***- C3H14_ORYSJ); contains Interpro domain(s) IPR018111 K Homology, type 1, subgroup "	8	8	8	>Solyc01g014850.2.1 genomic_reference:SL2.40ch01 gene_region:15586445-15597388 transcript_region:SL2.40ch01:15586445..15597388- go_terms:GO:0003700 functional_description:Zinc finger CCCH domain-containing protein 14 (AHRD V1 ***- C3H14_ORYSJ); contains I	1	8	8	8	8	8	6	8	7	6	8	7	1	8	6	7	8	8	6	8	7	6	8	7	1	8	6	7	8	8	6	8	7	6	8	7	1	8	6	7	50	50	50
Solyc01g014860.2.1	Solyc01g014860.2.1 genomic_reference:SL2.40ch01 gene_region:15596064-15597389 transcript_region:SL2.40ch01:15596064..15597389- functional_description:"Zinc finger CCCH domain-containing protein 52 (AHRD V1 ***- C3H52_ARATH)"	Solyc01g014860.2.1 genomic_reference:SL2.40ch01 gene_region:15596064-15597389 transcript_region:SL2.40ch01:15596064..15597389- functional_description:"Zinc finger CCCH domain-containing protein 52 (AHRD V1 ***- C3H52_ARATH)"	1	1	1	>Solyc01g014860.2.1 genomic_reference:SL2.40ch01 gene_region:15596064-15597389 transcript_region:SL2.40ch01:15596064..15597389- functional_description:Zinc finger CCCH domain-containing protein 52 (AHRD V1 ***- C3H52_ARATH)	1	1	1	1	1	1	0	1	1	0	1	0	0	1	1	1	1	1	0	1	1	0	1	0	0	1	1	1	1	1	0	1	1	0	1	0	0	1	1	1	30.6	30.6	30.6
Solyc01g015020.2.1	Solyc01g015020.2.1 genomic_reference:SL2.40ch01 gene_region:16607107-16609448 transcript_region:SL2.40ch01:16607107..16609448+ functional_description:"PRLI-interacting factor A (Fragment) (AHRD V1 *-*- Q9FUB4_ARATH)"	Solyc01g015020.2.1 genomic_reference:SL2.40ch01 gene_region:16607107-16609448 transcript_region:SL2.40ch01:16607107..16609448+ functional_description:"PRLI-interacting factor A (Fragment) (AHRD V1 *-*- Q9FUB4_ARATH)"	6	6	6	>Solyc01g015020.2.1 genomic_reference:SL2.40ch01 gene_region:16607107-16609448 transcript_region:SL2.40ch01:16607107..16609448+ functional_description:PRLI-interacting factor A (Fragment) (AHRD V1 *-*- Q9FUB4_ARATH)	1	6	6	6	5	3	5	5	5	5	5	6	5	5	5	5	5	3	5	5	5	5	5	6	5	5	5	5	5	3	5	5	5	5	5	6	5	5	5	5	21.6	21.6	21.6
Solyc01g017220.1.1	Solyc01g017220.1.1 evidence_code:10F0H1E0IEG genomic_reference:SL2.40ch01 gene_region:23893684-23893974 transcript_region:SL2.40ch01:23893684..23893974- go_terms:GO:0045261 functional_description:"ATP synthase epsilon chain chloroplastic (AHRD V1 ***- D3WDX2_9ROSA); contains Interpro domain(s) IPR001469 ATPase, F1 complex, delta/epsilon subunit "	Solyc01g017220.1.1 evidence_code:10F0H1E0IEG genomic_reference:SL2.40ch01 gene_region:23893684-23893974 transcript_region:SL2.40ch01:23893684..23893974- go_terms:GO:0045261 functional_description:"ATP synthase epsilon chain chloroplastic (AHRD V1 ***- D3WDX2_9ROSA); contains Interpro domain(s) IPR001469 ATPase, F1 complex, delta/epsilon subunit "	2	1	1	>Solyc01g017220.1.1 evidence_code:10F0H1E0IEG genomic_reference:SL2.40ch01 gene_region:23893684-23893974 transcript_region:SL2.40ch01:23893684..23893974- go_terms:GO:0045261 functional_description:ATP synthase epsilon chain chloroplastic (AHRD V1 ***- D3W	1	2	1	1	2	2	2	1	0	0	2	2	2	0	1	1	1	1	1	0	0	0	1	1	1	0	0	0	1	1	1	0	0	0	1	1	1	0	0	0	27.1	11.5	11.5
Solyc01g017740.1.1	Solyc01g017740.1.1 evidence_code:10F0H1E0IEG genomic_reference:SL2.40ch01 gene_region:25132496-25132789 transcript_region:SL2.40ch01:25132496..25132789- go_terms:GO:0016020 functional_description:"Cytochrome b6 (AHRD V1 *-*- B7T3I6_9ROSI); contains Interpro domain(s) IPR005797 Cytochrome b/b6, N-terminal "	Solyc01g017740.1.1 evidence_code:10F0H1E0IEG genomic_reference:SL2.40ch01 gene_region:25132496-25132789 transcript_region:SL2.40ch01:25132496..25132789- go_terms:GO:0016020 functional_description:"Cytochrome b6 (AHRD V1 *-*- B7T3I6_9ROSI); contains Interpro domain(s) IPR005797 Cytochrome b/b6, N-terminal "	3	1	1	>Solyc01g017740.1.1 evidence_code:10F0H1E0IEG genomic_reference:SL2.40ch01 gene_region:25132496-25132789 transcript_region:SL2.40ch01:25132496..25132789- go_terms:GO:0016020 functional_description:Cytochrome b6 (AHRD V1 *-*- B7T3I6_9ROSI); contains Interp	1	3	1	1	2	3	2	2	2	2	2	2	2	2	2	2	0	1	0	0	0	0	0	0	0	0	0	0	0	1	0	0	0	0	0	0	0	0	0	0	56.7	22.7	22.7
Solyc01g020440.2.1	Solyc01g020440.2.1 genomic_reference:SL2.40ch01 gene_region:30867272-30881047 transcript_region:SL2.40ch01:30867272..30881047- go_terms:GO:0005515,GO:0003689 functional_description:"Replication factor C subunit 5 (AHRD V1 ***- B6T5I0_MAIZE); contains Interpro domain(s) IPR019483 DNA polymerase III, clamp-loader complex, subunit E, C-terminal ";Solyc01g020220.1.1 evidence_code:10F0H1E1IEG genomic_…	Solyc01g020440.2.1 genomic_reference:SL2.40ch01 gene_region:30867272-30881047 transcript_region:SL2.40ch01:30867272..30881047- go_terms:GO:0005515,GO:0003689 functional_description:"Replication factor C subunit 5 (AHRD V1 ***- B6T5I0_MAIZE); contains Interpro domain(s) IPR019483 DNA polymerase III, clamp-loader complex, subunit E, C-terminal ";Solyc01g020220.1.1 evidence_code:10F0H1E1IEG genomic_…	17;9	17;9	17;9	>Solyc01g020440.2.1 genomic_reference:SL2.40ch01 gene_region:30867272-30881047 transcript_region:SL2.40ch01:30867272..30881047- go_terms:GO:0005515,GO:0003689 functional_description:Replication factor C subunit 5 (AHRD V1 ***- B6T5I0_MAIZE); contains Inte	2	17	17	17	10	6	11	12	13	14	11	11	8	9	9	12	10	6	11	12	13	14	11	11	8	9	9	12	10	6	11	12	13	14	11	11	8	9	9	12	42.4	42.4	42.4
Solyc01g022750.2.1	Solyc01g022750.2.1 genomic_reference:SL2.40ch01 gene_region:32937521-32944195 transcript_region:SL2.40ch01:32937521..32944195- go_terms:GO:0008137 functional_description:"NADH dehydrogenase (AHRD V1 **** B5G1U3_TAEGU); contains Interpro domain(s) IPR008011 Complex 1 LYR protein "	Solyc01g022750.2.1 genomic_reference:SL2.40ch01 gene_region:32937521-32944195 transcript_region:SL2.40ch01:32937521..32944195- go_terms:GO:0008137 functional_description:"NADH dehydrogenase (AHRD V1 **** B5G1U3_TAEGU); contains Interpro domain(s) IPR008011 Complex 1 LYR protein "	1	1	1	>Solyc01g022750.2.1 genomic_reference:SL2.40ch01 gene_region:32937521-32944195 transcript_region:SL2.40ch01:32937521..32944195- go_terms:GO:0008137 functional_description:NADH dehydrogenase (AHRD V1 **** B5G1U3_TAEGU); contains Interpro domain(s) IPR0080	1	1	1	1	1	1	0	0	0	0	0	0	1	0	1	1	1	1	0	0	0	0	0	0	1	0	1	1	1	1	0	0	0	0	0	0	1	0	1	1	9.8	9.8	9.8
Solyc01g028810.2.1	Solyc01g028810.2.1 genomic_reference:SL2.40ch01 gene_region:33327242-33332361 transcript_region:SL2.40ch01:33327242..33332361- go_terms:GO:0044267,GO:0005737 functional_description:"chaperonin (AHRD V1 ***- B4VMY1_9CYAN); contains Interpro domain(s) IPR001844 Chaperonin Cpn60 "	Solyc01g028810.2.1 genomic_reference:SL2.40ch01 gene_region:33327242-33332361 transcript_region:SL2.40ch01:33327242..33332361- go_terms:GO:0044267,GO:0005737 functional_description:"chaperonin (AHRD V1 ***- B4VMY1_9CYAN); contains Interpro domain(s) IPR001844 Chaperonin Cpn60 "	27	27	20	>Solyc01g028810.2.1 genomic_reference:SL2.40ch01 gene_region:33327242-33332361 transcript_region:SL2.40ch01:33327242..33332361- go_terms:GO:0044267,GO:0005737 functional_description:chaperonin (AHRD V1 ***- B4VMY1_9CYAN); contains Interpro domain(s) IPR0	1	27	27	20	26	27	21	19	13	10	22	22	16	15	16	16	26	27	21	19	13	10	22	22	16	15	16	16	20	20	17	13	10	8	16	15	13	11	11	12	54.3	54.3	45.1
Solyc01g028860.2.1	Solyc01g028860.2.1 genomic_reference:SL2.40ch01 gene_region:33625778-33629920 transcript_region:SL2.40ch01:33625778..33629920- go_terms:GO:0005515 functional_description:"YTH domain family 2 (Predicted) (AHRD V1 *--- B2GUU1_RAT); contains Interpro domain(s) IPR007275 YT521-B-like protein "	Solyc01g028860.2.1 genomic_reference:SL2.40ch01 gene_region:33625778-33629920 transcript_region:SL2.40ch01:33625778..33629920- go_terms:GO:0005515 functional_description:"YTH domain family 2 (Predicted) (AHRD V1 *--- B2GUU1_RAT); contains Interpro domain(s) IPR007275 YT521-B-like protein "	2	2	2	>Solyc01g028860.2.1 genomic_reference:SL2.40ch01 gene_region:33625778-33629920 transcript_region:SL2.40ch01:33625778..33629920- go_terms:GO:0005515 functional_description:YTH domain family 2 (Predicted) (AHRD V1 *--- B2GUU1_RAT); contains Interpro domain(	1	2	2	2	2	2	1	2	2	2	2	2	2	2	2	2	2	2	1	2	2	2	2	2	2	2	2	2	2	2	1	2	2	2	2	2	2	2	2	2	3.7	3.7	3.7
Solyc01g028930.2.1	Solyc01g028930.2.1 genomic_reference:SL2.40ch01 gene_region:34805699-34816768 transcript_region:SL2.40ch01:34805699..34816768+ go_terms:GO:0003713 functional_description:"TATA-box binding protein (AHRD V1 ***- Q9ZTX5_PHAVU); contains Interpro domain(s) IPR000814 TATA-box binding "	Solyc01g028930.2.1 genomic_reference:SL2.40ch01 gene_region:34805699-34816768 transcript_region:SL2.40ch01:34805699..34816768+ go_terms:GO:0003713 functional_description:"TATA-box binding protein (AHRD V1 ***- Q9ZTX5_PHAVU); contains Interpro domain(s) IPR000814 TATA-box binding "	4	4	4	>Solyc01g028930.2.1 genomic_reference:SL2.40ch01 gene_region:34805699-34816768 transcript_region:SL2.40ch01:34805699..34816768+ go_terms:GO:0003713 functional_description:TATA-box binding protein (AHRD V1 ***- Q9ZTX5_PHAVU); contains Interpro domain(s) I	1	4	4	4	4	4	4	4	4	4	2	3	4	3	3	4	4	4	4	4	4	4	2	3	4	3	3	4	4	4	4	4	4	4	2	3	4	3	3	4	27.6	27.6	27.6
Solyc01g049680.2.1	Solyc01g049680.2.1 genomic_reference:SL2.40ch01 gene_region:40894134-40895807 transcript_region:SL2.40ch01:40894134..40895807- go_terms:GO:0003676 functional_description:"Transcriptional activator protein Pur-alpha (AHRD V1 *-*- C1BSV9_9MAXI); contains Interpro domain(s) IPR006628 PUR-alpha/beta/gamma, DNA/RNA-binding "	Solyc01g049680.2.1 genomic_reference:SL2.40ch01 gene_region:40894134-40895807 transcript_region:SL2.40ch01:40894134..40895807- go_terms:GO:0003676 functional_description:"Transcriptional activator protein Pur-alpha (AHRD V1 *-*- C1BSV9_9MAXI); contains Interpro domain(s) IPR006628 PUR-alpha/beta/gamma, DNA/RNA-binding "	7	7	7	>Solyc01g049680.2.1 genomic_reference:SL2.40ch01 gene_region:40894134-40895807 transcript_region:SL2.40ch01:40894134..40895807- go_terms:GO:0003676 functional_description:Transcriptional activator protein Pur-alpha (AHRD V1 *-*- C1BSV9_9MAXI); contains In	1	7	7	7	6	6	7	6	5	6	5	5	6	6	4	5	6	6	7	6	5	6	5	5	6	6	4	5	6	6	7	6	5	6	5	5	6	6	4	5	58.1	58.1	58.1
Solyc01g049960.2.1	Solyc01g049960.2.1 genomic_reference:SL2.40ch01 gene_region:42725926-42727636 transcript_region:SL2.40ch01:42725926..42727636- functional_description:"Unknown Protein (AHRD V1)"	Solyc01g049960.2.1 genomic_reference:SL2.40ch01 gene_region:42725926-42727636 transcript_region:SL2.40ch01:42725926..42727636- functional_description:"Unknown Protein (AHRD V1)"	1	1	1	>Solyc01g049960.2.1 genomic_reference:SL2.40ch01 gene_region:42725926-42727636 transcript_region:SL2.40ch01:42725926..42727636- functional_description:Unknown Protein (AHRD V1)	1	1	1	1	1	0	1	0	1	1	1	0	1	1	1	0	1	0	1	0	1	1	1	0	1	1	1	0	1	0	1	0	1	1	1	0	1	1	1	0	13.4	13.4	13.4
Solyc01g056330.1.1	Solyc01g056330.1.1 evidence_code:10F0H1E0IEG genomic_reference:SL2.40ch01 gene_region:46292699-46293205 transcript_region:SL2.40ch01:46292699..46293205- functional_description:"DNA-directed RNA polymerase subunit beta&apos&apos (AHRD V1 ***- D3WBD0_9BORA)"	Solyc01g056330.1.1 evidence_code:10F0H1E0IEG genomic_reference:SL2.40ch01 gene_region:46292699-46293205 transcript_region:SL2.40ch01:46292699..46293205- functional_description:"DNA-directed RNA polymerase subunit beta&apos&apos (AHRD V1 ***- D3WBD0_9BORA)"	6	6	6	>Solyc01g056330.1.1 evidence_code:10F0H1E0IEG genomic_reference:SL2.40ch01 gene_region:46292699-46293205 transcript_region:SL2.40ch01:46292699..46293205- functional_description:DNA-directed RNA polymerase subunit beta&apos&apos (AHRD V1 ***- D3WBD0_9BORA)	1	6	6	6	3	5	2	5	6	5	5	5	4	5	5	4	3	5	2	5	6	5	5	5	4	5	5	4	3	5	2	5	6	5	5	5	4	5	5	4	38.6	38.6	38.6
Solyc01g056840.1.1	Solyc01g056840.1.1 evidence_code:10F0H0E0IEG genomic_reference:SL2.40ch01 gene_region:49763847-49764122 transcript_region:SL2.40ch01:49763847..49764122+ functional_description:"DNA-directed RNA polymerase subunit beta&apos&apos (AHRD V1 *-*- A9XW75_9ROSA)";Solyc12g096910.1.1 evidence_code:10F0H1E0IEG genomic_reference:SL2.40ch12 gene_region:63977129-63977569 transcript_region:SL2.40ch12:63977129.…	Solyc01g056840.1.1 evidence_code:10F0H0E0IEG genomic_reference:SL2.40ch01 gene_region:49763847-49764122 transcript_region:SL2.40ch01:49763847..49764122+ functional_description:"DNA-directed RNA polymerase subunit beta&apos&apos (AHRD V1 *-*- A9XW75_9ROSA)";Solyc12g096910.1.1 evidence_code:10F0H1E0IEG genomic_reference:SL2.40ch12 gene_region:63977129-63977569 transcript_region:SL2.40ch12:63977129.…	2;2	2;2	2;2	>Solyc01g056840.1.1 evidence_code:10F0H0E0IEG genomic_reference:SL2.40ch01 gene_region:49763847-49764122 transcript_region:SL2.40ch01:49763847..49764122+ functional_description:DNA-directed RNA polymerase subunit beta&apos&apos (AHRD V1 *-*- A9XW75_9ROSA)	2	2	2	2	2	2	2	2	2	2	2	2	1	2	2	2	2	2	2	2	2	2	2	2	1	2	2	2	2	2	2	2	2	2	2	2	1	2	2	2	13.2	13.2	13.2
Solyc01g057090.2.1	Solyc01g057090.2.1 genomic_reference:SL2.40ch01 gene_region:51248321-51270797 transcript_region:SL2.40ch01:51248321..51270797- functional_description:"Rhodopsin-like receptor (AHRD V1 ***- B6TUA3_MAIZE); contains Interpro domain(s) IPR019358 Protein of unknown function DUF2215 "	Solyc01g057090.2.1 genomic_reference:SL2.40ch01 gene_region:51248321-51270797 transcript_region:SL2.40ch01:51248321..51270797- functional_description:"Rhodopsin-like receptor (AHRD V1 ***- B6TUA3_MAIZE); contains Interpro domain(s) IPR019358 Protein of unknown function DUF2215 "	2	2	2	>Solyc01g057090.2.1 genomic_reference:SL2.40ch01 gene_region:51248321-51270797 transcript_region:SL2.40ch01:51248321..51270797- functional_description:Rhodopsin-like receptor (AHRD V1 ***- B6TUA3_MAIZE); contains Interpro domain(s) IPR019358 Protein of	1	2	2	2	1	0	1	0	1	1	1	0	0	2	1	1	1	0	1	0	1	1	1	0	0	2	1	1	1	0	1	0	1	1	1	0	0	2	1	1	6.6	6.6	6.6
Solyc01g057760.2.1	Solyc01g057760.2.1 genomic_reference:SL2.40ch01 gene_region:56514460-56523028 transcript_region:SL2.40ch01:56514460..56523028+ go_terms:GO:0008026,GO:0005515,GO:0005524 functional_description:"ATP dependent RNA helicase (AHRD V1 *-*- B3LNW9_YEAS1); contains Interpro domain(s) IPR011545 DNA/RNA helicase, DEAD/DEAH box type, N-terminal "	Solyc01g057760.2.1 genomic_reference:SL2.40ch01 gene_region:56514460-56523028 transcript_region:SL2.40ch01:56514460..56523028+ go_terms:GO:0008026,GO:0005515,GO:0005524 functional_description:"ATP dependent RNA helicase (AHRD V1 *-*- B3LNW9_YEAS1); contains Interpro domain(s) IPR011545 DNA/RNA helicase, DEAD/DEAH box type, N-terminal "	26	26	22	>Solyc01g057760.2.1 genomic_reference:SL2.40ch01 gene_region:56514460-56523028 transcript_region:SL2.40ch01:56514460..56523028+ go_terms:GO:0008026,GO:0005515,GO:0005524 functional_description:ATP dependent RNA helicase (AHRD V1 *-*- B3LNW9_YEAS1); contai	1	26	26	22	23	18	20	22	23	22	21	23	18	23	23	20	23	18	20	22	23	22	21	23	18	23	23	20	19	15	16	19	20	19	17	19	14	20	19	17	25.6	25.6	22.8
Solyc01g057830.2.1	Solyc01g057830.2.1 genomic_reference:SL2.40ch01 gene_region:56934925-56939761 transcript_region:SL2.40ch01:56934925..56939761+ go_terms:GO:0005840,GO:0003723 functional_description:"30S ribosomal protein S1 (AHRD V1 **-- B4FUZ5_MAIZE); contains Interpro domain(s) IPR003029 Ribosomal protein S1, RNA binding domain ";Solyc12g099110.1.1 evidence_code:10F0H1E1IEG genomic_reference:SL2.40ch12 gene_reg…	Solyc01g057830.2.1 genomic_reference:SL2.40ch01 gene_region:56934925-56939761 transcript_region:SL2.40ch01:56934925..56939761+ go_terms:GO:0005840,GO:0003723 functional_description:"30S ribosomal protein S1 (AHRD V1 **-- B4FUZ5_MAIZE); contains Interpro domain(s) IPR003029 Ribosomal protein S1, RNA binding domain "	16;4	16;4	16;4	>Solyc01g057830.2.1 genomic_reference:SL2.40ch01 gene_region:56934925-56939761 transcript_region:SL2.40ch01:56934925..56939761+ go_terms:GO:0005840,GO:0003723 functional_description:30S ribosomal protein S1 (AHRD V1 **-- B4FUZ5_MAIZE); contains Interpro d	2	16	16	16	15	15	11	10	9	13	8	14	10	11	11	10	15	15	11	10	9	13	8	14	10	11	11	10	15	15	11	10	9	13	8	14	10	11	11	10	40	40	40
Solyc01g058220.1.1	Solyc01g058220.1.1 evidence_code:10F0H0E0IEG genomic_reference:SL2.40ch01 gene_region:58497727-58499026 transcript_region:SL2.40ch01:58497727..58499026- functional_description:"At2g42220/T24P15.13 (Fragment) (AHRD V1 *-*- Q94AY4_ARATH); contains Interpro domain(s) IPR001763 Rhodanese-like ";Solyc12g021340.1.1 evidence_code:10F0H1E1IEG genomic_reference:SL2.40ch12 gene_region:15682901-15690387 tra…	Solyc01g058220.1.1 evidence_code:10F0H0E0IEG genomic_reference:SL2.40ch01 gene_region:58497727-58499026 transcript_region:SL2.40ch01:58497727..58499026- functional_description:"At2g42220/T24P15.13 (Fragment) (AHRD V1 *-*- Q94AY4_ARATH); contains Interpro domain(s) IPR001763 Rhodanese-like ";Solyc12g021340.1.1 evidence_code:10F0H1E1IEG genomic_reference:SL2.40ch12 gene_region:15682901-15690387 tra…	2;2	2;2	2;2	>Solyc01g058220.1.1 evidence_code:10F0H0E0IEG genomic_reference:SL2.40ch01 gene_region:58497727-58499026 transcript_region:SL2.40ch01:58497727..58499026- functional_description:At2g42220/T24P15.13 (Fragment) (AHRD V1 *-*- Q94AY4_ARATH); contains Interpro	2	2	2	2	2	2	1	1	0	0	0	0	0	0	1	0	2	2	1	1	0	0	0	0	0	0	1	0	2	2	1	1	0	0	0	0	0	0	1	0	15.3	15.3	15.3
Solyc01g058730.2.1	Solyc01g058730.2.1 genomic_reference:SL2.40ch01 gene_region:60842920-60852142 transcript_region:SL2.40ch01:60842920..60852142- functional_description:"Os03g0310500 protein (Fragment) (AHRD V1 *-*- Q0DSF8_ORYSJ)"	Solyc01g058730.2.1 genomic_reference:SL2.40ch01 gene_region:60842920-60852142 transcript_region:SL2.40ch01:60842920..60852142- functional_description:"Os03g0310500 protein (Fragment) (AHRD V1 *-*- Q0DSF8_ORYSJ)"	6	6	6	>Solyc01g058730.2.1 genomic_reference:SL2.40ch01 gene_region:60842920-60852142 transcript_region:SL2.40ch01:60842920..60852142- functional_description:Os03g0310500 protein (Fragment) (AHRD V1 *-*- Q0DSF8_ORYSJ)	1	6	6	6	6	3	4	5	4	4	4	5	5	3	4	3	6	3	4	5	4	4	4	5	5	3	4	3	6	3	4	5	4	4	4	5	5	3	4	3	9.7	9.7	9.7
Solyc01g059830.2.1	Solyc01g059830.2.1 genomic_reference:SL2.40ch01 gene_region:61474622-61478520 transcript_region:SL2.40ch01:61474622..61478520- go_terms:GO:0008152 functional_description:"Enoyl-CoA hydratase (AHRD V1 ***- C1K4P1_ELAOL); contains Interpro domain(s) IPR001753 Crotonase, core "	Solyc01g059830.2.1 genomic_reference:SL2.40ch01 gene_region:61474622-61478520 transcript_region:SL2.40ch01:61474622..61478520- go_terms:GO:0008152 functional_description:"Enoyl-CoA hydratase (AHRD V1 ***- C1K4P1_ELAOL); contains Interpro domain(s) IPR001753 Crotonase, core "	1	1	1	>Solyc01g059830.2.1 genomic_reference:SL2.40ch01 gene_region:61474622-61478520 transcript_region:SL2.40ch01:61474622..61478520- go_terms:GO:0008152 functional_description:Enoyl-CoA hydratase (AHRD V1 ***- C1K4P1_ELAOL); contains Interpro domain(s) IPR001	1	1	1	1	1	1	1	0	0	0	0	0	0	0	0	0	1	1	1	0	0	0	0	0	0	0	0	0	1	1	1	0	0	0	0	0	0	0	0	0	6	6	6
Solyc01g060020.2.1	Solyc01g060020.2.1 genomic_reference:SL2.40ch01 gene_region:62224181-62226272 transcript_region:SL2.40ch01:62224181..62226272- go_terms:GO:0005975 functional_description:"Beta-glucanase (AHRD V1 ***- Q53X08_NICPL); contains Interpro domain(s) IPR000490 Glycoside hydrolase, family 17 ";Solyc01g059980.2.1 genomic_reference:SL2.40ch01 gene_region:62201815-62226187 transcript_region:SL2.40ch01:622018…	Solyc01g060020.2.1 genomic_reference:SL2.40ch01 gene_region:62224181-62226272 transcript_region:SL2.40ch01:62224181..62226272- go_terms:GO:0005975 functional_description:"Beta-glucanase (AHRD V1 ***- Q53X08_NICPL); contains Interpro domain(s) IPR000490 Glycoside hydrolase, family 17 ";Solyc01g059980.2.1 genomic_reference:SL2.40ch01 gene_region:62201815-62226187 transcript_region:SL2.40ch01:622018…	13;13;1	13;13;1	13;13;1	>Solyc01g060020.2.1 genomic_reference:SL2.40ch01 gene_region:62224181-62226272 transcript_region:SL2.40ch01:62224181..62226272- go_terms:GO:0005975 functional_description:Beta-glucanase (AHRD V1 ***- Q53X08_NICPL); contains Interpro domain(s) IPR000490	3	13	13	13	11	13	11	3	6	7	11	8	9	6	4	2	11	13	11	3	6	7	11	8	9	6	4	2	11	13	11	3	6	7	11	8	9	6	4	2	53.9	53.9	53.9
Solyc01g060030.2.1	Solyc01g060030.2.1 genomic_reference:SL2.40ch01 gene_region:62258951-62260745 transcript_region:SL2.40ch01:62258951..62260745+ functional_description:"Zinc finger CCHC domain-containing protein 10 (AHRD V1 *-*- B6TKA1_MAIZE)"	Solyc01g060030.2.1 genomic_reference:SL2.40ch01 gene_region:62258951-62260745 transcript_region:SL2.40ch01:62258951..62260745+ functional_description:"Zinc finger CCHC domain-containing protein 10 (AHRD V1 *-*- B6TKA1_MAIZE)"	2	2	2	>Solyc01g060030.2.1 genomic_reference:SL2.40ch01 gene_region:62258951-62260745 transcript_region:SL2.40ch01:62258951..62260745+ functional_description:Zinc finger CCHC domain-containing protein 10 (AHRD V1 *-*- B6TKA1_MAIZE)	1	2	2	2	1	0	2	0	1	2	1	1	1	1	1	2	1	0	2	0	1	2	1	1	1	1	1	2	1	0	2	0	1	2	1	1	1	1	1	2	10.6	10.6	10.6
Solyc01g060040.2.1	Solyc01g060040.2.1 genomic_reference:SL2.40ch01 gene_region:62265462-62270575 transcript_region:SL2.40ch01:62265462..62270575- go_terms:GO:0000166 functional_description:"Bromodomain and WD repeat-containing protein 1 (Predicted) (AHRD V1 *-*- B4USY4_OTOGA); contains Interpro domain(s) IPR001487 Bromodomain "	Solyc01g060040.2.1 genomic_reference:SL2.40ch01 gene_region:62265462-62270575 transcript_region:SL2.40ch01:62265462..62270575- go_terms:GO:0000166 functional_description:"Bromodomain and WD repeat-containing protein 1 (Predicted) (AHRD V1 *-*- B4USY4_OTOGA); contains Interpro domain(s) IPR001487 Bromodomain "	1	1	1	>Solyc01g060040.2.1 genomic_reference:SL2.40ch01 gene_region:62265462-62270575 transcript_region:SL2.40ch01:62265462..62270575- go_terms:GO:0000166 functional_description:Bromodomain and WD repeat-containing protein 1 (Predicted) (AHRD V1 *-*- B4USY4_OTOG	1	1	1	1	1	0	0	1	1	1	1	1	0	1	1	1	1	0	0	1	1	1	1	1	0	1	1	1	1	0	0	1	1	1	1	1	0	1	1	1	1.3	1.3	1.3
Solyc01g060140.2.1	Solyc01g060140.2.1 genomic_reference:SL2.40ch01 gene_region:62496397-62500380 transcript_region:SL2.40ch01:62496397..62500380- go_terms:GO:0016563 functional_description:"Calmodulin-binding transcription activator 5 (AHRD V1 **** D7MA72_ARALY); contains Interpro domain(s) IPR002110 Ankyrin ";Solyc12g099340.1.1 evidence_code:10F0H1E1IEG genomic_reference:SL2.40ch12 gene_region:64864264-64872889 tr…	Solyc01g060140.2.1 genomic_reference:SL2.40ch01 gene_region:62496397-62500380 transcript_region:SL2.40ch01:62496397..62500380- go_terms:GO:0016563 functional_description:"Calmodulin-binding transcription activator 5 (AHRD V1 **** D7MA72_ARALY); contains Interpro domain(s) IPR002110 Ankyrin "	10;1	10;1	10;1	>Solyc01g060140.2.1 genomic_reference:SL2.40ch01 gene_region:62496397-62500380 transcript_region:SL2.40ch01:62496397..62500380- go_terms:GO:0016563 functional_description:Calmodulin-binding transcription activator 5 (AHRD V1 **** D7MA72_ARALY); contains I	2	10	10	10	7	4	4	5	5	4	6	7	4	7	6	5	7	4	4	5	5	4	6	7	4	7	6	5	7	4	4	5	5	4	6	7	4	7	6	5	18.9	18.9	18.9
Solyc01g060150.2.1	Solyc01g060150.2.1 genomic_reference:SL2.40ch01 gene_region:62511139-62524688 transcript_region:SL2.40ch01:62511139..62524688- functional_description:"Unknown Protein (AHRD V1)"	Solyc01g060150.2.1 genomic_reference:SL2.40ch01 gene_region:62511139-62524688 transcript_region:SL2.40ch01:62511139..62524688- functional_description:"Unknown Protein (AHRD V1)"	3	3	3	>Solyc01g060150.2.1 genomic_reference:SL2.40ch01 gene_region:62511139-62524688 transcript_region:SL2.40ch01:62511139..62524688- functional_description:Unknown Protein (AHRD V1)	1	3	3	3	1	1	2	1	0	3	0	0	1	1	1	3	1	1	2	1	0	3	0	0	1	1	1	3	1	1	2	1	0	3	0	0	1	1	1	3	19.6	19.6	19.6
Solyc01g060170.2.1	Solyc01g060170.2.1 genomic_reference:SL2.40ch01 gene_region:62523830-62529473 transcript_region:SL2.40ch01:62523830..62529473- go_terms:GO:0005634 functional_description:"Calmodulin-binding transcription activator 5 (AHRD V1 ***- D7MA72_ARALY); contains Interpro domain(s) IPR005559 CG-1 "	Solyc01g060170.2.1 genomic_reference:SL2.40ch01 gene_region:62523830-62529473 transcript_region:SL2.40ch01:62523830..62529473- go_terms:GO:0005634 functional_description:"Calmodulin-binding transcription activator 5 (AHRD V1 ***- D7MA72_ARALY); contains Interpro domain(s) IPR005559 CG-1 "	1	1	1	>Solyc01g060170.2.1 genomic_reference:SL2.40ch01 gene_region:62523830-62529473 transcript_region:SL2.40ch01:62523830..62529473- go_terms:GO:0005634 functional_description:Calmodulin-binding transcription activator 5 (AHRD V1 ***- D7MA72_ARALY); contains I	1	1	1	1	1	1	1	1	1	1	1	1	1	1	1	1	1	1	1	1	1	1	1	1	1	1	1	1	1	1	1	1	1	1	1	1	1	1	1	1	9.4	9.4	9.4
Solyc01g060180.2.1	Solyc01g060180.2.1 genomic_reference:SL2.40ch01 gene_region:62560881-62565105 transcript_region:SL2.40ch01:62560881..62565105- go_terms:GO:0008152 functional_description:"AMP-dependent synthetase and ligase (AHRD V1 ***- A1U2F4_MARAV); contains Interpro domain(s) IPR000873 AMP-dependent synthetase and ligase ";Solyc12g099360.1.1 evidence_code:10F0H1E1IEG genomic_reference:SL2.40ch12 gene_region:6…	Solyc01g060180.2.1 genomic_reference:SL2.40ch01 gene_region:62560881-62565105 transcript_region:SL2.40ch01:62560881..62565105- go_terms:GO:0008152 functional_description:"AMP-dependent synthetase and ligase (AHRD V1 ***- A1U2F4_MARAV); contains Interpro domain(s) IPR000873 AMP-dependent synthetase and ligase "	7;1	7;1	7;1	>Solyc01g060180.2.1 genomic_reference:SL2.40ch01 gene_region:62560881-62565105 transcript_region:SL2.40ch01:62560881..62565105- go_terms:GO:0008152 functional_description:AMP-dependent synthetase and ligase (AHRD V1 ***- A1U2F4_MARAV); contains Interpro d	2	7	7	7	6	7	6	4	5	2	3	5	1	2	2	1	6	7	6	4	5	2	3	5	1	2	2	1	6	7	6	4	5	2	3	5	1	2	2	1	17.8	17.8	17.8
Solyc01g060470.2.1	Solyc01g060470.2.1 genomic_reference:SL2.40ch01 gene_region:63867613-63872933 transcript_region:SL2.40ch01:63867613..63872933+ go_terms:GO:0008320 functional_description:"Importin alpha-1b subunit (AHRD V1 ***- B6T451_MAIZE); contains Interpro domain(s) IPR011989 Armadillo-like helical ";jgi|Phyca11|510352|fgenesh2_kg.PHYCAscaffold_58_#_65_#_4096955:1;jgi|Phyca11|546768|estExt2_Genewise1Plus.C_PH…	Solyc01g060470.2.1 genomic_reference:SL2.40ch01 gene_region:63867613-63872933 transcript_region:SL2.40ch01:63867613..63872933+ go_terms:GO:0008320 functional_description:"Importin alpha-1b subunit (AHRD V1 ***- B6T451_MAIZE); contains Interpro domain(s) IPR011989 Armadillo-like helical "	23;1;1	23;1;1	18;0;0	>Solyc01g060470.2.1 genomic_reference:SL2.40ch01 gene_region:63867613-63872933 transcript_region:SL2.40ch01:63867613..63872933+ go_terms:GO:0008320 functional_description:Importin alpha-1b subunit (AHRD V1 ***- B6T451_MAIZE); contains Interpro domain(s)	3	23	23	18	17	18	18	20	17	21	14	21	15	22	21	21	17	18	18	20	17	21	14	21	15	22	21	21	13	14	15	16	14	17	9	16	13	17	16	16	66.4	66.4	56.2
Solyc01g065530.2.1	Solyc01g065530.2.1 genomic_reference:SL2.40ch01 gene_region:64199720-64202838 transcript_region:SL2.40ch01:64199720..64202838+ functional_description:"COBRA-like protein (AHRD V1 ***- Q655F2_ORYSJ); contains Interpro domain(s) IPR006918 Glycosyl-phosphatidyl inositol-anchored, plant "	Solyc01g065530.2.1 genomic_reference:SL2.40ch01 gene_region:64199720-64202838 transcript_region:SL2.40ch01:64199720..64202838+ functional_description:"COBRA-like protein (AHRD V1 ***- Q655F2_ORYSJ); contains Interpro domain(s) IPR006918 Glycosyl-phosphatidyl inositol-anchored, plant "	4	4	4	>Solyc01g065530.2.1 genomic_reference:SL2.40ch01 gene_region:64199720-64202838 transcript_region:SL2.40ch01:64199720..64202838+ functional_description:COBRA-like protein (AHRD V1 ***- Q655F2_ORYSJ); contains Interpro domain(s) IPR006918 Glycosyl-phospha	1	4	4	4	3	4	2	3	3	2	2	3	1	2	2	2	3	4	2	3	3	2	2	3	1	2	2	2	3	4	2	3	3	2	2	3	1	2	2	2	9.7	9.7	9.7
Solyc01g065580.2.1	Solyc01g065580.2.1 genomic_reference:SL2.40ch01 gene_region:64325048-64330129 transcript_region:SL2.40ch01:64325048..64330129- go_terms:GO:0005488,GO:0003723 functional_description:"Pumilio domain-containing protein KIAA0020 (AHRD V1 ***- B5X3V8_SALSA); contains Interpro domain(s) IPR011989 Armadillo-like helical "	Solyc01g065580.2.1 genomic_reference:SL2.40ch01 gene_region:64325048-64330129 transcript_region:SL2.40ch01:64325048..64330129- go_terms:GO:0005488,GO:0003723 functional_description:"Pumilio domain-containing protein KIAA0020 (AHRD V1 ***- B5X3V8_SALSA); contains Interpro domain(s) IPR011989 Armadillo-like helical "	26	26	26	>Solyc01g065580.2.1 genomic_reference:SL2.40ch01 gene_region:64325048-64330129 transcript_region:SL2.40ch01:64325048..64330129- go_terms:GO:0005488,GO:0003723 functional_description:Pumilio domain-containing protein KIAA0020 (AHRD V1 ***- B5X3V8_SALSA); c	1	26	26	26	18	16	14	22	22	18	16	20	15	23	23	21	18	16	14	22	22	18	16	20	15	23	23	21	18	16	14	22	22	18	16	20	15	23	23	21	59.5	59.5	59.5
Solyc01g066310.2.1	Solyc01g066310.2.1 genomic_reference:SL2.40ch01 gene_region:66350478-66359005 transcript_region:SL2.40ch01:66350478..66359005+ go_terms:GO:0003995 functional_description:"Acyl-CoA dehydrogenase (AHRD V1 *-** A6F634_9ALTE); contains Interpro domain(s) IPR009100 Acyl-CoA dehydrogenase/oxidase, middle and N-terminal "	Solyc01g066310.2.1 genomic_reference:SL2.40ch01 gene_region:66350478-66359005 transcript_region:SL2.40ch01:66350478..66359005+ go_terms:GO:0003995 functional_description:"Acyl-CoA dehydrogenase (AHRD V1 *-** A6F634_9ALTE); contains Interpro domain(s) IPR009100 Acyl-CoA dehydrogenase/oxidase, middle and N-terminal "	10	2	2	>Solyc01g066310.2.1 genomic_reference:SL2.40ch01 gene_region:66350478-66359005 transcript_region:SL2.40ch01:66350478..66359005+ go_terms:GO:0003995 functional_description:Acyl-CoA dehydrogenase (AHRD V1 *-** A6F634_9ALTE); contains Interpro domain(s) IPR	1	10	2	2	9	6	9	7	7	9	7	7	5	8	7	8	1	0	1	1	1	2	0	1	0	1	0	2	1	0	1	1	1	2	0	1	0	1	0	2	15.6	3.5	3.5
Solyc01g066520.2.1	Solyc01g066520.2.1 genomic_reference:SL2.40ch01 gene_region:66918875-66925201 transcript_region:SL2.40ch01:66918875..66925201- go_terms:GO:0046949,GO:0008152 functional_description:"Dihydrolipoyllysine-residue acetyltransferase component of pyruvate dehydrogenase complex (AHRD V1 ***- C3BP76_9BACI); contains Interpro domain(s) IPR015761 Lipoamide Acyltransferase "	Solyc01g066520.2.1 genomic_reference:SL2.40ch01 gene_region:66918875-66925201 transcript_region:SL2.40ch01:66918875..66925201- go_terms:GO:0046949,GO:0008152 functional_description:"Dihydrolipoyllysine-residue acetyltransferase component of pyruvate dehydrogenase complex (AHRD V1 ***- C3BP76_9BACI); contains Interpro domain(s) IPR015761 Lipoamide Acyltransferase "	11	11	11	>Solyc01g066520.2.1 genomic_reference:SL2.40ch01 gene_region:66918875-66925201 transcript_region:SL2.40ch01:66918875..66925201- go_terms:GO:0046949,GO:0008152 functional_description:Dihydrolipoyllysine-residue acetyltransferase component of pyruvate dehyd	1	11	11	11	7	11	2	1	0	1	2	1	0	1	1	0	7	11	2	1	0	1	2	1	0	1	1	0	7	11	2	1	0	1	2	1	0	1	1	0	28.9	28.9	28.9
Solyc01g066690.2.1	Solyc01g066690.2.1 genomic_reference:SL2.40ch01 gene_region:67249597-67259592 transcript_region:SL2.40ch01:67249597..67259592+ go_terms:GO:0003743 functional_description:"Translation initiation factor 2 gamma subunit (AHRD V1 **** Q684L1_9INSE); contains Interpro domain(s) IPR015256 Initiation factor eIF2 gamma, C-terminal "	Solyc01g066690.2.1 genomic_reference:SL2.40ch01 gene_region:67249597-67259592 transcript_region:SL2.40ch01:67249597..67259592+ go_terms:GO:0003743 functional_description:"Translation initiation factor 2 gamma subunit (AHRD V1 **** Q684L1_9INSE); contains Interpro domain(s) IPR015256 Initiation factor eIF2 gamma, C-terminal "	11	4	4	>Solyc01g066690.2.1 genomic_reference:SL2.40ch01 gene_region:67249597-67259592 transcript_region:SL2.40ch01:67249597..67259592+ go_terms:GO:0003743 functional_description:Translation initiation factor 2 gamma subunit (AHRD V1 **** Q684L1_9INSE); contains	1	11	4	4	9	6	8	6	6	8	6	4	8	7	7	7	3	1	3	3	2	2	1	1	3	3	3	2	3	1	3	3	2	2	1	1	3	3	3	2	25	9.7	9.7
Solyc01g066700.2.1	Solyc01g066700.2.1 genomic_reference:SL2.40ch01 gene_region:67260601-67262603 transcript_region:SL2.40ch01:67260601..67262603- go_terms:GO:0044237,GO:0008152,GO:0005975 functional_description:"Bifunctional polymyxin resistance protein ArnA (AHRD V1 **-- ARNA_SALPC); contains Interpro domain(s) IPR016040 NAD(P)-binding domain ";Solyc09g075120.2.1 genomic_reference:SL2.40ch09 gene_region:62423310-6…	Solyc01g066700.2.1 genomic_reference:SL2.40ch01 gene_region:67260601-67262603 transcript_region:SL2.40ch01:67260601..67262603- go_terms:GO:0044237,GO:0008152,GO:0005975 functional_description:"Bifunctional polymyxin resistance protein ArnA (AHRD V1 **-- ARNA_SALPC); contains Interpro domain(s) IPR016040 NAD(P)-binding domain ";Solyc09g075120.2.1 genomic_reference:SL2.40ch09 gene_region:62423310-6…	2;2;2	1;1;1	1;1;1	>Solyc01g066700.2.1 genomic_reference:SL2.40ch01 gene_region:67260601-67262603 transcript_region:SL2.40ch01:67260601..67262603- go_terms:GO:0044237,GO:0008152,GO:0005975 functional_description:Bifunctional polymyxin resistance protein ArnA (AHRD V1 **-- A	3	2	1	1	2	2	2	1	1	1	1	1	1	0	1	1	1	1	1	0	0	0	0	0	0	0	0	0	1	1	1	0	0	0	0	0	0	0	0	0	11.7	6.7	6.7
Solyc01g066840.2.1	Solyc01g066840.2.1 genomic_reference:SL2.40ch01 gene_region:67445196-67447049 transcript_region:SL2.40ch01:67445196..67447049+ go_terms:GO:0003735 functional_description:"40S ribosomal protein S21 (AHRD V1 ***- D7M5J1_ARALY); contains Interpro domain(s) IPR001931 Ribosomal protein S21e ";Solyc04g074910.2.1 genomic_reference:SL2.40ch04 gene_region:58412512-58414503 transcript_region:SL2.40ch04:584…	Solyc01g066840.2.1 genomic_reference:SL2.40ch01 gene_region:67445196-67447049 transcript_region:SL2.40ch01:67445196..67447049+ go_terms:GO:0003735 functional_description:"40S ribosomal protein S21 (AHRD V1 ***- D7M5J1_ARALY); contains Interpro domain(s) IPR001931 Ribosomal protein S21e ";Solyc04g074910.2.1 genomic_reference:SL2.40ch04 gene_region:58412512-58414503 transcript_region:SL2.40ch04:584…	2;1;1	2;1;1	2;1;1	>Solyc01g066840.2.1 genomic_reference:SL2.40ch01 gene_region:67445196-67447049 transcript_region:SL2.40ch01:67445196..67447049+ go_terms:GO:0003735 functional_description:40S ribosomal protein S21 (AHRD V1 ***- D7M5J1_ARALY); contains Interpro domain(s)	3	2	2	2	2	2	2	1	1	0	1	2	1	0	0	2	2	2	2	1	1	0	1	2	1	0	0	2	2	2	2	1	1	0	1	2	1	0	0	2	36.6	36.6	36.6
Solyc01g066860.2.1	Solyc01g066860.2.1 genomic_reference:SL2.40ch01 gene_region:67453578-67454383 transcript_region:SL2.40ch01:67453578..67454383- functional_description:"Unknown Protein (AHRD V1)"	Solyc01g066860.2.1 genomic_reference:SL2.40ch01 gene_region:67453578-67454383 transcript_region:SL2.40ch01:67453578..67454383- functional_description:"Unknown Protein (AHRD V1)"	3	3	3	>Solyc01g066860.2.1 genomic_reference:SL2.40ch01 gene_region:67453578-67454383 transcript_region:SL2.40ch01:67453578..67454383- functional_description:Unknown Protein (AHRD V1)	1	3	3	3	2	2	2	3	2	1	1	2	2	2	2	2	2	2	2	3	2	1	1	2	2	2	2	2	2	2	2	3	2	1	1	2	2	2	2	2	25.2	25.2	25.2
Solyc01g067290.2.1	Solyc01g067290.2.1 genomic_reference:SL2.40ch01 gene_region:68104891-68106498 transcript_region:SL2.40ch01:68104891..68106498+ go_terms:GO:0051744 functional_description:"NAD-dependent epimerase/dehydratase (AHRD V1 **-- C8RY11_9RHOB); contains Interpro domain(s) IPR016040 NAD(P)-binding domain "	Solyc01g067290.2.1 genomic_reference:SL2.40ch01 gene_region:68104891-68106498 transcript_region:SL2.40ch01:68104891..68106498+ go_terms:GO:0051744 functional_description:"NAD-dependent epimerase/dehydratase (AHRD V1 **-- C8RY11_9RHOB); contains Interpro domain(s) IPR016040 NAD(P)-binding domain "	6	6	6	>Solyc01g067290.2.1 genomic_reference:SL2.40ch01 gene_region:68104891-68106498 transcript_region:SL2.40ch01:68104891..68106498+ go_terms:GO:0051744 functional_description:NAD-dependent epimerase/dehydratase (AHRD V1 **-- C8RY11_9RHOB); contains Interpro d	1	6	6	6	6	5	4	1	2	1	1	3	1	2	1	2	6	5	4	1	2	1	1	3	1	2	1	2	6	5	4	1	2	1	1	3	1	2	1	2	15.2	15.2	15.2
Solyc01g067390.2.1	Solyc01g067390.2.1 genomic_reference:SL2.40ch01 gene_region:68257411-68268333 transcript_region:SL2.40ch01:68257411..68268333+ go_terms:GO:0015616,GO:0042393 functional_description:"Chromodomain-helicase-DNA-binding protein 2 (AHRD V1 *--* CHD2_HUMAN); contains Interpro domain(s) IPR000330 SNF2-related "	Solyc01g067390.2.1 genomic_reference:SL2.40ch01 gene_region:68257411-68268333 transcript_region:SL2.40ch01:68257411..68268333+ go_terms:GO:0015616,GO:0042393 functional_description:"Chromodomain-helicase-DNA-binding protein 2 (AHRD V1 *--* CHD2_HUMAN); contains Interpro domain(s) IPR000330 SNF2-related "	77	77	47	>Solyc01g067390.2.1 genomic_reference:SL2.40ch01 gene_region:68257411-68268333 transcript_region:SL2.40ch01:68257411..68268333+ go_terms:GO:0015616,GO:0042393 functional_description:Chromodomain-helicase-DNA-binding protein 2 (AHRD V1 *--* CHD2_HUMAN); co	1	77	77	47	61	57	54	68	69	59	64	67	54	71	68	59	61	57	54	68	69	59	64	67	54	71	68	59	38	34	32	39	40	35	35	39	33	42	40	34	59.9	59.9	41.1
Solyc01g067560.2.1	Solyc01g067560.2.1 genomic_reference:SL2.40ch01 gene_region:68741651-68761610 transcript_region:SL2.40ch01:68741651..68761610- go_terms:GO:0003677 functional_description:"Always early protein 3 (AHRD V1 **-- D7L0S7_ARALY); contains Interpro domain(s) IPR010561 DIRP "	Solyc01g067560.2.1 genomic_reference:SL2.40ch01 gene_region:68741651-68761610 transcript_region:SL2.40ch01:68741651..68761610- go_terms:GO:0003677 functional_description:"Always early protein 3 (AHRD V1 **-- D7L0S7_ARALY); contains Interpro domain(s) IPR010561 DIRP "	2	2	2	>Solyc01g067560.2.1 genomic_reference:SL2.40ch01 gene_region:68741651-68761610 transcript_region:SL2.40ch01:68741651..68761610- go_terms:GO:0003677 functional_description:Always early protein 3 (AHRD V1 **-- D7L0S7_ARALY); contains Interpro domain(s) IPR	1	2	2	2	2	1	2	1	2	2	2	1	1	2	2	2	2	1	2	1	2	2	2	1	1	2	2	2	2	1	2	1	2	2	2	1	1	2	2	2	2	2	2
Solyc01g067630.2.1	Solyc01g067630.2.1 genomic_reference:SL2.40ch01 gene_region:68864386-68867016 transcript_region:SL2.40ch01:68864386..68867016- functional_description:"MRNA complete cds clone RAFL24-13-K22 (AHRD V1 ***- Q67YQ9_ARATH)"	Solyc01g067630.2.1 genomic_reference:SL2.40ch01 gene_region:68864386-68867016 transcript_region:SL2.40ch01:68864386..68867016- functional_description:"MRNA complete cds clone RAFL24-13-K22 (AHRD V1 ***- Q67YQ9_ARATH)"	1	1	1	>Solyc01g067630.2.1 genomic_reference:SL2.40ch01 gene_region:68864386-68867016 transcript_region:SL2.40ch01:68864386..68867016- functional_description:MRNA complete cds clone RAFL24-13-K22 (AHRD V1 ***- Q67YQ9_ARATH)	1	1	1	1	1	1	1	0	0	0	0	1	0	0	0	0	1	1	1	0	0	0	0	1	0	0	0	0	1	1	1	0	0	0	0	1	0	0	0	0	9.1	9.1	9.1
Solyc01g067730.2.1	Solyc01g067730.2.1 genomic_reference:SL2.40ch01 gene_region:69065032-69067385 transcript_region:SL2.40ch01:69065032..69067385+ go_terms:GO:0006633,GO:0031177,GO:0048037,GO:0000036 functional_description:"Acyl carrier protein (AHRD V1 ***- Q9XF20_CAPCH); contains Interpro domain(s) IPR003231 Acyl carrier protein (ACP) "	Solyc01g067730.2.1 genomic_reference:SL2.40ch01 gene_region:69065032-69067385 transcript_region:SL2.40ch01:69065032..69067385+ go_terms:GO:0006633,GO:0031177,GO:0048037,GO:0000036 functional_description:"Acyl carrier protein (AHRD V1 ***- Q9XF20_CAPCH); contains Interpro domain(s) IPR003231 Acyl carrier protein (ACP) "	1	1	1	>Solyc01g067730.2.1 genomic_reference:SL2.40ch01 gene_region:69065032-69067385 transcript_region:SL2.40ch01:69065032..69067385+ go_terms:GO:0006633,GO:0031177,GO:0048037,GO:0000036 functional_description:Acyl carrier protein (AHRD V1 ***- Q9XF20_CAPCH); c	1	1	1	1	1	1	1	1	1	1	1	0	1	0	1	0	1	1	1	1	1	1	1	0	1	0	1	0	1	1	1	1	1	1	1	0	1	0	1	0	11	11	11
Solyc01g067750.2.1	Solyc01g067750.2.1 genomic_reference:SL2.40ch01 gene_region:69081973-69096361 transcript_region:SL2.40ch01:69081973..69096361+ go_terms:GO:0008152,GO:0005737,GO:0003855,GO:0055114 functional_description:"Shikimate dehydrogenase (AHRD V1 ***- B6TSW1_MAIZE); contains Interpro domain(s) IPR001381 Dehydroquinase class I "	Solyc01g067750.2.1 genomic_reference:SL2.40ch01 gene_region:69081973-69096361 transcript_region:SL2.40ch01:69081973..69096361+ go_terms:GO:0008152,GO:0005737,GO:0003855,GO:0055114 functional_description:"Shikimate dehydrogenase (AHRD V1 ***- B6TSW1_MAIZE); contains Interpro domain(s) IPR001381 Dehydroquinase class I "	1	1	1	>Solyc01g067750.2.1 genomic_reference:SL2.40ch01 gene_region:69081973-69096361 transcript_region:SL2.40ch01:69081973..69096361+ go_terms:GO:0008152,GO:0005737,GO:0003855,GO:0055114 functional_description:Shikimate dehydrogenase (AHRD V1 ***- B6TSW1_MAIZE)	1	1	1	1	1	1	1	0	0	0	0	0	0	0	0	0	1	1	1	0	0	0	0	0	0	0	0	0	1	1	1	0	0	0	0	0	0	0	0	0	3.5	3.5	3.5
Solyc01g067830.2.1	Solyc01g067830.2.1 genomic_reference:SL2.40ch01 gene_region:69193053-69197389 transcript_region:SL2.40ch01:69193053..69197389- go_terms:GO:0005634,GO:0008270 functional_description:"U1 small nuclear ribonucleoprotein C protein (AHRD V1 *-*- C1MKH9_MICPS); contains Interpro domain(s) IPR013085 Zinc finger, U1-C type "	Solyc01g067830.2.1 genomic_reference:SL2.40ch01 gene_region:69193053-69197389 transcript_region:SL2.40ch01:69193053..69197389- go_terms:GO:0005634,GO:0008270 functional_description:"U1 small nuclear ribonucleoprotein C protein (AHRD V1 *-*- C1MKH9_MICPS); contains Interpro domain(s) IPR013085 Zinc finger, U1-C type "	1	1	1	>Solyc01g067830.2.1 genomic_reference:SL2.40ch01 gene_region:69193053-69197389 transcript_region:SL2.40ch01:69193053..69197389- go_terms:GO:0005634,GO:0008270 functional_description:U1 small nuclear ribonucleoprotein C protein (AHRD V1 *-*- C1MKH9_MICPS);	1	1	1	1	0	0	1	0	0	0	0	0	1	0	0	0	0	0	1	0	0	0	0	0	1	0	0	0	0	0	1	0	0	0	0	0	1	0	0	0	6.5	6.5	6.5
Solyc01g068210.2.1	Solyc01g068210.2.1 genomic_reference:SL2.40ch01 gene_region:69699190-69709191 transcript_region:SL2.40ch01:69699190..69709191+ go_terms:GO:0008152,GO:0055114 functional_description:"Glutamate dehydrogenase (AHRD V1 ***- A2TQI4_9FLAO); contains Interpro domain(s) IPR006095 Glutamate/phenylalanine/leucine/valine dehydrogenase "	Solyc01g068210.2.1 genomic_reference:SL2.40ch01 gene_region:69699190-69709191 transcript_region:SL2.40ch01:69699190..69709191+ go_terms:GO:0008152,GO:0055114 functional_description:"Glutamate dehydrogenase (AHRD V1 ***- A2TQI4_9FLAO); contains Interpro domain(s) IPR006095 Glutamate/phenylalanine/leucine/valine dehydrogenase "	16	16	16	>Solyc01g068210.2.1 genomic_reference:SL2.40ch01 gene_region:69699190-69709191 transcript_region:SL2.40ch01:69699190..69709191+ go_terms:GO:0008152,GO:0055114 functional_description:Glutamate dehydrogenase (AHRD V1 ***- A2TQI4_9FLAO); contains Interpro do	1	16	16	16	9	4	7	15	16	14	15	14	13	15	16	13	9	4	7	15	16	14	15	14	13	15	16	13	9	4	7	15	16	14	15	14	13	15	16	13	27	27	27
Solyc01g068330.2.1	Solyc01g068330.2.1 genomic_reference:SL2.40ch01 gene_region:69934547-69940553 transcript_region:SL2.40ch01:69934547..69940553- go_terms:GO:0006508,GO:0005524,GO:0017111 functional_description:"Cell division protease ftsH homolog (AHRD V1 *--- FTSH_ODOSI); contains Interpro domain(s) IPR003959 ATPase, AAA-type, core "	Solyc01g068330.2.1 genomic_reference:SL2.40ch01 gene_region:69934547-69940553 transcript_region:SL2.40ch01:69934547..69940553- go_terms:GO:0006508,GO:0005524,GO:0017111 functional_description:"Cell division protease ftsH homolog (AHRD V1 *--- FTSH_ODOSI); contains Interpro domain(s) IPR003959 ATPase, AAA-type, core "	23	23	23	>Solyc01g068330.2.1 genomic_reference:SL2.40ch01 gene_region:69934547-69940553 transcript_region:SL2.40ch01:69934547..69940553- go_terms:GO:0006508,GO:0005524,GO:0017111 functional_description:Cell division protease ftsH homolog (AHRD V1 *--- FTSH_ODOSI);	1	23	23	23	15	12	19	17	19	19	18	17	9	19	17	20	15	12	19	17	19	19	18	17	9	19	17	20	15	12	19	17	19	19	18	17	9	19	17	20	30.1	30.1	30.1
Solyc01g068390.2.1	Solyc01g068390.2.1 genomic_reference:SL2.40ch01 gene_region:69990846-69996128 transcript_region:SL2.40ch01:69990846..69996128- go_terms:GO:0008270,GO:0005622 functional_description:"Zinc finger family protein (AHRD V1 ***- D7LSV3_ARALY); contains Interpro domain(s) IPR001841 Zinc finger, RING-type "	Solyc01g068390.2.1 genomic_reference:SL2.40ch01 gene_region:69990846-69996128 transcript_region:SL2.40ch01:69990846..69996128- go_terms:GO:0008270,GO:0005622 functional_description:"Zinc finger family protein (AHRD V1 ***- D7LSV3_ARALY); contains Interpro domain(s) IPR001841 Zinc finger, RING-type "	2	2	2	>Solyc01g068390.2.1 genomic_reference:SL2.40ch01 gene_region:69990846-69996128 transcript_region:SL2.40ch01:69990846..69996128- go_terms:GO:0008270,GO:0005622 functional_description:Zinc finger family protein (AHRD V1 ***- D7LSV3_ARALY); contains Interpro	1	2	2	2	2	1	0	2	1	1	1	2	1	2	2	1	2	1	0	2	1	1	1	2	1	2	2	1	2	1	0	2	1	1	1	2	1	2	2	1	3.5	3.5	3.5
Solyc01g068480.2.1	Solyc01g068480.2.1 genomic_reference:SL2.40ch01 gene_region:70111269-70125144 transcript_region:SL2.40ch01:70111269..70125144+ functional_description:"Embryo defective 2765 (Fragment) (AHRD V1 *-*- D3U0D1_9MAGN)"	Solyc01g068480.2.1 genomic_reference:SL2.40ch01 gene_region:70111269-70125144 transcript_region:SL2.40ch01:70111269..70125144+ functional_description:"Embryo defective 2765 (Fragment) (AHRD V1 *-*- D3U0D1_9MAGN)"	88	88	88	>Solyc01g068480.2.1 genomic_reference:SL2.40ch01 gene_region:70111269-70125144 transcript_region:SL2.40ch01:70111269..70125144+ functional_description:Embryo defective 2765 (Fragment) (AHRD V1 *-*- D3U0D1_9MAGN)	1	88	88	88	77	67	68	80	71	71	72	73	67	79	78	72	77	67	68	80	71	71	72	73	67	79	78	72	77	67	68	80	71	71	72	73	67	79	78	72	58.2	58.2	58.2
Solyc01g068530.2.1	Solyc01g068530.2.1 genomic_reference:SL2.40ch01 gene_region:70146434-70147153 transcript_region:SL2.40ch01:70146434..70147153- go_terms:GO:0005840 functional_description:"30S ribosomal protein S9 (AHRD V1 ***- C5JX04_AJEDS); contains Interpro domain(s) IPR000754 Ribosomal protein S9 "	Solyc01g068530.2.1 genomic_reference:SL2.40ch01 gene_region:70146434-70147153 transcript_region:SL2.40ch01:70146434..70147153- go_terms:GO:0005840 functional_description:"30S ribosomal protein S9 (AHRD V1 ***- C5JX04_AJEDS); contains Interpro domain(s) IPR000754 Ribosomal protein S9 "	10	10	2	>Solyc01g068530.2.1 genomic_reference:SL2.40ch01 gene_region:70146434-70147153 transcript_region:SL2.40ch01:70146434..70147153- go_terms:GO:0005840 functional_description:30S ribosomal protein S9 (AHRD V1 ***- C5JX04_AJEDS); contains Interpro domain(s) I	1	10	10	2	9	10	8	9	10	8	10	9	7	10	9	8	9	10	8	9	10	8	10	9	7	10	9	8	2	2	1	2	2	2	2	2	1	2	2	2	62.7	62.7	16
Solyc01g068620.2.1	Solyc01g068620.2.1 genomic_reference:SL2.40ch01 gene_region:70221049-70224411 transcript_region:SL2.40ch01:70221049..70224411+ functional_description:"Cyclase/dehydrase (AHRD V1 *-*- D7E269_NOSA0); contains Interpro domain(s) IPR005031 Streptomyces cyclase/dehydrase "	Solyc01g068620.2.1 genomic_reference:SL2.40ch01 gene_region:70221049-70224411 transcript_region:SL2.40ch01:70221049..70224411+ functional_description:"Cyclase/dehydrase (AHRD V1 *-*- D7E269_NOSA0); contains Interpro domain(s) IPR005031 Streptomyces cyclase/dehydrase "	3	3	3	>Solyc01g068620.2.1 genomic_reference:SL2.40ch01 gene_region:70221049-70224411 transcript_region:SL2.40ch01:70221049..70224411+ functional_description:Cyclase/dehydrase (AHRD V1 *-*- D7E269_NOSA0); contains Interpro domain(s) IPR005031 Streptomyces cycl	1	3	3	3	1	3	0	0	0	0	0	0	0	0	0	0	1	3	0	0	0	0	0	0	0	0	0	0	1	3	0	0	0	0	0	0	0	0	0	0	17.6	17.6	17.6
Solyc01g073640.2.1	Solyc01g073640.2.1 genomic_reference:SL2.40ch01 gene_region:70261788-70263255 transcript_region:SL2.40ch01:70261788..70263255+ go_terms:GO:0008152,GO:0055114 functional_description:"Uncharacterized oxidoreductase Mb1385 (AHRD V1 ***- Y1385_MYCBO); contains Interpro domain(s) IPR002347 Glucose/ribitol dehydrogenase "	Solyc01g073640.2.1 genomic_reference:SL2.40ch01 gene_region:70261788-70263255 transcript_region:SL2.40ch01:70261788..70263255+ go_terms:GO:0008152,GO:0055114 functional_description:"Uncharacterized oxidoreductase Mb1385 (AHRD V1 ***- Y1385_MYCBO); contains Interpro domain(s) IPR002347 Glucose/ribitol dehydrogenase "	5	5	5	>Solyc01g073640.2.1 genomic_reference:SL2.40ch01 gene_region:70261788-70263255 transcript_region:SL2.40ch01:70261788..70263255+ go_terms:GO:0008152,GO:0055114 functional_description:Uncharacterized oxidoreductase Mb1385 (AHRD V1 ***- Y1385_MYCBO); contain	1	5	5	5	5	5	4	5	3	1	3	4	3	3	3	4	5	5	4	5	3	1	3	4	3	3	3	4	5	5	4	5	3	1	3	4	3	3	3	4	22.8	22.8	22.8
Solyc01g073690.2.1	Solyc01g073690.2.1 genomic_reference:SL2.40ch01 gene_region:70303278-70304360 transcript_region:SL2.40ch01:70303278..70304360- go_terms:GO:0033178 functional_description:"V-type ATP synthase subunit D (AHRD V1 ***- B0WRC9_CULQU); contains Interpro domain(s) IPR002699 ATPase, V1/A1 complex, subunit D "	Solyc01g073690.2.1 genomic_reference:SL2.40ch01 gene_region:70303278-70304360 transcript_region:SL2.40ch01:70303278..70304360- go_terms:GO:0033178 functional_description:"V-type ATP synthase subunit D (AHRD V1 ***- B0WRC9_CULQU); contains Interpro domain(s) IPR002699 ATPase, V1/A1 complex, subunit D "	7	7	7	>Solyc01g073690.2.1 genomic_reference:SL2.40ch01 gene_region:70303278-70304360 transcript_region:SL2.40ch01:70303278..70304360- go_terms:GO:0033178 functional_description:V-type ATP synthase subunit D (AHRD V1 ***- B0WRC9_CULQU); contains Interpro domain(	1	7	7	7	6	5	6	6	5	5	5	6	6	4	6	4	6	5	6	6	5	5	5	6	6	4	6	4	6	5	6	6	5	5	5	6	6	4	6	4	25.2	25.2	25.2
Solyc01g073730.2.1	Solyc01g073730.2.1 genomic_reference:SL2.40ch01 gene_region:70346585-70351511 transcript_region:SL2.40ch01:70346585..70351511- go_terms:GO:0051539,GO:0008152,GO:0051536,GO:0006777,GO:0019008 functional_description:"Molybdenum cofactor biosynthesis protein A (AHRD V1 ***- D0MDU9_RHOM4); contains Interpro domain(s) IPR013483 Molybdenum cofactor biosynthesis protein A "	Solyc01g073730.2.1 genomic_reference:SL2.40ch01 gene_region:70346585-70351511 transcript_region:SL2.40ch01:70346585..70351511- go_terms:GO:0051539,GO:0008152,GO:0051536,GO:0006777,GO:0019008 functional_description:"Molybdenum cofactor biosynthesis protein A (AHRD V1 ***- D0MDU9_RHOM4); contains Interpro domain(s) IPR013483 Molybdenum cofactor biosynthesis protein A "	1	1	1	>Solyc01g073730.2.1 genomic_reference:SL2.40ch01 gene_region:70346585-70351511 transcript_region:SL2.40ch01:70346585..70351511- go_terms:GO:0051539,GO:0008152,GO:0051536,GO:0006777,GO:0019008 functional_description:Molybdenum cofactor biosynthesis protein	1	1	1	1	1	1	1	1	1	1	1	1	1	0	1	1	1	1	1	1	1	1	1	1	1	0	1	1	1	1	1	1	1	1	1	1	1	0	1	1	2.5	2.5	2.5
Solyc01g073740.2.1	Solyc01g073740.2.1 genomic_reference:SL2.40ch01 gene_region:70355760-70364545 transcript_region:SL2.40ch01:70355760..70364545+ go_terms:GO:0006099,GO:0044262 functional_description:"Citrate synthase (AHRD V1 ***- O24135_TOBAC); contains Interpro domain(s) IPR010109 Citrate synthase, eukaryotic "	Solyc01g073740.2.1 genomic_reference:SL2.40ch01 gene_region:70355760-70364545 transcript_region:SL2.40ch01:70355760..70364545+ go_terms:GO:0006099,GO:0044262 functional_description:"Citrate synthase (AHRD V1 ***- O24135_TOBAC); contains Interpro domain(s) IPR010109 Citrate synthase, eukaryotic "	4	4	4	>Solyc01g073740.2.1 genomic_reference:SL2.40ch01 gene_region:70355760-70364545 transcript_region:SL2.40ch01:70355760..70364545+ go_terms:GO:0006099,GO:0044262 functional_description:Citrate synthase (AHRD V1 ***- O24135_TOBAC); contains Interpro domain(s)	1	4	4	4	3	4	1	1	1	1	0	2	1	0	1	0	3	4	1	1	1	1	0	2	1	0	1	0	3	4	1	1	1	1	0	2	1	0	1	0	12.4	12.4	12.4
Solyc01g073750.2.1	Solyc01g073750.2.1 genomic_reference:SL2.40ch01 gene_region:70367164-70394906 transcript_region:SL2.40ch01:70367164..70394906+ go_terms:GO:0016757 functional_description:"Glucan synthase like 3 (AHRD V1 ***- D8R8I5_SELML); contains Interpro domain(s) IPR003440 Glycosyl transferase, family 48 "	Solyc01g073750.2.1 genomic_reference:SL2.40ch01 gene_region:70367164-70394906 transcript_region:SL2.40ch01:70367164..70394906+ go_terms:GO:0016757 functional_description:"Glucan synthase like 3 (AHRD V1 ***- D8R8I5_SELML); contains Interpro domain(s) IPR003440 Glycosyl transferase, family 48 "	5	2	2	>Solyc01g073750.2.1 genomic_reference:SL2.40ch01 gene_region:70367164-70394906 transcript_region:SL2.40ch01:70367164..70394906+ go_terms:GO:0016757 functional_description:Glucan synthase like 3 (AHRD V1 ***- D8R8I5_SELML); contains Interpro domain(s) IPR	1	5	2	2	4	3	3	3	3	4	3	2	3	5	4	5	2	1	1	1	1	1	0	0	1	2	2	2	2	1	1	1	1	1	0	0	1	2	2	2	3.4	1.6	1.6
Solyc01g073870.2.1	Solyc01g073870.2.1 genomic_reference:SL2.40ch01 gene_region:70444404-70455870 transcript_region:SL2.40ch01:70444404..70455870- functional_description:"ATP synthase subunit-like protein (AHRD V1 *-*- Q6YWH6_ORYSJ)"	Solyc01g073870.2.1 genomic_reference:SL2.40ch01 gene_region:70444404-70455870 transcript_region:SL2.40ch01:70444404..70455870- functional_description:"ATP synthase subunit-like protein (AHRD V1 *-*- Q6YWH6_ORYSJ)"	2	2	2	>Solyc01g073870.2.1 genomic_reference:SL2.40ch01 gene_region:70444404-70455870 transcript_region:SL2.40ch01:70444404..70455870- functional_description:ATP synthase subunit-like protein (AHRD V1 *-*- Q6YWH6_ORYSJ)	1	2	2	2	2	0	2	2	1	2	2	1	2	2	2	2	2	0	2	2	1	2	2	1	2	2	2	2	2	0	2	2	1	2	2	1	2	2	2	2	7.1	7.1	7.1
Solyc01g073940.2.1	Solyc01g073940.2.1 genomic_reference:SL2.40ch01 gene_region:70522512-70526312 transcript_region:SL2.40ch01:70522512..70526312- go_terms:GO:0003700 functional_description:"Zinc finger CCCH domain-containing protein 14 (AHRD V1 ***- C3H14_ORYSJ); contains Interpro domain(s) IPR018111 K Homology, type 1, subgroup "	Solyc01g073940.2.1 genomic_reference:SL2.40ch01 gene_region:70522512-70526312 transcript_region:SL2.40ch01:70522512..70526312- go_terms:GO:0003700 functional_description:"Zinc finger CCCH domain-containing protein 14 (AHRD V1 ***- C3H14_ORYSJ); contains Interpro domain(s) IPR018111 K Homology, type 1, subgroup "	2	2	2	>Solyc01g073940.2.1 genomic_reference:SL2.40ch01 gene_region:70522512-70526312 transcript_region:SL2.40ch01:70522512..70526312- go_terms:GO:0003700 functional_description:Zinc finger CCCH domain-containing protein 14 (AHRD V1 ***- C3H14_ORYSJ); contains I	1	2	2	2	2	2	1	2	2	1	2	2	0	2	1	1	2	2	1	2	2	1	2	2	0	2	1	1	2	2	1	2	2	1	2	2	0	2	1	1	10	10	10
Solyc01g073950.2.1	Solyc01g073950.2.1 genomic_reference:SL2.40ch01 gene_region:70543416-70547894 transcript_region:SL2.40ch01:70543416..70547894+ go_terms:GO:0003677 functional_description:"Bromodomain protein (AHRD V1 ***- B9N6H8_POPTR); contains Interpro domain(s) IPR001487 Bromodomain "	Solyc01g073950.2.1 genomic_reference:SL2.40ch01 gene_region:70543416-70547894 transcript_region:SL2.40ch01:70543416..70547894+ go_terms:GO:0003677 functional_description:"Bromodomain protein (AHRD V1 ***- B9N6H8_POPTR); contains Interpro domain(s) IPR001487 Bromodomain "	11	11	11	>Solyc01g073950.2.1 genomic_reference:SL2.40ch01 gene_region:70543416-70547894 transcript_region:SL2.40ch01:70543416..70547894+ go_terms:GO:0003677 functional_description:Bromodomain protein (AHRD V1 ***- B9N6H8_POPTR); contains Interpro domain(s) IPR001	1	11	11	11	9	6	8	10	11	9	8	11	9	11	11	8	9	6	8	10	11	9	8	11	9	11	11	8	9	6	8	10	11	9	8	11	9	11	11	8	15.2	15.2	15.2
Solyc01g073960.2.1	Solyc01g073960.2.1 genomic_reference:SL2.40ch01 gene_region:70554643-70560979 transcript_region:SL2.40ch01:70554643..70560979- functional_description:"ENT domain containing protein (AHRD V1 ***- B6THJ4_MAIZE); contains Interpro domain(s) IPR005491 ENT "	Solyc01g073960.2.1 genomic_reference:SL2.40ch01 gene_region:70554643-70560979 transcript_region:SL2.40ch01:70554643..70560979- functional_description:"ENT domain containing protein (AHRD V1 ***- B6THJ4_MAIZE); contains Interpro domain(s) IPR005491 ENT "	18	18	15	>Solyc01g073960.2.1 genomic_reference:SL2.40ch01 gene_region:70554643-70560979 transcript_region:SL2.40ch01:70554643..70560979- functional_description:ENT domain containing protein (AHRD V1 ***- B6THJ4_MAIZE); contains Interpro domain(s) IPR005491 ENT	1	18	18	15	16	12	15	12	15	17	15	16	16	13	14	15	16	12	15	12	15	17	15	16	16	13	14	15	13	11	13	10	12	14	12	13	13	11	11	12	50.8	50.8	46.4
Solyc01g074030.2.1	Solyc01g074030.2.1 genomic_reference:SL2.40ch01 gene_region:70603706-70610676 transcript_region:SL2.40ch01:70603706..70610676+ go_terms:GO:0005975 functional_description:"Beta-glucosidase 01 (AHRD V1 ***- B5M9E4_SOLLC); contains Interpro domain(s) IPR013781 Glycoside hydrolase, subgroup, catalytic core "	Solyc01g074030.2.1 genomic_reference:SL2.40ch01 gene_region:70603706-70610676 transcript_region:SL2.40ch01:70603706..70610676+ go_terms:GO:0005975 functional_description:"Beta-glucosidase 01 (AHRD V1 ***- B5M9E4_SOLLC); contains Interpro domain(s) IPR013781 Glycoside hydrolase, subgroup, catalytic core "	21	21	21	>Solyc01g074030.2.1 genomic_reference:SL2.40ch01 gene_region:70603706-70610676 transcript_region:SL2.40ch01:70603706..70610676+ go_terms:GO:0005975 functional_description:Beta-glucosidase 01 (AHRD V1 ***- B5M9E4_SOLLC); contains Interpro domain(s) IPR013	1	21	21	21	20	20	15	18	20	16	20	21	18	19	20	17	20	20	15	18	20	16	20	21	18	19	20	17	20	20	15	18	20	16	20	21	18	19	20	17	49.5	49.5	49.5
Solyc01g079090.2.1	Solyc01g079090.2.1 genomic_reference:SL2.40ch01 gene_region:70668181-70673636 transcript_region:SL2.40ch01:70668181..70673636+ go_terms:GO:0055114 functional_description:"Protoporphyrinogen oxidase (AHRD V1 ***- O64384_SOLTU); contains Interpro domain(s) IPR004572 Protoporphyrinogen oxidase "	Solyc01g079090.2.1 genomic_reference:SL2.40ch01 gene_region:70668181-70673636 transcript_region:SL2.40ch01:70668181..70673636+ go_terms:GO:0055114 functional_description:"Protoporphyrinogen oxidase (AHRD V1 ***- O64384_SOLTU); contains Interpro domain(s) IPR004572 Protoporphyrinogen oxidase "	12	12	12	>Solyc01g079090.2.1 genomic_reference:SL2.40ch01 gene_region:70668181-70673636 transcript_region:SL2.40ch01:70668181..70673636+ go_terms:GO:0055114 functional_description:Protoporphyrinogen oxidase (AHRD V1 ***- O64384_SOLTU); contains Interpro domain(s)	1	12	12	12	9	12	5	1	1	1	0	2	1	0	2	1	9	12	5	1	1	1	0	2	1	0	2	1	9	12	5	1	1	1	0	2	1	0	2	1	29.9	29.9	29.9
Solyc01g079110.2.1	Solyc01g079110.2.1 genomic_reference:SL2.40ch01 gene_region:70680757-70681377 transcript_region:SL2.40ch01:70680757..70681377+ go_terms:GO:0042802 functional_description:"Histone H3 (AHRD V1 ***- D8L9K7_WHEAT); contains Interpro domain(s) IPR000164 Histone H3 "	Solyc01g079110.2.1 genomic_reference:SL2.40ch01 gene_region:70680757-70681377 transcript_region:SL2.40ch01:70680757..70681377+ go_terms:GO:0042802 functional_description:"Histone H3 (AHRD V1 ***- D8L9K7_WHEAT); contains Interpro domain(s) IPR000164 Histone H3 "	11	1	1	>Solyc01g079110.2.1 genomic_reference:SL2.40ch01 gene_region:70680757-70681377 transcript_region:SL2.40ch01:70680757..70681377+ go_terms:GO:0042802 functional_description:Histone H3 (AHRD V1 ***- D8L9K7_WHEAT); contains Interpro domain(s) IPR000164 Hist	1	11	1	1	8	7	6	9	7	7	8	8	7	6	8	6	0	0	0	0	0	0	0	0	0	0	1	0	0	0	0	0	0	0	0	0	0	0	1	0	61.8	24.3	24.3
Solyc01g079210.2.1	Solyc01g079210.2.1 genomic_reference:SL2.40ch01 gene_region:70807853-70815294 transcript_region:SL2.40ch01:70807853..70815294+ go_terms:GO:0003714 functional_description:"SWR1-complex protein 4 (AHRD V1 *--- A8NYM2_COPC7); contains Interpro domain(s) IPR001005 SANT, DNA-binding "	Solyc01g079210.2.1 genomic_reference:SL2.40ch01 gene_region:70807853-70815294 transcript_region:SL2.40ch01:70807853..70815294+ go_terms:GO:0003714 functional_description:"SWR1-complex protein 4 (AHRD V1 *--- A8NYM2_COPC7); contains Interpro domain(s) IPR001005 SANT, DNA-binding "	17	17	17	>Solyc01g079210.2.1 genomic_reference:SL2.40ch01 gene_region:70807853-70815294 transcript_region:SL2.40ch01:70807853..70815294+ go_terms:GO:0003714 functional_description:SWR1-complex protein 4 (AHRD V1 *--- A8NYM2_COPC7); contains Interpro domain(s) IPR	1	17	17	17	13	8	11	13	13	13	11	14	13	9	11	10	13	8	11	13	13	13	11	14	13	9	11	10	13	8	11	13	13	13	11	14	13	9	11	10	50.1	50.1	50.1
Solyc01g079230.2.1	Solyc01g079230.2.1 genomic_reference:SL2.40ch01 gene_region:70832208-70839060 transcript_region:SL2.40ch01:70832208..70839060+ go_terms:GO:0003723 functional_description:"Agenet domain-containing protein (AHRD V1 *-*- D7KQP5_ARALY); contains Interpro domain(s) IPR007930 Protein of unknown function DUF724 "	Solyc01g079230.2.1 genomic_reference:SL2.40ch01 gene_region:70832208-70839060 transcript_region:SL2.40ch01:70832208..70839060+ go_terms:GO:0003723 functional_description:"Agenet domain-containing protein (AHRD V1 *-*- D7KQP5_ARALY); contains Interpro domain(s) IPR007930 Protein of unknown function DUF724 "	17	17	17	>Solyc01g079230.2.1 genomic_reference:SL2.40ch01 gene_region:70832208-70839060 transcript_region:SL2.40ch01:70832208..70839060+ go_terms:GO:0003723 functional_description:Agenet domain-containing protein (AHRD V1 *-*- D7KQP5_ARALY); contains Interpro doma	1	17	17	17	13	8	10	13	11	11	11	12	11	14	11	12	13	8	10	13	11	11	11	12	11	14	11	12	13	8	10	13	11	11	11	12	11	14	11	12	25.9	25.9	25.9
Solyc01g079240.2.1	Solyc01g079240.2.1 genomic_reference:SL2.40ch01 gene_region:70843643-70849117 transcript_region:SL2.40ch01:70843643..70849117+ go_terms:GO:0004467 functional_description:"Long-chain-fatty-acid--CoA ligase family protein (AHRD V1 **** D7LGL1_ARALY); contains Interpro domain(s) IPR000873 AMP-dependent synthetase and ligase "	Solyc01g079240.2.1 genomic_reference:SL2.40ch01 gene_region:70843643-70849117 transcript_region:SL2.40ch01:70843643..70849117+ go_terms:GO:0004467 functional_description:"Long-chain-fatty-acid--CoA ligase family protein (AHRD V1 **** D7LGL1_ARALY); contains Interpro domain(s) IPR000873 AMP-dependent synthetase and ligase "	2	2	2	>Solyc01g079240.2.1 genomic_reference:SL2.40ch01 gene_region:70843643-70849117 transcript_region:SL2.40ch01:70843643..70849117+ go_terms:GO:0004467 functional_description:Long-chain-fatty-acid--CoA ligase family protein (AHRD V1 **** D7LGL1_ARALY); contai	1	2	2	2	1	2	0	1	1	1	1	0	1	1	1	1	1	2	0	1	1	1	1	0	1	1	1	1	1	2	0	1	1	1	1	0	1	1	1	1	3.6	3.6	3.6
Solyc01g079250.2.1	Solyc01g079250.2.1 genomic_reference:SL2.40ch01 gene_region:70850920-70856753 transcript_region:SL2.40ch01:70850920..70856753- go_terms:GO:0004004 functional_description:"mRNA splicing factor ATP-dependent RNA helicase (AHRD V1 **** Q2UED4_ASPOR); contains Interpro domain(s) IPR014001 DEAD-like helicase, N-terminal "	Solyc01g079250.2.1 genomic_reference:SL2.40ch01 gene_region:70850920-70856753 transcript_region:SL2.40ch01:70850920..70856753- go_terms:GO:0004004 functional_description:"mRNA splicing factor ATP-dependent RNA helicase (AHRD V1 **** Q2UED4_ASPOR); contains Interpro domain(s) IPR014001 DEAD-like helicase, N-terminal "	22	22	22	>Solyc01g079250.2.1 genomic_reference:SL2.40ch01 gene_region:70850920-70856753 transcript_region:SL2.40ch01:70850920..70856753- go_terms:GO:0004004 functional_description:mRNA splicing factor ATP-dependent RNA helicase (AHRD V1 **** Q2UED4_ASPOR); contain	1	22	22	22	17	18	14	18	17	15	16	16	16	20	19	16	17	18	14	18	17	15	16	16	16	20	19	16	17	18	14	18	17	15	16	16	16	20	19	16	38	38	38
Solyc01g079330.2.1	Solyc01g079330.2.1 genomic_reference:SL2.40ch01 gene_region:70909331-70918655 transcript_region:SL2.40ch01:70909331..70918655- go_terms:GO:0005515 functional_description:"ATP dependent RNA helicase (AHRD V1 *-*- B3LNW9_YEAS1); contains Interpro domain(s) IPR011545 DNA/RNA helicase, DEAD/DEAH box type, N-terminal "	Solyc01g079330.2.1 genomic_reference:SL2.40ch01 gene_region:70909331-70918655 transcript_region:SL2.40ch01:70909331..70918655- go_terms:GO:0005515 functional_description:"ATP dependent RNA helicase (AHRD V1 *-*- B3LNW9_YEAS1); contains Interpro domain(s) IPR011545 DNA/RNA helicase, DEAD/DEAH box type, N-terminal "	14	14	14	>Solyc01g079330.2.1 genomic_reference:SL2.40ch01 gene_region:70909331-70918655 transcript_region:SL2.40ch01:70909331..70918655- go_terms:GO:0005515 functional_description:ATP dependent RNA helicase (AHRD V1 *-*- B3LNW9_YEAS1); contains Interpro domain(s)	1	14	14	14	10	6	7	4	3	7	3	3	5	3	2	7	10	6	7	4	3	7	3	3	5	3	2	7	10	6	7	4	3	7	3	3	5	3	2	7	26.2	26.2	26.2
Solyc01g079390.2.1	Solyc01g079390.2.1 genomic_reference:SL2.40ch01 gene_region:70975487-70990999 transcript_region:SL2.40ch01:70975487..70990999+ go_terms:GO:0005515,GO:0003700 functional_description:"Histone-lysine N-methyltransferase MEDEA (AHRD V1 *--- MEDEA_ARATH); contains Interpro domain(s) IPR001214 SET "	Solyc01g079390.2.1 genomic_reference:SL2.40ch01 gene_region:70975487-70990999 transcript_region:SL2.40ch01:70975487..70990999+ go_terms:GO:0005515,GO:0003700 functional_description:"Histone-lysine N-methyltransferase MEDEA (AHRD V1 *--- MEDEA_ARATH); contains Interpro domain(s) IPR001214 SET "	3	3	3	>Solyc01g079390.2.1 genomic_reference:SL2.40ch01 gene_region:70975487-70990999 transcript_region:SL2.40ch01:70975487..70990999+ go_terms:GO:0005515,GO:0003700 functional_description:Histone-lysine N-methyltransferase MEDEA (AHRD V1 *--- MEDEA_ARATH); cont	1	3	3	3	1	1	1	1	2	2	2	3	2	0	1	3	1	1	1	1	2	2	2	3	2	0	1	3	1	1	1	1	2	2	2	3	2	0	1	3	4.7	4.7	4.7
Solyc01g079450.2.1	Solyc01g079450.2.1 genomic_reference:SL2.40ch01 gene_region:71013718-71023830 transcript_region:SL2.40ch01:71013718..71023830- go_terms:GO:0006508 functional_description:"Peptidase S9 prolyl oligopeptidase active site domain protein (AHRD V1 ***- B4SK00_STRM5); contains Interpro domain(s) IPR001375 Peptidase S9, prolyl oligopeptidase active site region "	Solyc01g079450.2.1 genomic_reference:SL2.40ch01 gene_region:71013718-71023830 transcript_region:SL2.40ch01:71013718..71023830- go_terms:GO:0006508 functional_description:"Peptidase S9 prolyl oligopeptidase active site domain protein (AHRD V1 ***- B4SK00_STRM5); contains Interpro domain(s) IPR001375 Peptidase S9, prolyl oligopeptidase active site region "	3	3	3	>Solyc01g079450.2.1 genomic_reference:SL2.40ch01 gene_region:71013718-71023830 transcript_region:SL2.40ch01:71013718..71023830- go_terms:GO:0006508 functional_description:Peptidase S9 prolyl oligopeptidase active site domain protein (AHRD V1 ***- B4SK00_S	1	3	3	3	3	2	3	0	1	0	0	1	1	0	1	0	3	2	3	0	1	0	0	1	1	0	1	0	3	2	3	0	1	0	0	1	1	0	1	0	4.1	4.1	4.1
Solyc01g079610.2.1	Solyc01g079610.2.1 genomic_reference:SL2.40ch01 gene_region:71223893-71229871 transcript_region:SL2.40ch01:71223893..71229871- go_terms:GO:0006457,GO:0031072 functional_description:"DNAJ chaperone (AHRD V1 ***- B0W7V8_CULQU); contains Interpro domain(s) IPR003095 Heat shock protein DnaJ "	Solyc01g079610.2.1 genomic_reference:SL2.40ch01 gene_region:71223893-71229871 transcript_region:SL2.40ch01:71223893..71229871- go_terms:GO:0006457,GO:0031072 functional_description:"DNAJ chaperone (AHRD V1 ***- B0W7V8_CULQU); contains Interpro domain(s) IPR003095 Heat shock protein DnaJ "	16	16	16	>Solyc01g079610.2.1 genomic_reference:SL2.40ch01 gene_region:71223893-71229871 transcript_region:SL2.40ch01:71223893..71229871- go_terms:GO:0006457,GO:0031072 functional_description:DNAJ chaperone (AHRD V1 ***- B0W7V8_CULQU); contains Interpro domain(s)	1	16	16	16	15	10	12	11	11	11	9	9	11	11	11	10	15	10	12	11	11	11	9	9	11	11	11	10	15	10	12	11	11	11	9	9	11	11	11	10	54.2	54.2	54.2
Solyc01g079680.2.1	Solyc01g079680.2.1 genomic_reference:SL2.40ch01 gene_region:71306007-71308978 transcript_region:SL2.40ch01:71306007..71308978+ go_terms:GO:0005515,GO:0005098 functional_description:"Ran GTPase activating protein (Fragment) (AHRD V1 **-* A7M8K5_NICBE); contains Interpro domain(s) IPR003590 Leucine-rich repeat, ribonuclease inhibitor subtype "	Solyc01g079680.2.1 genomic_reference:SL2.40ch01 gene_region:71306007-71308978 transcript_region:SL2.40ch01:71306007..71308978+ go_terms:GO:0005515,GO:0005098 functional_description:"Ran GTPase activating protein (Fragment) (AHRD V1 **-* A7M8K5_NICBE); contains Interpro domain(s) IPR003590 Leucine-rich repeat, ribonuclease inhibitor subtype "	36	36	36	>Solyc01g079680.2.1 genomic_reference:SL2.40ch01 gene_region:71306007-71308978 transcript_region:SL2.40ch01:71306007..71308978+ go_terms:GO:0005515,GO:0005098 functional_description:Ran GTPase activating protein (Fragment) (AHRD V1 **-* A7M8K5_NICBE); con	1	36	36	36	33	33	29	32	33	32	33	33	30	22	34	31	33	33	29	32	33	32	33	33	30	22	34	31	33	33	29	32	33	32	33	33	30	22	34	31	79.3	79.3	79.3
Solyc01g079690.2.1	Solyc01g079690.2.1 genomic_reference:SL2.40ch01 gene_region:71309355-71316439 transcript_region:SL2.40ch01:71309355..71316439- go_terms:GO:0004003 functional_description:"ATP-dependent DNA helicase Snf22 (AHRD V1 *--* B6K540_SCHJY); contains Interpro domain(s) IPR000330 SNF2-related "	Solyc01g079690.2.1 genomic_reference:SL2.40ch01 gene_region:71309355-71316439 transcript_region:SL2.40ch01:71309355..71316439- go_terms:GO:0004003 functional_description:"ATP-dependent DNA helicase Snf22 (AHRD V1 *--* B6K540_SCHJY); contains Interpro domain(s) IPR000330 SNF2-related "	29	29	29	>Solyc01g079690.2.1 genomic_reference:SL2.40ch01 gene_region:71309355-71316439 transcript_region:SL2.40ch01:71309355..71316439- go_terms:GO:0004003 functional_description:ATP-dependent DNA helicase Snf22 (AHRD V1 *--* B6K540_SCHJY); contains Interpro doma	1	29	29	29	23	18	19	27	25	23	25	24	22	27	26	24	23	18	19	27	25	23	25	24	22	27	26	24	23	18	19	27	25	23	25	24	22	27	26	24	29.6	29.6	29.6
Solyc01g079700.2.1	Solyc01g079700.2.1 genomic_reference:SL2.40ch01 gene_region:71323745-71325167 transcript_region:SL2.40ch01:71323745..71325167- functional_description:"Chromatin remodeling complex subunit (AHRD V1 ***- B9HJV0_POPTR)"	Solyc01g079700.2.1 genomic_reference:SL2.40ch01 gene_region:71323745-71325167 transcript_region:SL2.40ch01:71323745..71325167- functional_description:"Chromatin remodeling complex subunit (AHRD V1 ***- B9HJV0_POPTR)"	2	2	2	>Solyc01g079700.2.1 genomic_reference:SL2.40ch01 gene_region:71323745-71325167 transcript_region:SL2.40ch01:71323745..71325167- functional_description:Chromatin remodeling complex subunit (AHRD V1 ***- B9HJV0_POPTR)	1	2	2	2	2	1	2	2	2	2	2	2	2	2	2	2	2	1	2	2	2	2	2	2	2	2	2	2	2	1	2	2	2	2	2	2	2	2	2	2	14.6	14.6	14.6
Solyc01g079710.2.1	Solyc01g079710.2.1 genomic_reference:SL2.40ch01 gene_region:71327058-71334838 transcript_region:SL2.40ch01:71327058..71334838- functional_description:"Uncharacterized conserved protein (AHRD V1 **-- Q2U4H5_ASPOR); contains Interpro domain(s) IPR003750 Protein of unknown function DUF171 "	Solyc01g079710.2.1 genomic_reference:SL2.40ch01 gene_region:71327058-71334838 transcript_region:SL2.40ch01:71327058..71334838- functional_description:"Uncharacterized conserved protein (AHRD V1 **-- Q2U4H5_ASPOR); contains Interpro domain(s) IPR003750 Protein of unknown function DUF171 "	2	2	2	>Solyc01g079710.2.1 genomic_reference:SL2.40ch01 gene_region:71327058-71334838 transcript_region:SL2.40ch01:71327058..71334838- functional_description:Uncharacterized conserved protein (AHRD V1 **-- Q2U4H5_ASPOR); contains Interpro domain(s) IPR003750 P	1	2	2	2	2	0	2	2	1	2	2	1	2	0	1	1	2	0	2	2	1	2	2	1	2	0	1	1	2	0	2	2	1	2	2	1	2	0	1	1	9.7	9.7	9.7
Solyc01g079790.2.1	Solyc01g079790.2.1 genomic_reference:SL2.40ch01 gene_region:71433353-71437595 transcript_region:SL2.40ch01:71433353..71437595+ go_terms:GO:0008878 functional_description:"Glucose-1-phosphate adenylyltransferase (AHRD V1 **** P93230_SOLLC); contains Interpro domain(s) IPR011831 Glucose-1-phosphate adenylyltransferase ";Solyc07g019440.2.1 genomic_reference:SL2.40ch07 gene_region:11193230-11198353 t…	Solyc01g079790.2.1 genomic_reference:SL2.40ch01 gene_region:71433353-71437595 transcript_region:SL2.40ch01:71433353..71437595+ go_terms:GO:0008878 functional_description:"Glucose-1-phosphate adenylyltransferase (AHRD V1 **** P93230_SOLLC); contains Interpro domain(s) IPR011831 Glucose-1-phosphate adenylyltransferase "	14;1	14;1	14;1	>Solyc01g079790.2.1 genomic_reference:SL2.40ch01 gene_region:71433353-71437595 transcript_region:SL2.40ch01:71433353..71437595+ go_terms:GO:0008878 functional_description:Glucose-1-phosphate adenylyltransferase (AHRD V1 **** P93230_SOLLC); contains Interp	2	14	14	14	10	14	8	2	0	3	2	3	1	0	4	2	10	14	8	2	0	3	2	3	1	0	4	2	10	14	8	2	0	3	2	3	1	0	4	2	37.9	37.9	37.9
Solyc01g079820.2.1	Solyc01g079820.2.1 genomic_reference:SL2.40ch01 gene_region:71459091-71462906 transcript_region:SL2.40ch01:71459091..71462906- go_terms:GO:0016491,GO:0045454 functional_description:"Redoxin domain protein (AHRD V1 **-- A1WHD5_VEREI); contains Interpro domain(s) IPR013740 Redoxin "	Solyc01g079820.2.1 genomic_reference:SL2.40ch01 gene_region:71459091-71462906 transcript_region:SL2.40ch01:71459091..71462906- go_terms:GO:0016491,GO:0045454 functional_description:"Redoxin domain protein (AHRD V1 **-- A1WHD5_VEREI); contains Interpro domain(s) IPR013740 Redoxin "	1	1	1	>Solyc01g079820.2.1 genomic_reference:SL2.40ch01 gene_region:71459091-71462906 transcript_region:SL2.40ch01:71459091..71462906- go_terms:GO:0016491,GO:0045454 functional_description:Redoxin domain protein (AHRD V1 **-- A1WHD5_VEREI); contains Interpro dom	1	1	1	1	1	1	1	0	0	0	0	0	1	0	0	0	1	1	1	0	0	0	0	0	1	0	0	0	1	1	1	0	0	0	0	0	1	0	0	0	6.3	6.3	6.3
Solyc01g079940.2.1	Solyc01g079940.2.1 genomic_reference:SL2.40ch01 gene_region:71605615-71607811 transcript_region:SL2.40ch01:71605615..71607811- go_terms:GO:0006508 functional_description:"Xylanase inhibitor (Fragment) (AHRD V1 **-- Q53IQ4_WHEAT); contains Interpro domain(s) IPR001461 Peptidase A1 ";Solyc01g079950.2.1 genomic_reference:SL2.40ch01 gene_region:71609788-71611611 transcript_region:SL2.40ch01:71609788.…	Solyc01g079940.2.1 genomic_reference:SL2.40ch01 gene_region:71605615-71607811 transcript_region:SL2.40ch01:71605615..71607811- go_terms:GO:0006508 functional_description:"Xylanase inhibitor (Fragment) (AHRD V1 **-- Q53IQ4_WHEAT); contains Interpro domain(s) IPR001461 Peptidase A1 "	5;1	5;1	5;1	>Solyc01g079940.2.1 genomic_reference:SL2.40ch01 gene_region:71605615-71607811 transcript_region:SL2.40ch01:71605615..71607811- go_terms:GO:0006508 functional_description:Xylanase inhibitor (Fragment) (AHRD V1 **-- Q53IQ4_WHEAT); contains Interpro domain(	2	5	5	5	5	5	3	1	0	0	3	0	0	0	0	0	5	5	3	1	0	0	3	0	0	0	0	0	5	5	3	1	0	0	3	0	0	0	0	0	13.5	13.5	13.5
Solyc01g080010.2.1	Solyc01g080010.2.1 genomic_reference:SL2.40ch01 gene_region:71649995-71651531 transcript_region:SL2.40ch01:71649995..71651531- go_terms:GO:0006508 functional_description:"Xylanase inhibitor (Fragment) (AHRD V1 **-- Q53IQ4_WHEAT); contains Interpro domain(s) IPR001461 Peptidase A1 "	Solyc01g080010.2.1 genomic_reference:SL2.40ch01 gene_region:71649995-71651531 transcript_region:SL2.40ch01:71649995..71651531- go_terms:GO:0006508 functional_description:"Xylanase inhibitor (Fragment) (AHRD V1 **-- Q53IQ4_WHEAT); contains Interpro domain(s) IPR001461 Peptidase A1 "	5	5	5	>Solyc01g080010.2.1 genomic_reference:SL2.40ch01 gene_region:71649995-71651531 transcript_region:SL2.40ch01:71649995..71651531- go_terms:GO:0006508 functional_description:Xylanase inhibitor (Fragment) (AHRD V1 **-- Q53IQ4_WHEAT); contains Interpro domain(	1	5	5	5	5	5	4	0	0	0	0	0	0	0	0	0	5	5	4	0	0	0	0	0	0	0	0	0	5	5	4	0	0	0	0	0	0	0	0	0	14.4	14.4	14.4
Solyc01g080200.2.1	Solyc01g080200.2.1 genomic_reference:SL2.40ch01 gene_region:71915886-71927533 transcript_region:SL2.40ch01:71915886..71927533- functional_description:"At2g23590-like protein (Fragment) (AHRD V1 *-*- B2CXK6_CARAS)"	Solyc01g080200.2.1 genomic_reference:SL2.40ch01 gene_region:71915886-71927533 transcript_region:SL2.40ch01:71915886..71927533- functional_description:"At2g23590-like protein (Fragment) (AHRD V1 *-*- B2CXK6_CARAS)"	2	2	2	>Solyc01g080200.2.1 genomic_reference:SL2.40ch01 gene_region:71915886-71927533 transcript_region:SL2.40ch01:71915886..71927533- functional_description:At2g23590-like protein (Fragment) (AHRD V1 *-*- B2CXK6_CARAS)	1	2	2	2	2	0	2	1	1	2	0	1	0	1	1	1	2	0	2	1	1	2	0	1	0	1	1	1	2	0	2	1	1	2	0	1	0	1	1	1	3	3	3
Solyc01g080280.2.1	Solyc01g080280.2.1 genomic_reference:SL2.40ch01 gene_region:72039739-72045026 transcript_region:SL2.40ch01:72039739..72045026+ go_terms:GO:0004356 functional_description:"Glutamine synthetase (AHRD V1 ***- B5LAU9_CAPAN); contains Interpro domain(s) IPR008146 Glutamine synthetase, catalytic region ";Solyc04g014510.2.1 genomic_reference:SL2.40ch04 gene_region:4779960-4784217 transcript_region:SL2.4…	Solyc01g080280.2.1 genomic_reference:SL2.40ch01 gene_region:72039739-72045026 transcript_region:SL2.40ch01:72039739..72045026+ go_terms:GO:0004356 functional_description:"Glutamine synthetase (AHRD V1 ***- B5LAU9_CAPAN); contains Interpro domain(s) IPR008146 Glutamine synthetase, catalytic region "	15;2	15;2	13;0	>Solyc01g080280.2.1 genomic_reference:SL2.40ch01 gene_region:72039739-72045026 transcript_region:SL2.40ch01:72039739..72045026+ go_terms:GO:0004356 functional_description:Glutamine synthetase (AHRD V1 ***- B5LAU9_CAPAN); contains Interpro domain(s) IPR00	2	15	15	13	13	15	14	7	6	4	8	11	6	6	7	4	13	15	14	7	6	4	8	11	6	6	7	4	12	13	12	6	6	4	8	10	6	5	6	4	47.9	47.9	40.7
Solyc01g080290.2.1	Solyc01g080290.2.1 genomic_reference:SL2.40ch01 gene_region:72045510-72046798 transcript_region:SL2.40ch01:72045510..72046798+ functional_description:"Plasma membrane associated protein-like (AHRD V1 ***- Q8LG79_ARATH); contains Interpro domain(s) IPR008390 AWPM-19-like "	Solyc01g080290.2.1 genomic_reference:SL2.40ch01 gene_region:72045510-72046798 transcript_region:SL2.40ch01:72045510..72046798+ functional_description:"Plasma membrane associated protein-like (AHRD V1 ***- Q8LG79_ARATH); contains Interpro domain(s) IPR008390 AWPM-19-like "	1	1	1	>Solyc01g080290.2.1 genomic_reference:SL2.40ch01 gene_region:72045510-72046798 transcript_region:SL2.40ch01:72045510..72046798+ functional_description:Plasma membrane associated protein-like (AHRD V1 ***- Q8LG79_ARATH); contains Interpro domain(s) IPR008	1	1	1	1	1	1	1	1	1	1	1	1	1	1	1	1	1	1	1	1	1	1	1	1	1	1	1	1	1	1	1	1	1	1	1	1	1	1	1	1	7.9	7.9	7.9
Solyc01g080450.2.1	Solyc01g080450.2.1 genomic_reference:SL2.40ch01 gene_region:72200333-72202127 transcript_region:SL2.40ch01:72200333..72202127- functional_description:"Pentatricopeptide repeat-containing protein (AHRD V1 ***- D7KJV7_ARALY); contains Interpro domain(s) IPR002885 Pentatricopeptide repeat "	Solyc01g080450.2.1 genomic_reference:SL2.40ch01 gene_region:72200333-72202127 transcript_region:SL2.40ch01:72200333..72202127- functional_description:"Pentatricopeptide repeat-containing protein (AHRD V1 ***- D7KJV7_ARALY); contains Interpro domain(s) IPR002885 Pentatricopeptide repeat "	2	2	2	>Solyc01g080450.2.1 genomic_reference:SL2.40ch01 gene_region:72200333-72202127 transcript_region:SL2.40ch01:72200333..72202127- functional_description:Pentatricopeptide repeat-containing protein (AHRD V1 ***- D7KJV7_ARALY); contains Interpro domain(s) IP	1	2	2	2	0	1	1	0	1	0	0	1	0	1	1	1	0	1	1	0	1	0	0	1	0	1	1	1	0	1	1	0	1	0	0	1	0	1	1	1	4	4	4
Solyc01g080510.2.1	Solyc01g080510.2.1 genomic_reference:SL2.40ch01 gene_region:72268305-72272915 transcript_region:SL2.40ch01:72268305..72272915+ functional_description:"Os05g0406000 protein (Fragment) (AHRD V1 *-*- Q0DI98_ORYSJ)"	Solyc01g080510.2.1 genomic_reference:SL2.40ch01 gene_region:72268305-72272915 transcript_region:SL2.40ch01:72268305..72272915+ functional_description:"Os05g0406000 protein (Fragment) (AHRD V1 *-*- Q0DI98_ORYSJ)"	6	6	6	>Solyc01g080510.2.1 genomic_reference:SL2.40ch01 gene_region:72268305-72272915 transcript_region:SL2.40ch01:72268305..72272915+ functional_description:Os05g0406000 protein (Fragment) (AHRD V1 *-*- Q0DI98_ORYSJ)	1	6	6	6	6	6	6	3	2	3	4	2	2	1	2	2	6	6	6	3	2	3	4	2	2	1	2	2	6	6	6	3	2	3	4	2	2	1	2	2	28.9	28.9	28.9
Solyc01g080530.2.1	Solyc01g080530.2.1 genomic_reference:SL2.40ch01 gene_region:72279435-72287944 transcript_region:SL2.40ch01:72279435..72287944+ go_terms:GO:0004656 functional_description:"Prolyl 4-hydroxylase alpha subunit-like protein (AHRD V1 ***- Q8LAN3_ARATH); contains Interpro domain(s) IPR006620 Prolyl 4-hydroxylase, alpha subunit "	Solyc01g080530.2.1 genomic_reference:SL2.40ch01 gene_region:72279435-72287944 transcript_region:SL2.40ch01:72279435..72287944+ go_terms:GO:0004656 functional_description:"Prolyl 4-hydroxylase alpha subunit-like protein (AHRD V1 ***- Q8LAN3_ARATH); contains Interpro domain(s) IPR006620 Prolyl 4-hydroxylase, alpha subunit "	2	2	2	>Solyc01g080530.2.1 genomic_reference:SL2.40ch01 gene_region:72279435-72287944 transcript_region:SL2.40ch01:72279435..72287944+ go_terms:GO:0004656 functional_description:Prolyl 4-hydroxylase alpha subunit-like protein (AHRD V1 ***- Q8LAN3_ARATH); contain	1	2	2	2	2	1	1	1	0	1	1	0	0	0	0	0	2	1	1	1	0	1	1	0	0	0	0	0	2	1	1	1	0	1	1	0	0	0	0	0	9.5	9.5	9.5
Solyc01g080660.2.1	Solyc01g080660.2.1 genomic_reference:SL2.40ch01 gene_region:72408908-72413247 transcript_region:SL2.40ch01:72408908..72413247- go_terms:GO:0003676,GO:0000166 functional_description:"Splicing factor arginine/serine-rich 4 (AHRD V1 *--- B6THS7_MAIZE); contains Interpro domain(s) IPR012677 Nucleotide-binding, alpha-beta plait "	Solyc01g080660.2.1 genomic_reference:SL2.40ch01 gene_region:72408908-72413247 transcript_region:SL2.40ch01:72408908..72413247- go_terms:GO:0003676,GO:0000166 functional_description:"Splicing factor arginine/serine-rich 4 (AHRD V1 *--- B6THS7_MAIZE); contains Interpro domain(s) IPR012677 Nucleotide-binding, alpha-beta plait "	2	2	2	>Solyc01g080660.2.1 genomic_reference:SL2.40ch01 gene_region:72408908-72413247 transcript_region:SL2.40ch01:72408908..72413247- go_terms:GO:0003676,GO:0000166 functional_description:Splicing factor arginine/serine-rich 4 (AHRD V1 *--- B6THS7_MAIZE); conta	1	2	2	2	0	0	0	2	2	1	2	1	0	2	2	1	0	0	0	2	2	1	2	1	0	2	2	1	0	0	0	2	2	1	2	1	0	2	2	1	13.3	13.3	13.3
Solyc01g080840.2.1	Solyc01g080840.2.1 genomic_reference:SL2.40ch01 gene_region:72636857-72653421 transcript_region:SL2.40ch01:72636857..72653421- go_terms:GO:0006886,GO:0016020 functional_description:"Protein translocase subunit secA (AHRD V1 ***- B9I9A8_POPTR); contains Interpro domain(s) IPR000185 SecA protein ";Solyc11g005020.1.1 evidence_code:10F0H1E0IEG genomic_reference:SL2.40ch11 gene_region:28149-44175 tran…	Solyc01g080840.2.1 genomic_reference:SL2.40ch01 gene_region:72636857-72653421 transcript_region:SL2.40ch01:72636857..72653421- go_terms:GO:0006886,GO:0016020 functional_description:"Protein translocase subunit secA (AHRD V1 ***- B9I9A8_POPTR); contains Interpro domain(s) IPR000185 SecA protein "	18;1	18;1	18;1	>Solyc01g080840.2.1 genomic_reference:SL2.40ch01 gene_region:72636857-72653421 transcript_region:SL2.40ch01:72636857..72653421- go_terms:GO:0006886,GO:0016020 functional_description:Protein translocase subunit secA (AHRD V1 ***- B9I9A8_POPTR); contains In	2	18	18	18	10	18	9	2	0	2	2	2	2	1	2	3	10	18	9	2	0	2	2	2	2	1	2	3	10	18	9	2	0	2	2	2	2	1	2	3	22.3	22.3	22.3
Solyc01g081010.2.1	Solyc01g081010.2.1 genomic_reference:SL2.40ch01 gene_region:72829845-72833676 transcript_region:SL2.40ch01:72829845..72833676- go_terms:GO:0005525,GO:0003924 functional_description:"Nucleolar GTP-binding protein (AHRD V1 **** A8I0Z4_CHLRE); contains Interpro domain(s) IPR012973 NOG, C-terminal "	Solyc01g081010.2.1 genomic_reference:SL2.40ch01 gene_region:72829845-72833676 transcript_region:SL2.40ch01:72829845..72833676- go_terms:GO:0005525,GO:0003924 functional_description:"Nucleolar GTP-binding protein (AHRD V1 **** A8I0Z4_CHLRE); contains Interpro domain(s) IPR012973 NOG, C-terminal "	28	3	3	>Solyc01g081010.2.1 genomic_reference:SL2.40ch01 gene_region:72829845-72833676 transcript_region:SL2.40ch01:72829845..72833676- go_terms:GO:0005525,GO:0003924 functional_description:Nucleolar GTP-binding protein (AHRD V1 **** A8I0Z4_CHLRE); contains Inter	1	28	3	3	24	23	24	23	26	24	21	23	22	23	24	24	1	2	2	1	2	2	1	2	2	1	2	3	1	2	2	1	2	2	1	2	2	1	2	3	44.5	8.5	8.5
Solyc01g081030.2.1	Solyc01g081030.2.1 genomic_reference:SL2.40ch01 gene_region:72838886-72849697 transcript_region:SL2.40ch01:72838886..72849697- go_terms:GO:0003714 functional_description:"Protein SCAI (AHRD V1 ***- SCAI_MOUSE)"	Solyc01g081030.2.1 genomic_reference:SL2.40ch01 gene_region:72838886-72849697 transcript_region:SL2.40ch01:72838886..72849697- go_terms:GO:0003714 functional_description:"Protein SCAI (AHRD V1 ***- SCAI_MOUSE)"	1	1	1	>Solyc01g081030.2.1 genomic_reference:SL2.40ch01 gene_region:72838886-72849697 transcript_region:SL2.40ch01:72838886..72849697- go_terms:GO:0003714 functional_description:Protein SCAI (AHRD V1 ***- SCAI_MOUSE)	1	1	1	1	0	0	1	0	0	1	0	0	0	0	0	1	0	0	1	0	0	1	0	0	0	0	0	1	0	0	1	0	0	1	0	0	0	0	0	1	3.9	3.9	3.9
Solyc01g081070.2.1	Solyc01g081070.2.1 genomic_reference:SL2.40ch01 gene_region:72907113-72928750 transcript_region:SL2.40ch01:72907113..72928750+ go_terms:GO:0005515,GO:0005096 functional_description:"Protein transport protein Sec23 (AHRD V1 ***- Q9LUG1_ARATH); contains Interpro domain(s) IPR006896 Sec23/Sec24 trunk region "	Solyc01g081070.2.1 genomic_reference:SL2.40ch01 gene_region:72907113-72928750 transcript_region:SL2.40ch01:72907113..72928750+ go_terms:GO:0005515,GO:0005096 functional_description:"Protein transport protein Sec23 (AHRD V1 ***- Q9LUG1_ARATH); contains Interpro domain(s) IPR006896 Sec23/Sec24 trunk region "	6	6	6	>Solyc01g081070.2.1 genomic_reference:SL2.40ch01 gene_region:72907113-72928750 transcript_region:SL2.40ch01:72907113..72928750+ go_terms:GO:0005515,GO:0005096 functional_description:Protein transport protein Sec23 (AHRD V1 ***- Q9LUG1_ARATH); contains Int	1	6	6	6	3	6	4	2	2	2	1	3	1	0	0	3	3	6	4	2	2	2	1	3	1	0	0	3	3	6	4	2	2	2	1	3	1	0	0	3	10.6	10.6	10.6
Solyc01g081150.2.1	Solyc01g081150.2.1 genomic_reference:SL2.40ch01 gene_region:72972619-72975564 transcript_region:SL2.40ch01:72972619..72975564- go_terms:GO:0005515,GO:0003899 functional_description:"DNA-directed RNA polymerases I II and III subunit RPABC3 (AHRD V1 **** C3KGW8_ANOFI); contains Interpro domain(s) IPR005570 RNA polymerase, Rpb8 "	Solyc01g081150.2.1 genomic_reference:SL2.40ch01 gene_region:72972619-72975564 transcript_region:SL2.40ch01:72972619..72975564- go_terms:GO:0005515,GO:0003899 functional_description:"DNA-directed RNA polymerases I II and III subunit RPABC3 (AHRD V1 **** C3KGW8_ANOFI); contains Interpro domain(s) IPR005570 RNA polymerase, Rpb8 "	2	2	2	>Solyc01g081150.2.1 genomic_reference:SL2.40ch01 gene_region:72972619-72975564 transcript_region:SL2.40ch01:72972619..72975564- go_terms:GO:0005515,GO:0003899 functional_description:DNA-directed RNA polymerases I II and III subunit RPABC3 (AHRD V1 **** C3	1	2	2	2	1	1	1	2	1	2	0	1	0	2	2	1	1	1	1	2	1	2	0	1	0	2	2	1	1	1	1	2	1	2	0	1	0	2	2	1	22.2	22.2	22.2
Solyc01g081490.2.1	Solyc01g081490.2.1 genomic_reference:SL2.40ch01 gene_region:73199206-73204884 transcript_region:SL2.40ch01:73199206..73204884+ go_terms:GO:0006355 functional_description:"RNA polymerase sigma factor (AHRD V1 *-*- Q59965_SYNP2); contains Interpro domain(s) IPR016262 RNA polymerase sigma factor, SigB/SigC/SigD, plastid "	Solyc01g081490.2.1 genomic_reference:SL2.40ch01 gene_region:73199206-73204884 transcript_region:SL2.40ch01:73199206..73204884+ go_terms:GO:0006355 functional_description:"RNA polymerase sigma factor (AHRD V1 *-*- Q59965_SYNP2); contains Interpro domain(s) IPR016262 RNA polymerase sigma factor, SigB/SigC/SigD, plastid "	6	6	6	>Solyc01g081490.2.1 genomic_reference:SL2.40ch01 gene_region:73199206-73204884 transcript_region:SL2.40ch01:73199206..73204884+ go_terms:GO:0006355 functional_description:RNA polymerase sigma factor (AHRD V1 *-*- Q59965_SYNP2); contains Interpro domain(s)	1	6	6	6	3	0	0	5	4	3	4	3	2	5	5	4	3	0	0	5	4	3	4	3	2	5	5	4	3	0	0	5	4	3	4	3	2	5	5	4	17	17	17
Solyc01g081500.2.1	Solyc01g081500.2.1 genomic_reference:SL2.40ch01 gene_region:73210934-73216952 transcript_region:SL2.40ch01:73210934..73216952+ go_terms:GO:0003677,GO:0035064 functional_description:"Histone-lysine N-methyltransferase SUV39H2 (AHRD V1 *--* SUV92_CHICK); contains Interpro domain(s) IPR000953 Chromo domain ";Solyc10g024470.1.1 evidence_code:10F0H1E1IEG genomic_reference:SL2.40ch10 gene_region:142274…	Solyc01g081500.2.1 genomic_reference:SL2.40ch01 gene_region:73210934-73216952 transcript_region:SL2.40ch01:73210934..73216952+ go_terms:GO:0003677,GO:0035064 functional_description:"Histone-lysine N-methyltransferase SUV39H2 (AHRD V1 *--* SUV92_CHICK); contains Interpro domain(s) IPR000953 Chromo domain "	8;1	8;1	8;1	>Solyc01g081500.2.1 genomic_reference:SL2.40ch01 gene_region:73210934-73216952 transcript_region:SL2.40ch01:73210934..73216952+ go_terms:GO:0003677,GO:0035064 functional_description:Histone-lysine N-methyltransferase SUV39H2 (AHRD V1 *--* SUV92_CHICK); co	2	8	8	8	7	3	6	8	7	6	8	7	5	7	5	6	7	3	6	8	7	6	8	7	5	7	5	6	7	3	6	8	7	6	8	7	5	7	5	6	23.6	23.6	23.6
Solyc01g081540.2.1	Solyc01g081540.2.1 genomic_reference:SL2.40ch01 gene_region:73239713-73251780 transcript_region:SL2.40ch01:73239713..73251780- go_terms:GO:0060001 functional_description:"Myosin XI-F (AHRD V1 ***- B0CN60_NICBE); contains Interpro domain(s) IPR001609 Myosin head, motor region ";Solyc06g008090.2.1 genomic_reference:SL2.40ch06 gene_region:1959559-1982019 transcript_region:SL2.40ch06:1959559..1982019…	Solyc01g081540.2.1 genomic_reference:SL2.40ch01 gene_region:73239713-73251780 transcript_region:SL2.40ch01:73239713..73251780- go_terms:GO:0060001 functional_description:"Myosin XI-F (AHRD V1 ***- B0CN60_NICBE); contains Interpro domain(s) IPR001609 Myosin head, motor region "	5;1;1	3;0;0	3;0;0	>Solyc01g081540.2.1 genomic_reference:SL2.40ch01 gene_region:73239713-73251780 transcript_region:SL2.40ch01:73239713..73251780- go_terms:GO:0060001 functional_description:Myosin XI-F (AHRD V1 ***- B0CN60_NICBE); contains Interpro domain(s) IPR001609 Myo	3	5	3	3	4	4	4	5	4	5	3	3	1	4	5	4	2	2	2	3	2	3	2	2	1	2	3	2	2	2	2	3	2	3	2	2	1	2	3	2	3.8	1.9	1.9
Solyc01g081570.2.1	Solyc01g081570.2.1 genomic_reference:SL2.40ch01 gene_region:73275835-73278744 transcript_region:SL2.40ch01:73275835..73278744+ functional_description:"Carboxyl-terminal peptidase (AHRD V1 ***- B6TV70_MAIZE); contains Interpro domain(s) IPR004314 Protein of unknown function DUF239, plant "	Solyc01g081570.2.1 genomic_reference:SL2.40ch01 gene_region:73275835-73278744 transcript_region:SL2.40ch01:73275835..73278744+ functional_description:"Carboxyl-terminal peptidase (AHRD V1 ***- B6TV70_MAIZE); contains Interpro domain(s) IPR004314 Protein of unknown function DUF239, plant "	5	5	5	>Solyc01g081570.2.1 genomic_reference:SL2.40ch01 gene_region:73275835-73278744 transcript_region:SL2.40ch01:73275835..73278744+ functional_description:Carboxyl-terminal peptidase (AHRD V1 ***- B6TV70_MAIZE); contains Interpro domain(s) IPR004314 Protein	1	5	5	5	5	4	4	5	5	4	4	4	3	3	5	4	5	4	4	5	5	4	4	4	3	3	5	4	5	4	4	5	5	4	4	4	3	3	5	4	13.4	13.4	13.4
Solyc01g086710.2.1	Solyc01g086710.2.1 genomic_reference:SL2.40ch01 gene_region:73420388-73436710 transcript_region:SL2.40ch01:73420388..73436710+ go_terms:GO:0005515 functional_description:"DNA-directed RNA polymerase (AHRD V1 ***- B9SVH7_RICCO); contains Interpro domain(s) IPR015712 DNA-directed RNA polymerase, subunit 2 "	Solyc01g086710.2.1 genomic_reference:SL2.40ch01 gene_region:73420388-73436710 transcript_region:SL2.40ch01:73420388..73436710+ go_terms:GO:0005515 functional_description:"DNA-directed RNA polymerase (AHRD V1 ***- B9SVH7_RICCO); contains Interpro domain(s) IPR015712 DNA-directed RNA polymerase, subunit 2 "	28	28	28	>Solyc01g086710.2.1 genomic_reference:SL2.40ch01 gene_region:73420388-73436710 transcript_region:SL2.40ch01:73420388..73436710+ go_terms:GO:0005515 functional_description:DNA-directed RNA polymerase (AHRD V1 ***- B9SVH7_RICCO); contains Interpro domain(s)	1	28	28	28	20	11	19	21	19	20	23	20	11	24	21	25	20	11	19	21	19	20	23	20	11	24	21	25	20	11	19	21	19	20	23	20	11	24	21	25	34.7	34.7	34.7
Solyc01g086750.2.1	Solyc01g086750.2.1 genomic_reference:SL2.40ch01 gene_region:73460546-73476879 transcript_region:SL2.40ch01:73460546..73476879- go_terms:GO:0003743 functional_description:"Protein TIF31 homolog (AHRD V1 ***- TIF31_COCIM); contains Interpro domain(s) IPR011990 Tetratricopeptide-like helical "	Solyc01g086750.2.1 genomic_reference:SL2.40ch01 gene_region:73460546-73476879 transcript_region:SL2.40ch01:73460546..73476879- go_terms:GO:0003743 functional_description:"Protein TIF31 homolog (AHRD V1 ***- TIF31_COCIM); contains Interpro domain(s) IPR011990 Tetratricopeptide-like helical "	30	30	30	>Solyc01g086750.2.1 genomic_reference:SL2.40ch01 gene_region:73460546-73476879 transcript_region:SL2.40ch01:73460546..73476879- go_terms:GO:0003743 functional_description:Protein TIF31 homolog (AHRD V1 ***- TIF31_COCIM); contains Interpro domain(s) IPR01	1	30	30	30	23	21	20	22	24	26	21	24	21	26	22	24	23	21	20	22	24	26	21	24	21	26	22	24	23	21	20	22	24	26	21	24	21	26	22	24	29.5	29.5	29.5
Solyc01g086890.2.1	Solyc01g086890.2.1 genomic_reference:SL2.40ch01 gene_region:73568813-73575413 transcript_region:SL2.40ch01:73568813..73575413- go_terms:GO:0006396,GO:0005622 functional_description:"Splicing factor 4-like protein (Fragment) (AHRD V1 *--- A6ML01_CALJA); contains Interpro domain(s) IPR000467 D111/G-patch "	Solyc01g086890.2.1 genomic_reference:SL2.40ch01 gene_region:73568813-73575413 transcript_region:SL2.40ch01:73568813..73575413- go_terms:GO:0006396,GO:0005622 functional_description:"Splicing factor 4-like protein (Fragment) (AHRD V1 *--- A6ML01_CALJA); contains Interpro domain(s) IPR000467 D111/G-patch "	2	2	2	>Solyc01g086890.2.1 genomic_reference:SL2.40ch01 gene_region:73568813-73575413 transcript_region:SL2.40ch01:73568813..73575413- go_terms:GO:0006396,GO:0005622 functional_description:Splicing factor 4-like protein (Fragment) (AHRD V1 *--- A6ML01_CALJA); co	1	2	2	2	1	0	1	1	1	0	2	0	1	2	2	0	1	0	1	1	1	0	2	0	1	2	2	0	1	0	1	1	1	0	2	0	1	2	2	0	6.4	6.4	6.4
Solyc01g086920.2.1	Solyc01g086920.2.1 genomic_reference:SL2.40ch01 gene_region:73587361-73588791 transcript_region:SL2.40ch01:73587361..73588791+ go_terms:GO:0004675 functional_description:"LRR receptor-like serine/threonine-protein kinase, RLP"	Solyc01g086920.2.1 genomic_reference:SL2.40ch01 gene_region:73587361-73588791 transcript_region:SL2.40ch01:73587361..73588791+ go_terms:GO:0004675 functional_description:"LRR receptor-like serine/threonine-protein kinase, RLP"	2	2	2	>Solyc01g086920.2.1 genomic_reference:SL2.40ch01 gene_region:73587361-73588791 transcript_region:SL2.40ch01:73587361..73588791+ go_terms:GO:0004675 functional_description:LRR receptor-like serine/threonine-protein kinase, RLP	1	2	2	2	2	2	2	2	2	2	2	2	1	2	2	2	2	2	2	2	2	2	2	2	1	2	2	2	2	2	2	2	2	2	2	2	1	2	2	2	16.5	16.5	16.5
Solyc01g086980.2.1	Solyc01g086980.2.1 genomic_reference:SL2.40ch01 gene_region:73656971-73667868 transcript_region:SL2.40ch01:73656971..73667868+ go_terms:GO:0003676,GO:0000166 functional_description:"Polyadenylate-binding protein (AHRD V1 *-*- C9S619_VERA1); contains Interpro domain(s) IPR012677 Nucleotide-binding, alpha-beta plait "	Solyc01g086980.2.1 genomic_reference:SL2.40ch01 gene_region:73656971-73667868 transcript_region:SL2.40ch01:73656971..73667868+ go_terms:GO:0003676,GO:0000166 functional_description:"Polyadenylate-binding protein (AHRD V1 *-*- C9S619_VERA1); contains Interpro domain(s) IPR012677 Nucleotide-binding, alpha-beta plait "	22	22	22	>Solyc01g086980.2.1 genomic_reference:SL2.40ch01 gene_region:73656971-73667868 transcript_region:SL2.40ch01:73656971..73667868+ go_terms:GO:0003676,GO:0000166 functional_description:Polyadenylate-binding protein (AHRD V1 *-*- C9S619_VERA1); contains Inter	1	22	22	22	17	15	17	18	17	15	19	19	17	17	17	15	17	15	17	18	17	15	19	19	17	17	17	15	17	15	17	18	17	15	19	19	17	17	17	15	34.4	34.4	34.4
Solyc01g086990.2.1	Solyc01g086990.2.1 genomic_reference:SL2.40ch01 gene_region:73674808-73683304 transcript_region:SL2.40ch01:73674808..73683304+ go_terms:GO:0005515 functional_description:"Pre-mRNA-splicing factor SYF1 (AHRD V1 ***- C0HB68_SALSA); contains Interpro domain(s) IPR011990 Tetratricopeptide-like helical ";Solyc03g044040.1.1 evidence_code:10F0H1E0IEG genomic_reference:SL2.40ch03 gene_region:11811675-118…	Solyc01g086990.2.1 genomic_reference:SL2.40ch01 gene_region:73674808-73683304 transcript_region:SL2.40ch01:73674808..73683304+ go_terms:GO:0005515 functional_description:"Pre-mRNA-splicing factor SYF1 (AHRD V1 ***- C0HB68_SALSA); contains Interpro domain(s) IPR011990 Tetratricopeptide-like helical "	66;6;1;1	66;6;1;1	66;6;1;1	>Solyc01g086990.2.1 genomic_reference:SL2.40ch01 gene_region:73674808-73683304 transcript_region:SL2.40ch01:73674808..73683304+ go_terms:GO:0005515 functional_description:Pre-mRNA-splicing factor SYF1 (AHRD V1 ***- C0HB68_SALSA); contains Interpro domain(	4	66	66	66	60	60	54	59	62	60	59	60	54	58	61	57	60	60	54	59	62	60	59	60	54	58	61	57	60	60	54	59	62	60	59	60	54	58	61	57	68.6	68.6	68.6
Solyc01g087040.2.1	Solyc01g087040.2.1 genomic_reference:SL2.40ch01 gene_region:73725748-73726716 transcript_region:SL2.40ch01:73725748..73726716+ functional_description:"Thylakoid lumenal 19 kDa protein, chloroplastic (AHRD V1 ***- TL19_ARATH); contains Interpro domain(s) IPR016123 Mog1/PsbP, alpha/beta/alpha sandwich "	Solyc01g087040.2.1 genomic_reference:SL2.40ch01 gene_region:73725748-73726716 transcript_region:SL2.40ch01:73725748..73726716+ functional_description:"Thylakoid lumenal 19 kDa protein, chloroplastic (AHRD V1 ***- TL19_ARATH); contains Interpro domain(s) IPR016123 Mog1/PsbP, alpha/beta/alpha sandwich "	3	3	3	>Solyc01g087040.2.1 genomic_reference:SL2.40ch01 gene_region:73725748-73726716 transcript_region:SL2.40ch01:73725748..73726716+ functional_description:Thylakoid lumenal 19 kDa protein, chloroplastic (AHRD V1 ***- TL19_ARATH); contains Interpro domain(s)	1	3	3	3	1	3	1	0	0	0	1	0	0	0	0	0	1	3	1	0	0	0	1	0	0	0	0	0	1	3	1	0	0	0	1	0	0	0	0	0	14.9	14.9	14.9
Solyc01g087120.2.1	Solyc01g087120.2.1 genomic_reference:SL2.40ch01 gene_region:73799914-73805436 transcript_region:SL2.40ch01:73799914..73805436+ go_terms:GO:0045261 functional_description:"F1-ATP synthase delta subunit (AHRD V1 ***- Q9SXX1_IPOBA); contains Interpro domain(s) IPR000711 ATPase, F1 complex, OSCP/delta subunit "	Solyc01g087120.2.1 genomic_reference:SL2.40ch01 gene_region:73799914-73805436 transcript_region:SL2.40ch01:73799914..73805436+ go_terms:GO:0045261 functional_description:"F1-ATP synthase delta subunit (AHRD V1 ***- Q9SXX1_IPOBA); contains Interpro domain(s) IPR000711 ATPase, F1 complex, OSCP/delta subunit "	8	8	8	>Solyc01g087120.2.1 genomic_reference:SL2.40ch01 gene_region:73799914-73805436 transcript_region:SL2.40ch01:73799914..73805436+ go_terms:GO:0045261 functional_description:F1-ATP synthase delta subunit (AHRD V1 ***- Q9SXX1_IPOBA); contains Interpro domain(	1	8	8	8	5	7	6	2	2	2	2	2	2	1	3	2	5	7	6	2	2	2	2	2	2	1	3	2	5	7	6	2	2	2	2	2	2	1	3	2	34.7	34.7	34.7
Solyc01g087210.2.1	Solyc01g087210.2.1 genomic_reference:SL2.40ch01 gene_region:73892563-73901116 transcript_region:SL2.40ch01:73892563..73901116- go_terms:GO:0016759 functional_description:"Cellulose synthase (AHRD V1 **** Q6XP46_SOLTU); contains Interpro domain(s) IPR005150 Cellulose synthase ";Solyc07g005840.2.1 genomic_reference:SL2.40ch07 gene_region:667374-673097 transcript_region:SL2.40ch07:667374..673097+ go…	Solyc01g087210.2.1 genomic_reference:SL2.40ch01 gene_region:73892563-73901116 transcript_region:SL2.40ch01:73892563..73901116- go_terms:GO:0016759 functional_description:"Cellulose synthase (AHRD V1 **** Q6XP46_SOLTU); contains Interpro domain(s) IPR005150 Cellulose synthase "	10;3;1;1;1;1;1;1;1	9;2;1;1;1;1;1;1;1	7;0;0;0;0;0;0;0;0	>Solyc01g087210.2.1 genomic_reference:SL2.40ch01 gene_region:73892563-73901116 transcript_region:SL2.40ch01:73892563..73901116- go_terms:GO:0016759 functional_description:Cellulose synthase (AHRD V1 **** Q6XP46_SOLTU); contains Interpro domain(s) IPR0051	9	10	9	7	2	2	3	8	7	6	3	4	6	7	6	6	2	2	2	7	6	5	3	4	5	6	5	5	2	1	2	6	6	4	2	4	5	5	4	5	12.3	11.4	9.6
Solyc01g087230.2.1	Solyc01g087230.2.1 genomic_reference:SL2.40ch01 gene_region:73917170-73918585 transcript_region:SL2.40ch01:73917170..73918585+ functional_description:"Unknown Protein (AHRD V1)"	Solyc01g087230.2.1 genomic_reference:SL2.40ch01 gene_region:73917170-73918585 transcript_region:SL2.40ch01:73917170..73918585+ functional_description:"Unknown Protein (AHRD V1)"	4	4	4	>Solyc01g087230.2.1 genomic_reference:SL2.40ch01 gene_region:73917170-73918585 transcript_region:SL2.40ch01:73917170..73918585+ functional_description:Unknown Protein (AHRD V1)	1	4	4	4	3	1	2	3	3	3	3	4	2	3	2	4	3	1	2	3	3	3	3	4	2	3	2	4	3	1	2	3	3	3	3	4	2	3	2	4	18	18	18
Solyc01g087430.2.1	Solyc01g087430.2.1 genomic_reference:SL2.40ch01 gene_region:74153504-74164827 transcript_region:SL2.40ch01:74153504..74164827- go_terms:GO:0008270 functional_description:"PHD zinc finger-containing protein (AHRD V1 *--- D3BN85_POLPA); contains Interpro domain(s) IPR011011 Zinc finger, FYVE/PHD-type ";Solyc01g087400.2.1 genomic_reference:SL2.40ch01 gene_region:74108628-74114909 transcript_region:S…	Solyc01g087430.2.1 genomic_reference:SL2.40ch01 gene_region:74153504-74164827 transcript_region:SL2.40ch01:74153504..74164827- go_terms:GO:0008270 functional_description:"PHD zinc finger-containing protein (AHRD V1 *--- D3BN85_POLPA); contains Interpro domain(s) IPR011011 Zinc finger, FYVE/PHD-type "	17;2;2	17;2;2	17;2;2	>Solyc01g087430.2.1 genomic_reference:SL2.40ch01 gene_region:74153504-74164827 transcript_region:SL2.40ch01:74153504..74164827- go_terms:GO:0008270 functional_description:PHD zinc finger-containing protein (AHRD V1 *--- D3BN85_POLPA); contains Interpro do	3	17	17	17	12	8	10	14	13	14	12	11	8	15	13	15	12	8	10	14	13	14	12	11	8	15	13	15	12	8	10	14	13	14	12	11	8	15	13	15	24.7	24.7	24.7
Solyc01g087490.2.1	Solyc01g087490.2.1 genomic_reference:SL2.40ch01 gene_region:74201963-74205444 transcript_region:SL2.40ch01:74201963..74205444+ functional_description:"CONSTANS interacting protein 6 (Fragment) (AHRD V1 **-- Q2VY13_SOLLC); contains Interpro domain(s) IPR004082 Protein of unknown function DUF1423, plant "	Solyc01g087490.2.1 genomic_reference:SL2.40ch01 gene_region:74201963-74205444 transcript_region:SL2.40ch01:74201963..74205444+ functional_description:"CONSTANS interacting protein 6 (Fragment) (AHRD V1 **-- Q2VY13_SOLLC); contains Interpro domain(s) IPR004082 Protein of unknown function DUF1423, plant "	2	2	2	>Solyc01g087490.2.1 genomic_reference:SL2.40ch01 gene_region:74201963-74205444 transcript_region:SL2.40ch01:74201963..74205444+ functional_description:CONSTANS interacting protein 6 (Fragment) (AHRD V1 **-- Q2VY13_SOLLC); contains Interpro domain(s) IPR0	1	2	2	2	2	1	2	2	0	2	1	2	0	1	0	2	2	1	2	2	0	2	1	2	0	1	0	2	2	1	2	2	0	2	1	2	0	1	0	2	4.9	4.9	4.9
Solyc01g087540.2.1	Solyc01g087540.2.1 genomic_reference:SL2.40ch01 gene_region:74242394-74244767 transcript_region:SL2.40ch01:74242394..74244767+ functional_description:"Os01g0611000 protein (Fragment) (AHRD V1 ***- Q0JLB5_ORYSJ); contains Interpro domain(s) IPR006946 Protein of unknown function DUF642 "	Solyc01g087540.2.1 genomic_reference:SL2.40ch01 gene_region:74242394-74244767 transcript_region:SL2.40ch01:74242394..74244767+ functional_description:"Os01g0611000 protein (Fragment) (AHRD V1 ***- Q0JLB5_ORYSJ); contains Interpro domain(s) IPR006946 Protein of unknown function DUF642 "	18	18	18	>Solyc01g087540.2.1 genomic_reference:SL2.40ch01 gene_region:74242394-74244767 transcript_region:SL2.40ch01:74242394..74244767+ functional_description:Os01g0611000 protein (Fragment) (AHRD V1 ***- Q0JLB5_ORYSJ); contains Interpro domain(s) IPR006946 Pro	1	18	18	18	18	16	16	16	18	16	16	16	15	13	16	17	18	16	16	16	18	16	16	16	15	13	16	17	18	16	16	16	18	16	16	16	15	13	16	17	52.9	52.9	52.9
Solyc01g087670.2.1	Solyc01g087670.2.1 genomic_reference:SL2.40ch01 gene_region:74360329-74366948 transcript_region:SL2.40ch01:74360329..74366948- go_terms:GO:0005515 functional_description:"Guanine nucleotide-binding protein G(I)/G(S)/G(T) subunit beta-1 (AHRD V1 *--* GBB1_DANRE); contains Interpro domain(s) IPR007319 Small-subunit processome, Utp21 "	Solyc01g087670.2.1 genomic_reference:SL2.40ch01 gene_region:74360329-74366948 transcript_region:SL2.40ch01:74360329..74366948- go_terms:GO:0005515 functional_description:"Guanine nucleotide-binding protein G(I)/G(S)/G(T) subunit beta-1 (AHRD V1 *--* GBB1_DANRE); contains Interpro domain(s) IPR007319 Small-subunit processome, Utp21 "	35	35	35	>Solyc01g087670.2.1 genomic_reference:SL2.40ch01 gene_region:74360329-74366948 transcript_region:SL2.40ch01:74360329..74366948- go_terms:GO:0005515 functional_description:Guanine nucleotide-binding protein G(I)/G(S)/G(T) subunit beta-1 (AHRD V1 *--* GBB1_	1	35	35	35	30	24	28	33	31	35	27	34	29	34	34	34	30	24	28	33	31	35	27	34	29	34	34	34	30	24	28	33	31	35	27	34	29	34	34	34	50.7	50.7	50.7
Solyc01g087710.2.1	Solyc01g087710.2.1 genomic_reference:SL2.40ch01 gene_region:74383079-74384666 transcript_region:SL2.40ch01:74383079..74384666+ functional_description:"Uncharacterized membrane protein (AHRD V1 ***- A5GLU3_SYNPW); contains Interpro domain(s) IPR005134 Uncharacterised protein family UPF0114 "	Solyc01g087710.2.1 genomic_reference:SL2.40ch01 gene_region:74383079-74384666 transcript_region:SL2.40ch01:74383079..74384666+ functional_description:"Uncharacterized membrane protein (AHRD V1 ***- A5GLU3_SYNPW); contains Interpro domain(s) IPR005134 Uncharacterised protein family UPF0114 "	1	1	1	>Solyc01g087710.2.1 genomic_reference:SL2.40ch01 gene_region:74383079-74384666 transcript_region:SL2.40ch01:74383079..74384666+ functional_description:Uncharacterized membrane protein (AHRD V1 ***- A5GLU3_SYNPW); contains Interpro domain(s) IPR005134 Un	1	1	1	1	1	1	1	1	1	1	1	1	1	1	1	1	1	1	1	1	1	1	1	1	1	1	1	1	1	1	1	1	1	1	1	1	1	1	1	1	5	5	5
Solyc01g087730.2.1	Solyc01g087730.2.1 genomic_reference:SL2.40ch01 gene_region:74419417-74424513 transcript_region:SL2.40ch01:74419417..74424513+ go_terms:GO:0006396,GO:0005840,GO:0015934 functional_description:"50S ribosomal protein L1 (AHRD V1 ***- A8YGI8_MICAE); contains Interpro domain(s) IPR005878 Ribosomal protein L1, bacterial-type "	Solyc01g087730.2.1 genomic_reference:SL2.40ch01 gene_region:74419417-74424513 transcript_region:SL2.40ch01:74419417..74424513+ go_terms:GO:0006396,GO:0005840,GO:0015934 functional_description:"50S ribosomal protein L1 (AHRD V1 ***- A8YGI8_MICAE); contains Interpro domain(s) IPR005878 Ribosomal protein L1, bacterial-type "	17	17	17	>Solyc01g087730.2.1 genomic_reference:SL2.40ch01 gene_region:74419417-74424513 transcript_region:SL2.40ch01:74419417..74424513+ go_terms:GO:0006396,GO:0005840,GO:0015934 functional_description:50S ribosomal protein L1 (AHRD V1 ***- A8YGI8_MICAE); contains	1	17	17	17	17	16	16	16	15	16	14	13	13	11	16	15	17	16	16	16	15	16	14	13	13	11	16	15	17	16	16	16	15	16	14	13	13	11	16	15	45.6	45.6	45.6
Solyc01g087750.2.1	Solyc01g087750.2.1 genomic_reference:SL2.40ch01 gene_region:74432516-74437097 transcript_region:SL2.40ch01:74432516..74437097- functional_description:"Homology to unknown gene (Fragment) (AHRD V1 ***- Q015C3_OSTTA)"	Solyc01g087750.2.1 genomic_reference:SL2.40ch01 gene_region:74432516-74437097 transcript_region:SL2.40ch01:74432516..74437097- functional_description:"Homology to unknown gene (Fragment) (AHRD V1 ***- Q015C3_OSTTA)"	3	3	3	>Solyc01g087750.2.1 genomic_reference:SL2.40ch01 gene_region:74432516-74437097 transcript_region:SL2.40ch01:74432516..74437097- functional_description:Homology to unknown gene (Fragment) (AHRD V1 ***- Q015C3_OSTTA)	1	3	3	3	3	3	2	1	1	1	2	1	0	0	0	0	3	3	2	1	1	1	2	1	0	0	0	0	3	3	2	1	1	1	2	1	0	0	0	0	8.4	8.4	8.4
Solyc01g087780.2.1	Solyc01g087780.2.1 genomic_reference:SL2.40ch01 gene_region:74444501-74447330 transcript_region:SL2.40ch01:74444501..74447330+ go_terms:GO:0006508,GO:0043086 functional_description:"Subtilisin-like protease (AHRD V1 **-- O82006_SOLLC); contains Interpro domain(s) IPR015500 Peptidase S8, subtilisin-related IPR000209 Peptidase S8 and S53, subtilisin, kexin, sedolisin ";Solyc01g087790.2.1 genomic_re…	Solyc01g087780.2.1 genomic_reference:SL2.40ch01 gene_region:74444501-74447330 transcript_region:SL2.40ch01:74444501..74447330+ go_terms:GO:0006508,GO:0043086 functional_description:"Subtilisin-like protease (AHRD V1 **-- O82006_SOLLC); contains Interpro domain(s) IPR015500 Peptidase S8, subtilisin-related IPR000209 Peptidase S8 and S53, subtilisin, kexin, sedolisin ";Solyc01g087790.2.1 genomic_re…	13;7;5;4;3;2	13;7;5;4;3;2	9;4;2;1;1;0	>Solyc01g087780.2.1 genomic_reference:SL2.40ch01 gene_region:74444501-74447330 transcript_region:SL2.40ch01:74444501..74447330+ go_terms:GO:0006508,GO:0043086 functional_description:Subtilisin-like protease (AHRD V1 **-- O82006_SOLLC); contains Interpro d	6	13	13	9	10	8	8	11	10	9	9	11	9	8	10	11	10	8	8	11	10	9	9	11	9	8	10	11	7	5	5	8	6	6	6	8	7	6	7	8	29.7	29.7	23
Solyc01g087800.2.1	Solyc01g087800.2.1 genomic_reference:SL2.40ch01 gene_region:74452785-74455148 transcript_region:SL2.40ch01:74452785..74455148+ go_terms:GO:0006508,GO:0043086 functional_description:"Subtilisin-like protease (AHRD V1 **-- O82777_SOLLC); contains Interpro domain(s) IPR015500 Peptidase S8, subtilisin-related "	Solyc01g087800.2.1 genomic_reference:SL2.40ch01 gene_region:74452785-74455148 transcript_region:SL2.40ch01:74452785..74455148+ go_terms:GO:0006508,GO:0043086 functional_description:"Subtilisin-like protease (AHRD V1 **-- O82777_SOLLC); contains Interpro domain(s) IPR015500 Peptidase S8, subtilisin-related "	7	4	4	>Solyc01g087800.2.1 genomic_reference:SL2.40ch01 gene_region:74452785-74455148 transcript_region:SL2.40ch01:74452785..74455148+ go_terms:GO:0006508,GO:0043086 functional_description:Subtilisin-like protease (AHRD V1 **-- O82777_SOLLC); contains Interpro d	1	7	4	4	7	7	6	6	7	7	4	4	6	3	6	5	4	4	3	4	4	4	2	3	4	2	4	3	4	4	3	4	4	4	2	3	4	2	4	3	15.1	9.9	9.9
Solyc01g087850.2.1	Solyc01g087850.2.1 genomic_reference:SL2.40ch01 gene_region:74480717-74483824 transcript_region:SL2.40ch01:74480717..74483824+ go_terms:GO:0006508,GO:0043086 functional_description:"Subtilisin-like protease (AHRD V1 **-- O82777_SOLLC); contains Interpro domain(s) IPR015500 Peptidase S8, subtilisin-related IPR000209 Peptidase S8 and S53, subtilisin, kexin, sedolisin "	Solyc01g087850.2.1 genomic_reference:SL2.40ch01 gene_region:74480717-74483824 transcript_region:SL2.40ch01:74480717..74483824+ go_terms:GO:0006508,GO:0043086 functional_description:"Subtilisin-like protease (AHRD V1 **-- O82777_SOLLC); contains Interpro domain(s) IPR015500 Peptidase S8, subtilisin-related IPR000209 Peptidase S8 and S53, subtilisin, kexin, sedolisin "	11	7	6	>Solyc01g087850.2.1 genomic_reference:SL2.40ch01 gene_region:74480717-74483824 transcript_region:SL2.40ch01:74480717..74483824+ go_terms:GO:0006508,GO:0043086 functional_description:Subtilisin-like protease (AHRD V1 **-- O82777_SOLLC); contains Interpro d	1	11	7	6	9	8	8	5	7	5	5	6	4	5	4	4	6	5	5	2	3	2	2	3	2	3	1	1	5	4	4	2	2	1	2	3	1	3	1	1	20.1	13.3	11.6
Solyc01g087900.2.1	Solyc01g087900.2.1 genomic_reference:SL2.40ch01 gene_region:74528983-74532682 transcript_region:SL2.40ch01:74528983..74532682- go_terms:GO:0004596,GO:0042802 functional_description:"N-alpha-acetyltransferase 20, NatB catalytic subunit (AHRD V1 **** NAA20_DICDI); contains Interpro domain(s) IPR000182 GCN5-related N-acetyltransferase "	Solyc01g087900.2.1 genomic_reference:SL2.40ch01 gene_region:74528983-74532682 transcript_region:SL2.40ch01:74528983..74532682- go_terms:GO:0004596,GO:0042802 functional_description:"N-alpha-acetyltransferase 20, NatB catalytic subunit (AHRD V1 **** NAA20_DICDI); contains Interpro domain(s) IPR000182 GCN5-related N-acetyltransferase "	2	2	2	>Solyc01g087900.2.1 genomic_reference:SL2.40ch01 gene_region:74528983-74532682 transcript_region:SL2.40ch01:74528983..74532682- go_terms:GO:0004596,GO:0042802 functional_description:N-alpha-acetyltransferase 20, NatB catalytic subunit (AHRD V1 **** NAA20_	1	2	2	2	1	1	0	2	2	2	1	2	1	2	2	2	1	1	0	2	2	2	1	2	1	2	2	2	1	1	0	2	2	2	1	2	1	2	2	2	11.1	11.1	11.1
Solyc01g087970.2.1	Solyc01g087970.2.1 genomic_reference:SL2.40ch01 gene_region:74571808-74577944 transcript_region:SL2.40ch01:74571808..74577944- go_terms:GO:0042802,GO:0004185 functional_description:"Serine carboxypeptidase 1 (AHRD V1 **** B6SW38_MAIZE); contains Interpro domain(s) IPR001563 Peptidase S10, serine carboxypeptidase ";Solyc01g087950.2.1 genomic_reference:SL2.40ch01 gene_region:74556171-74558727 trans…	Solyc01g087970.2.1 genomic_reference:SL2.40ch01 gene_region:74571808-74577944 transcript_region:SL2.40ch01:74571808..74577944- go_terms:GO:0042802,GO:0004185 functional_description:"Serine carboxypeptidase 1 (AHRD V1 **** B6SW38_MAIZE); contains Interpro domain(s) IPR001563 Peptidase S10, serine carboxypeptidase "	23;1;1	23;1;1	23;1;1	>Solyc01g087970.2.1 genomic_reference:SL2.40ch01 gene_region:74571808-74577944 transcript_region:SL2.40ch01:74571808..74577944- go_terms:GO:0042802,GO:0004185 functional_description:Serine carboxypeptidase 1 (AHRD V1 **** B6SW38_MAIZE); contains Interpro	3	23	23	23	18	16	15	16	20	19	17	18	17	16	19	17	18	16	15	16	20	19	17	18	17	16	19	17	18	16	15	16	20	19	17	18	17	16	19	17	47.6	47.6	47.6
Solyc01g088020.2.1	Solyc01g088020.2.1 genomic_reference:SL2.40ch01 gene_region:74630101-74643687 transcript_region:SL2.40ch01:74630101..74643687+ go_terms:GO:0048306 functional_description:"Protein transport protein sec31 (AHRD V1 **-- C8V1I6_EMENI); contains Interpro domain(s) IPR017986 WD40 repeat, region "	Solyc01g088020.2.1 genomic_reference:SL2.40ch01 gene_region:74630101-74643687 transcript_region:SL2.40ch01:74630101..74643687+ go_terms:GO:0048306 functional_description:"Protein transport protein sec31 (AHRD V1 **-- C8V1I6_EMENI); contains Interpro domain(s) IPR017986 WD40 repeat, region "	2	2	2	>Solyc01g088020.2.1 genomic_reference:SL2.40ch01 gene_region:74630101-74643687 transcript_region:SL2.40ch01:74630101..74643687+ go_terms:GO:0048306 functional_description:Protein transport protein sec31 (AHRD V1 **-- C8V1I6_EMENI); contains Interpro domai	1	2	2	2	1	1	2	1	1	1	1	1	1	1	2	1	1	1	2	1	1	1	1	1	1	1	2	1	1	1	2	1	1	1	1	1	1	1	2	1	2.3	2.3	2.3
Solyc01g088080.2.1	Solyc01g088080.2.1 genomic_reference:SL2.40ch01 gene_region:74678732-74687543 transcript_region:SL2.40ch01:74678732..74687543+ go_terms:GO:0042623,GO:0051082 functional_description:"T-complex protein theta subunit (AHRD V1 ***- A8IF08_CHLRE); contains Interpro domain(s) IPR012721 T-complex protein 1, theta subunit "	Solyc01g088080.2.1 genomic_reference:SL2.40ch01 gene_region:74678732-74687543 transcript_region:SL2.40ch01:74678732..74687543+ go_terms:GO:0042623,GO:0051082 functional_description:"T-complex protein theta subunit (AHRD V1 ***- A8IF08_CHLRE); contains Interpro domain(s) IPR012721 T-complex protein 1, theta subunit "	1	1	1	>Solyc01g088080.2.1 genomic_reference:SL2.40ch01 gene_region:74678732-74687543 transcript_region:SL2.40ch01:74678732..74687543+ go_terms:GO:0042623,GO:0051082 functional_description:T-complex protein theta subunit (AHRD V1 ***- A8IF08_CHLRE); contains Int	1	1	1	1	1	1	1	1	1	0	0	1	0	0	1	0	1	1	1	1	1	0	0	1	0	0	1	0	1	1	1	1	1	0	0	1	0	0	1	0	3	3	3
Solyc01g088370.2.1	Solyc01g088370.2.1 genomic_reference:SL2.40ch01 gene_region:74897598-74903074 transcript_region:SL2.40ch01:74897598..74903074+ go_terms:GO:0032947,GO:0003743 functional_description:"Eukaryotic translation initiation factor 3 subunit B (AHRD V1 **** B2VZ72_PYRTR); contains Interpro domain(s) IPR011400 Translation initiation factor eIF-3b "	Solyc01g088370.2.1 genomic_reference:SL2.40ch01 gene_region:74897598-74903074 transcript_region:SL2.40ch01:74897598..74903074+ go_terms:GO:0032947,GO:0003743 functional_description:"Eukaryotic translation initiation factor 3 subunit B (AHRD V1 **** B2VZ72_PYRTR); contains Interpro domain(s) IPR011400 Translation initiation factor eIF-3b "	26	26	26	>Solyc01g088370.2.1 genomic_reference:SL2.40ch01 gene_region:74897598-74903074 transcript_region:SL2.40ch01:74897598..74903074+ go_terms:GO:0032947,GO:0003743 functional_description:Eukaryotic translation initiation factor 3 subunit B (AHRD V1 **** B2VZ72	1	26	26	26	25	22	16	14	18	15	12	18	18	10	18	13	25	22	16	14	18	15	12	18	18	10	18	13	25	22	16	14	18	15	12	18	18	10	18	13	37.4	37.4	37.4
Solyc01g088470.2.1	Solyc01g088470.2.1 genomic_reference:SL2.40ch01 gene_region:75027075-75027747 transcript_region:SL2.40ch01:75027075..75027747+ go_terms:GO:0005840 functional_description:"50S ribosomal protein L18 family (AHRD V1 ***- D7LAX4_ARALY); contains Interpro domain(s) IPR005484 Ribosomal protein L18/L5 "	Solyc01g088470.2.1 genomic_reference:SL2.40ch01 gene_region:75027075-75027747 transcript_region:SL2.40ch01:75027075..75027747+ go_terms:GO:0005840 functional_description:"50S ribosomal protein L18 family (AHRD V1 ***- D7LAX4_ARALY); contains Interpro domain(s) IPR005484 Ribosomal protein L18/L5 "	2	2	2	>Solyc01g088470.2.1 genomic_reference:SL2.40ch01 gene_region:75027075-75027747 transcript_region:SL2.40ch01:75027075..75027747+ go_terms:GO:0005840 functional_description:50S ribosomal protein L18 family (AHRD V1 ***- D7LAX4_ARALY); contains Interpro doma	1	2	2	2	1	1	2	1	1	1	1	1	1	0	1	1	1	1	2	1	1	1	1	1	1	0	1	1	1	1	2	1	1	1	1	1	1	0	1	1	15.9	15.9	15.9
Solyc01g088510.2.1	Solyc01g088510.2.1 genomic_reference:SL2.40ch01 gene_region:75045390-75049645 transcript_region:SL2.40ch01:75045390..75049645- go_terms:GO:0003924 functional_description:"Dynamin like protein (AHRD V1 ***- D3BTL7_POLPA); contains Interpro domain(s) IPR000375 Dynamin central region "	Solyc01g088510.2.1 genomic_reference:SL2.40ch01 gene_region:75045390-75049645 transcript_region:SL2.40ch01:75045390..75049645- go_terms:GO:0003924 functional_description:"Dynamin like protein (AHRD V1 ***- D3BTL7_POLPA); contains Interpro domain(s) IPR000375 Dynamin central region "	35	35	19	>Solyc01g088510.2.1 genomic_reference:SL2.40ch01 gene_region:75045390-75049645 transcript_region:SL2.40ch01:75045390..75049645- go_terms:GO:0003924 functional_description:Dynamin like protein (AHRD V1 ***- D3BTL7_POLPA); contains Interpro domain(s) IPR00	1	35	35	19	32	31	31	31	31	27	30	31	29	32	33	23	32	31	31	31	31	27	30	31	29	32	33	23	18	15	18	17	16	16	16	17	17	17	18	12	76	76	45.5
Solyc01g088600.2.1	Solyc01g088600.2.1 genomic_reference:SL2.40ch01 gene_region:75126461-75132206 transcript_region:SL2.40ch01:75126461..75132206+ functional_description:"PDE320 (AHRD V1 ***- D7L613_ARALY)"	Solyc01g088600.2.1 genomic_reference:SL2.40ch01 gene_region:75126461-75132206 transcript_region:SL2.40ch01:75126461..75132206+ functional_description:"PDE320 (AHRD V1 ***- D7L613_ARALY)"	8	8	8	>Solyc01g088600.2.1 genomic_reference:SL2.40ch01 gene_region:75126461-75132206 transcript_region:SL2.40ch01:75126461..75132206+ functional_description:PDE320 (AHRD V1 ***- D7L613_ARALY)	1	8	8	8	5	5	3	4	6	7	3	4	6	5	3	5	5	5	3	4	6	7	3	4	6	5	3	5	5	5	3	4	6	7	3	4	6	5	3	5	28.2	28.2	28.2
Solyc01g088700.2.1	Solyc01g088700.2.1 genomic_reference:SL2.40ch01 gene_region:75208045-75215608 transcript_region:SL2.40ch01:75208045..75215608- go_terms:GO:0016070,GO:0005488 functional_description:"Eukaryotic translation initiation factor 4 gamma 1 (AHRD V1 *-*- A9QXE6_MESAU); contains Interpro domain(s) IPR016021 MIF4-like, type 1/2/3 "	Solyc01g088700.2.1 genomic_reference:SL2.40ch01 gene_region:75208045-75215608 transcript_region:SL2.40ch01:75208045..75215608- go_terms:GO:0016070,GO:0005488 functional_description:"Eukaryotic translation initiation factor 4 gamma 1 (AHRD V1 *-*- A9QXE6_MESAU); contains Interpro domain(s) IPR016021 MIF4-like, type 1/2/3 "	13	13	13	>Solyc01g088700.2.1 genomic_reference:SL2.40ch01 gene_region:75208045-75215608 transcript_region:SL2.40ch01:75208045..75215608- go_terms:GO:0016070,GO:0005488 functional_description:Eukaryotic translation initiation factor 4 gamma 1 (AHRD V1 *-*- A9QXE6_M	1	13	13	13	13	11	11	6	7	5	3	7	3	4	6	7	13	11	11	6	7	5	3	7	3	4	6	7	13	11	11	6	7	5	3	7	3	4	6	7	11.2	11.2	11.2
Solyc01g088720.2.1	Solyc01g088720.2.1 genomic_reference:SL2.40ch01 gene_region:75240886-75259743 transcript_region:SL2.40ch01:75240886..75259743+ go_terms:GO:0008134,GO:0003709 functional_description:"Transcription initiation factor IIB (AHRD V1 *-** B6K3D6_SCHJY); contains Interpro domain(s) IPR000812 Transcription factor TFIIB related "	Solyc01g088720.2.1 genomic_reference:SL2.40ch01 gene_region:75240886-75259743 transcript_region:SL2.40ch01:75240886..75259743+ go_terms:GO:0008134,GO:0003709 functional_description:"Transcription initiation factor IIB (AHRD V1 *-** B6K3D6_SCHJY); contains Interpro domain(s) IPR000812 Transcription factor TFIIB related "	3	3	3	>Solyc01g088720.2.1 genomic_reference:SL2.40ch01 gene_region:75240886-75259743 transcript_region:SL2.40ch01:75240886..75259743+ go_terms:GO:0008134,GO:0003709 functional_description:Transcription initiation factor IIB (AHRD V1 *-** B6K3D6_SCHJY); contains	1	3	3	3	3	2	3	3	3	3	3	3	3	3	3	3	3	2	3	3	3	3	3	3	3	3	3	3	3	2	3	3	3	3	3	3	3	3	3	3	5.9	5.9	5.9
Solyc01g088800.2.1	Solyc01g088800.2.1 genomic_reference:SL2.40ch01 gene_region:75298298-75303659 transcript_region:SL2.40ch01:75298298..75303659+ go_terms:GO:0003676,GO:0000166 functional_description:"Polyadenylate-binding protein (AHRD V1 *--- C1GL98_PARBD); contains Interpro domain(s) IPR000504 RNA recognition motif, RNP-1 "	Solyc01g088800.2.1 genomic_reference:SL2.40ch01 gene_region:75298298-75303659 transcript_region:SL2.40ch01:75298298..75303659+ go_terms:GO:0003676,GO:0000166 functional_description:"Polyadenylate-binding protein (AHRD V1 *--- C1GL98_PARBD); contains Interpro domain(s) IPR000504 RNA recognition motif, RNP-1 "	45	45	39	>Solyc01g088800.2.1 genomic_reference:SL2.40ch01 gene_region:75298298-75303659 transcript_region:SL2.40ch01:75298298..75303659+ go_terms:GO:0003676,GO:0000166 functional_description:Polyadenylate-binding protein (AHRD V1 *--- C1GL98_PARBD); contains Inter	1	45	45	39	36	28	31	40	39	37	36	37	30	39	40	36	36	28	31	40	39	37	36	37	30	39	40	36	31	23	27	34	33	32	30	31	27	34	35	31	53.3	53.3	48.2
Solyc01g089870.2.1	Solyc01g089870.2.1 genomic_reference:SL2.40ch01 gene_region:75358879-75362023 transcript_region:SL2.40ch01:75358879..75362023- functional_description:"Pentatricopeptide repeat-containing protein (AHRD V1 ***- D7KP29_ARALY); contains Interpro domain(s) IPR002885 Pentatricopeptide repeat "	Solyc01g089870.2.1 genomic_reference:SL2.40ch01 gene_region:75358879-75362023 transcript_region:SL2.40ch01:75358879..75362023- functional_description:"Pentatricopeptide repeat-containing protein (AHRD V1 ***- D7KP29_ARALY); contains Interpro domain(s) IPR002885 Pentatricopeptide repeat "	1	1	1	>Solyc01g089870.2.1 genomic_reference:SL2.40ch01 gene_region:75358879-75362023 transcript_region:SL2.40ch01:75358879..75362023- functional_description:Pentatricopeptide repeat-containing protein (AHRD V1 ***- D7KP29_ARALY); contains Interpro domain(s) IP	1	1	1	1	1	1	0	0	0	0	0	0	0	0	0	0	1	1	0	0	0	0	0	0	0	0	0	0	1	1	0	0	0	0	0	0	0	0	0	0	2	2	2
Solyc01g089970.2.1	Solyc01g089970.2.1 genomic_reference:SL2.40ch01 gene_region:75448922-75450433 transcript_region:SL2.40ch01:75448922..75450433+ go_terms:GO:0006241 functional_description:"Nucleoside diphosphate kinase (AHRD V1 ***- Q3Y5A4_SOLCH); contains Interpro domain(s) IPR001564 Nucleoside diphosphate kinase, core ";Solyc09g055420.1.1 evidence_code:10F0H1E0IEG genomic_reference:SL2.40ch09 gene_region:3651635…	Solyc01g089970.2.1 genomic_reference:SL2.40ch01 gene_region:75448922-75450433 transcript_region:SL2.40ch01:75448922..75450433+ go_terms:GO:0006241 functional_description:"Nucleoside diphosphate kinase (AHRD V1 ***- Q3Y5A4_SOLCH); contains Interpro domain(s) IPR001564 Nucleoside diphosphate kinase, core "	7;1	7;1	6;1	>Solyc01g089970.2.1 genomic_reference:SL2.40ch01 gene_region:75448922-75450433 transcript_region:SL2.40ch01:75448922..75450433+ go_terms:GO:0006241 functional_description:Nucleoside diphosphate kinase (AHRD V1 ***- Q3Y5A4_SOLCH); contains Interpro domain(	2	7	7	6	5	7	3	4	4	1	3	5	1	0	4	2	5	7	3	4	4	1	3	5	1	0	4	2	4	6	3	4	3	1	3	4	1	0	4	2	43.2	43.2	37.2
Solyc01g090190.2.1	Solyc01g090190.2.1 genomic_reference:SL2.40ch01 gene_region:75571683-75577506 transcript_region:SL2.40ch01:75571683..75577506- functional_description:"Nuclear RNA binding protein (AHRD V1 ***- C7TPG6_SOLTU); contains Interpro domain(s) IPR006861 Hyaluronan/mRNA binding protein "	Solyc01g090190.2.1 genomic_reference:SL2.40ch01 gene_region:75571683-75577506 transcript_region:SL2.40ch01:75571683..75577506- functional_description:"Nuclear RNA binding protein (AHRD V1 ***- C7TPG6_SOLTU); contains Interpro domain(s) IPR006861 Hyaluronan/mRNA binding protein "	11	11	11	>Solyc01g090190.2.1 genomic_reference:SL2.40ch01 gene_region:75571683-75577506 transcript_region:SL2.40ch01:75571683..75577506- functional_description:Nuclear RNA binding protein (AHRD V1 ***- C7TPG6_SOLTU); contains Interpro domain(s) IPR006861 Hyaluro	1	11	11	11	10	10	8	1	1	2	1	4	4	1	2	2	10	10	8	1	1	2	1	4	4	1	2	2	10	10	8	1	1	2	1	4	4	1	2	2	41.4	41.4	41.4
Solyc01g090200.2.1	Solyc01g090200.2.1 genomic_reference:SL2.40ch01 gene_region:75585143-75617181 transcript_region:SL2.40ch01:75585143..75617181+ go_terms:GO:0005737 functional_description:"Glycyl-tRNA synthetase beta subunit (AHRD V1 ***- D2PQC6_KRIFD); contains Interpro domain(s) IPR002311 Glycyl-tRNA synthetase, class IIc, beta subunit, N-terminal "	Solyc01g090200.2.1 genomic_reference:SL2.40ch01 gene_region:75585143-75617181 transcript_region:SL2.40ch01:75585143..75617181+ go_terms:GO:0005737 functional_description:"Glycyl-tRNA synthetase beta subunit (AHRD V1 ***- D2PQC6_KRIFD); contains Interpro domain(s) IPR002311 Glycyl-tRNA synthetase, class IIc, beta subunit, N-terminal "	1	1	1	>Solyc01g090200.2.1 genomic_reference:SL2.40ch01 gene_region:75585143-75617181 transcript_region:SL2.40ch01:75585143..75617181+ go_terms:GO:0005737 functional_description:Glycyl-tRNA synthetase beta subunit (AHRD V1 ***- D2PQC6_KRIFD); contains Interpro d	1	1	1	1	1	1	1	0	0	0	0	1	0	0	0	0	1	1	1	0	0	0	0	1	0	0	0	0	1	1	1	0	0	0	0	1	0	0	0	0	1.5	1.5	1.5
Solyc01g090230.2.1	Solyc01g090230.2.1 genomic_reference:SL2.40ch01 gene_region:75636426-75660453 transcript_region:SL2.40ch01:75636426..75660453- functional_description:"GRAM domain containing protein (AHRD V1 *-*- B4FWB9_MAIZE); contains Interpro domain(s) IPR004182 GRAM "	Solyc01g090230.2.1 genomic_reference:SL2.40ch01 gene_region:75636426-75660453 transcript_region:SL2.40ch01:75636426..75660453- functional_description:"GRAM domain containing protein (AHRD V1 *-*- B4FWB9_MAIZE); contains Interpro domain(s) IPR004182 GRAM "	2	2	2	>Solyc01g090230.2.1 genomic_reference:SL2.40ch01 gene_region:75636426-75660453 transcript_region:SL2.40ch01:75636426..75660453- functional_description:GRAM domain containing protein (AHRD V1 *-*- B4FWB9_MAIZE); contains Interpro domain(s) IPR004182 GRAM	1	2	2	2	1	0	0	1	1	1	1	1	0	1	1	0	1	0	0	1	1	1	1	1	0	1	1	0	1	0	0	1	1	1	1	1	0	1	1	0	6.5	6.5	6.5
Solyc01g090430.2.1	Solyc01g090430.2.1 genomic_reference:SL2.40ch01 gene_region:75881820-75886628 transcript_region:SL2.40ch01:75881820..75886628+ go_terms:GO:0005515,GO:0000166 functional_description:"Cc-nbs-lrr, resistance protein"	Solyc01g090430.2.1 genomic_reference:SL2.40ch01 gene_region:75881820-75886628 transcript_region:SL2.40ch01:75881820..75886628+ go_terms:GO:0005515,GO:0000166 functional_description:"Cc-nbs-lrr, resistance protein"	1	1	1	>Solyc01g090430.2.1 genomic_reference:SL2.40ch01 gene_region:75881820-75886628 transcript_region:SL2.40ch01:75881820..75886628+ go_terms:GO:0005515,GO:0000166 functional_description:Cc-nbs-lrr, resistance protein	1	1	1	1	1	1	1	1	1	1	0	1	0	0	1	1	1	1	1	1	1	1	0	1	0	0	1	1	1	1	1	1	1	1	0	1	0	0	1	1	1.5	1.5	1.5
Solyc01g090470.2.1	Solyc01g090470.2.1 genomic_reference:SL2.40ch01 gene_region:75913574-75920741 transcript_region:SL2.40ch01:75913574..75920741+ go_terms:GO:0043522 functional_description:"Bfr2 (AHRD V1 **-- B6JYE3_SCHJY); contains Interpro domain(s) IPR012617 TRAUB "	Solyc01g090470.2.1 genomic_reference:SL2.40ch01 gene_region:75913574-75920741 transcript_region:SL2.40ch01:75913574..75920741+ go_terms:GO:0043522 functional_description:"Bfr2 (AHRD V1 **-- B6JYE3_SCHJY); contains Interpro domain(s) IPR012617 TRAUB "	11	11	11	>Solyc01g090470.2.1 genomic_reference:SL2.40ch01 gene_region:75913574-75920741 transcript_region:SL2.40ch01:75913574..75920741+ go_terms:GO:0043522 functional_description:Bfr2 (AHRD V1 **-- B6JYE3_SCHJY); contains Interpro domain(s) IPR012617 TRAUB	1	11	11	11	7	5	6	7	10	8	8	9	7	6	9	7	7	5	6	7	10	8	8	9	7	6	9	7	7	5	6	7	10	8	8	9	7	6	9	7	23.9	23.9	23.9
Solyc01g090480.2.1	Solyc01g090480.2.1 genomic_reference:SL2.40ch01 gene_region:75921932-75927208 transcript_region:SL2.40ch01:75921932..75927208- go_terms:GO:0003676 functional_description:"Nucleic acid binding protein (AHRD V1 **** B6UDK8_MAIZE); contains Interpro domain(s) IPR018111 K Homology, type 1, subgroup "	Solyc01g090480.2.1 genomic_reference:SL2.40ch01 gene_region:75921932-75927208 transcript_region:SL2.40ch01:75921932..75927208- go_terms:GO:0003676 functional_description:"Nucleic acid binding protein (AHRD V1 **** B6UDK8_MAIZE); contains Interpro domain(s) IPR018111 K Homology, type 1, subgroup "	8	8	8	>Solyc01g090480.2.1 genomic_reference:SL2.40ch01 gene_region:75921932-75927208 transcript_region:SL2.40ch01:75921932..75927208- go_terms:GO:0003676 functional_description:Nucleic acid binding protein (AHRD V1 **** B6UDK8_MAIZE); contains Interpro domain(s	1	8	8	8	6	5	5	7	8	6	8	8	4	8	8	7	6	5	5	7	8	6	8	8	4	8	8	7	6	5	5	7	8	6	8	8	4	8	8	7	24.1	24.1	24.1
Solyc01g090670.2.1	Solyc01g090670.2.1 genomic_reference:SL2.40ch01 gene_region:76076259-76086586 transcript_region:SL2.40ch01:76076259..76086586+ go_terms:GO:0005643 functional_description:"Nuclear pore glycoprotein p62 (AHRD V1 *--- C0HBQ2_SALSA); contains Interpro domain(s) IPR007758 Nucleoporin, Nsp1-like, C-terminal "	Solyc01g090670.2.1 genomic_reference:SL2.40ch01 gene_region:76076259-76086586 transcript_region:SL2.40ch01:76076259..76086586+ go_terms:GO:0005643 functional_description:"Nuclear pore glycoprotein p62 (AHRD V1 *--- C0HBQ2_SALSA); contains Interpro domain(s) IPR007758 Nucleoporin, Nsp1-like, C-terminal "	11	11	11	>Solyc01g090670.2.1 genomic_reference:SL2.40ch01 gene_region:76076259-76086586 transcript_region:SL2.40ch01:76076259..76086586+ go_terms:GO:0005643 functional_description:Nuclear pore glycoprotein p62 (AHRD V1 *--- C0HBQ2_SALSA); contains Interpro domain(	1	11	11	11	10	7	9	9	9	9	8	9	8	9	11	10	10	7	9	9	9	9	8	9	8	9	11	10	10	7	9	9	9	9	8	9	8	9	11	10	17.7	17.7	17.7
Solyc01g090750.2.1	Solyc01g090750.2.1 genomic_reference:SL2.40ch01 gene_region:76162903-76172451 transcript_region:SL2.40ch01:76162903..76172451+ go_terms:GO:0051082 functional_description:"T-complex protein 1 subunit alpha (AHRD V1 ***- B9SF60_RICCO); contains Interpro domain(s) IPR012715 T-complex protein 1, alpha subunit "	Solyc01g090750.2.1 genomic_reference:SL2.40ch01 gene_region:76162903-76172451 transcript_region:SL2.40ch01:76162903..76172451+ go_terms:GO:0051082 functional_description:"T-complex protein 1 subunit alpha (AHRD V1 ***- B9SF60_RICCO); contains Interpro domain(s) IPR012715 T-complex protein 1, alpha subunit "	1	1	1	>Solyc01g090750.2.1 genomic_reference:SL2.40ch01 gene_region:76162903-76172451 transcript_region:SL2.40ch01:76162903..76172451+ go_terms:GO:0051082 functional_description:T-complex protein 1 subunit alpha (AHRD V1 ***- B9SF60_RICCO); contains Interpro dom	1	1	1	1	0	1	0	0	0	1	0	0	0	0	0	1	0	1	0	0	0	1	0	0	0	0	0	1	0	1	0	0	0	1	0	0	0	0	0	1	3.1	3.1	3.1
Solyc01g090770.2.1	Solyc01g090770.2.1 genomic_reference:SL2.40ch01 gene_region:76182282-76188354 transcript_region:SL2.40ch01:76182282..76188354- functional_description:"Unknown Protein (AHRD V1); contains Interpro domain(s) IPR016803 Uncharacterised conserved protein UCP022280 "	Solyc01g090770.2.1 genomic_reference:SL2.40ch01 gene_region:76182282-76188354 transcript_region:SL2.40ch01:76182282..76188354- functional_description:"Unknown Protein (AHRD V1); contains Interpro domain(s) IPR016803 Uncharacterised conserved protein UCP022280 "	10	10	10	>Solyc01g090770.2.1 genomic_reference:SL2.40ch01 gene_region:76182282-76188354 transcript_region:SL2.40ch01:76182282..76188354- functional_description:Unknown Protein (AHRD V1); contains Interpro domain(s) IPR016803 Uncharacterised conserved protein UCP	1	10	10	10	8	5	6	6	8	8	3	4	7	1	7	7	8	5	6	6	8	8	3	4	7	1	7	7	8	5	6	6	8	8	3	4	7	1	7	7	39.8	39.8	39.8
Solyc01g090780.2.1	Solyc01g090780.2.1 genomic_reference:SL2.40ch01 gene_region:76194068-76219340 transcript_region:SL2.40ch01:76194068..76219340+ go_terms:GO:0005515,GO:0017163 functional_description:"Ccr4-Not transcription complex subunit (AHRD V1 *--* C5G9N0_AJEDR); contains Interpro domain(s) IPR007196 CCR4-Not complex component, Not1 "	Solyc01g090780.2.1 genomic_reference:SL2.40ch01 gene_region:76194068-76219340 transcript_region:SL2.40ch01:76194068..76219340+ go_terms:GO:0005515,GO:0017163 functional_description:"Ccr4-Not transcription complex subunit (AHRD V1 *--* C5G9N0_AJEDR); contains Interpro domain(s) IPR007196 CCR4-Not complex component, Not1 "	3	3	3	>Solyc01g090780.2.1 genomic_reference:SL2.40ch01 gene_region:76194068-76219340 transcript_region:SL2.40ch01:76194068..76219340+ go_terms:GO:0005515,GO:0017163 functional_description:Ccr4-Not transcription complex subunit (AHRD V1 *--* C5G9N0_AJEDR); conta	1	3	3	3	2	2	2	0	2	1	1	2	0	1	1	2	2	2	2	0	2	1	1	2	0	1	1	2	2	2	2	0	2	1	1	2	0	1	1	2	2.2	2.2	2.2
Solyc01g090910.2.1	Solyc01g090910.2.1 genomic_reference:SL2.40ch01 gene_region:76377586-76382694 transcript_region:SL2.40ch01:76377586..76382694+ go_terms:GO:0046982 functional_description:"Vesicle-associated membrane protein-associated protein A (AHRD V1 ***- B6UGD8_MAIZE); contains Interpro domain(s) IPR016763 Vesicle-associated membrane protein ";Solyc10g018350.1.1 evidence_code:10F0H1E1IEG genomic_reference:SL2…	Solyc01g090910.2.1 genomic_reference:SL2.40ch01 gene_region:76377586-76382694 transcript_region:SL2.40ch01:76377586..76382694+ go_terms:GO:0046982 functional_description:"Vesicle-associated membrane protein-associated protein A (AHRD V1 ***- B6UGD8_MAIZE); contains Interpro domain(s) IPR016763 Vesicle-associated membrane protein "	3;1	3;1	3;1	>Solyc01g090910.2.1 genomic_reference:SL2.40ch01 gene_region:76377586-76382694 transcript_region:SL2.40ch01:76377586..76382694+ go_terms:GO:0046982 functional_description:Vesicle-associated membrane protein-associated protein A (AHRD V1 ***- B6UGD8_MAIZE)	2	3	3	3	3	2	2	3	1	3	1	2	3	2	3	3	3	2	2	3	1	3	1	2	3	2	3	3	3	2	2	3	1	3	1	2	3	2	3	3	12	12	12
Solyc01g090970.2.1	Solyc01g090970.2.1 genomic_reference:SL2.40ch01 gene_region:76437205-76438150 transcript_region:SL2.40ch01:76437205..76438150- go_terms:GO:0008289 functional_description:"Cortical cell-delineating protein (AHRD V1 **-- B6UGA2_MAIZE); contains Interpro domain(s) IPR013770 Plant lipid transfer protein and hydrophobic protein, helical "	Solyc01g090970.2.1 genomic_reference:SL2.40ch01 gene_region:76437205-76438150 transcript_region:SL2.40ch01:76437205..76438150- go_terms:GO:0008289 functional_description:"Cortical cell-delineating protein (AHRD V1 **-- B6UGA2_MAIZE); contains Interpro domain(s) IPR013770 Plant lipid transfer protein and hydrophobic protein, helical "	2	2	2	>Solyc01g090970.2.1 genomic_reference:SL2.40ch01 gene_region:76437205-76438150 transcript_region:SL2.40ch01:76437205..76438150- go_terms:GO:0008289 functional_description:Cortical cell-delineating protein (AHRD V1 **-- B6UGA2_MAIZE); contains Interpro dom	1	2	2	2	2	2	2	2	2	2	2	2	2	2	2	2	2	2	2	2	2	2	2	2	2	2	2	2	2	2	2	2	2	2	2	2	2	2	2	2	13.1	13.1	13.1
Solyc01g090990.2.1	Solyc01g090990.2.1 genomic_reference:SL2.40ch01 gene_region:76442172-76448800 transcript_region:SL2.40ch01:76442172..76448800- go_terms:GO:0005198 functional_description:"Vesicle-associated membrane protein-associated protein (AHRD V1 ***- Q1ANA7_WHEAT); contains Interpro domain(s) IPR016763 Vesicle-associated membrane protein "	Solyc01g090990.2.1 genomic_reference:SL2.40ch01 gene_region:76442172-76448800 transcript_region:SL2.40ch01:76442172..76448800- go_terms:GO:0005198 functional_description:"Vesicle-associated membrane protein-associated protein (AHRD V1 ***- Q1ANA7_WHEAT); contains Interpro domain(s) IPR016763 Vesicle-associated membrane protein "	4	4	4	>Solyc01g090990.2.1 genomic_reference:SL2.40ch01 gene_region:76442172-76448800 transcript_region:SL2.40ch01:76442172..76448800- go_terms:GO:0005198 functional_description:Vesicle-associated membrane protein-associated protein (AHRD V1 ***- Q1ANA7_WHEAT);	1	4	4	4	2	2	2	3	3	0	2	2	2	1	2	3	2	2	2	3	3	0	2	2	2	1	2	3	2	2	2	3	3	0	2	2	2	1	2	3	19.2	19.2	19.2
Solyc01g091050.2.1	Solyc01g091050.2.1 genomic_reference:SL2.40ch01 gene_region:76528228-76531144 transcript_region:SL2.40ch01:76528228..76531144- go_terms:GO:0005618,GO:0030599 functional_description:"Pectinesterase (AHRD V1 ***- B9RD90_RICCO); contains Interpro domain(s) IPR000070 Pectinesterase, catalytic "	Solyc01g091050.2.1 genomic_reference:SL2.40ch01 gene_region:76528228-76531144 transcript_region:SL2.40ch01:76528228..76531144- go_terms:GO:0005618,GO:0030599 functional_description:"Pectinesterase (AHRD V1 ***- B9RD90_RICCO); contains Interpro domain(s) IPR000070 Pectinesterase, catalytic "	11	10	10	>Solyc01g091050.2.1 genomic_reference:SL2.40ch01 gene_region:76528228-76531144 transcript_region:SL2.40ch01:76528228..76531144- go_terms:GO:0005618,GO:0030599 functional_description:Pectinesterase (AHRD V1 ***- B9RD90_RICCO); contains Interpro domain(s)	1	11	10	10	10	9	8	10	9	8	10	11	8	9	10	9	9	8	7	9	8	7	9	10	7	8	9	8	9	8	7	9	8	7	9	10	7	8	9	8	21	19.7	19.7
Solyc01g091190.2.1	Solyc01g091190.2.1 genomic_reference:SL2.40ch01 gene_region:76636517-76643146 transcript_region:SL2.40ch01:76636517..76643146+ go_terms:GO:0003866,GO:0016765,GO:0003824 functional_description:"3-phosphoshikimate 1-carboxyvinyltransferase (AHRD V1 ***- Q30CZ8_FAGSY); contains Interpro domain(s) IPR001986 3-phosphoshikimate 1-carboxyvinyltransferase, core "	Solyc01g091190.2.1 genomic_reference:SL2.40ch01 gene_region:76636517-76643146 transcript_region:SL2.40ch01:76636517..76643146+ go_terms:GO:0003866,GO:0016765,GO:0003824 functional_description:"3-phosphoshikimate 1-carboxyvinyltransferase (AHRD V1 ***- Q30CZ8_FAGSY); contains Interpro domain(s) IPR001986 3-phosphoshikimate 1-carboxyvinyltransferase, core "	7	7	3	>Solyc01g091190.2.1 genomic_reference:SL2.40ch01 gene_region:76636517-76643146 transcript_region:SL2.40ch01:76636517..76643146+ go_terms:GO:0003866,GO:0016765,GO:0003824 functional_description:3-phosphoshikimate 1-carboxyvinyltransferase (AHRD V1 ***- Q30	1	7	7	3	4	7	4	2	2	1	1	2	2	2	2	1	4	7	4	2	2	1	1	2	2	2	2	1	2	3	2	0	0	0	0	1	0	0	1	0	17.7	17.7	8.7
Solyc01g091200.2.1	Solyc01g091200.2.1 genomic_reference:SL2.40ch01 gene_region:76648646-76650521 transcript_region:SL2.40ch01:76648646..76650521+ go_terms:GO:0044237,GO:0008152,GO:0005975 functional_description:"NAD dependent epimerase/dehydratase family protein expressed (AHRD V1 ***- Q2MJA7_ORYSJ); contains Interpro domain(s) IPR016040 NAD(P)-binding domain ";Solyc12g010540.1.1 evidence_code:10F0H1E1IEG genomic_r…	Solyc01g091200.2.1 genomic_reference:SL2.40ch01 gene_region:76648646-76650521 transcript_region:SL2.40ch01:76648646..76650521+ go_terms:GO:0044237,GO:0008152,GO:0005975 functional_description:"NAD dependent epimerase/dehydratase family protein expressed (AHRD V1 ***- Q2MJA7_ORYSJ); contains Interpro domain(s) IPR016040 NAD(P)-binding domain ";Solyc12g010540.1.1 evidence_code:10F0H1E1IEG genomic_r…	4;2;2;2;1	2;0;0;0;0	2;0;0;0;0	>Solyc01g091200.2.1 genomic_reference:SL2.40ch01 gene_region:76648646-76650521 transcript_region:SL2.40ch01:76648646..76650521+ go_terms:GO:0044237,GO:0008152,GO:0005975 functional_description:NAD dependent epimerase/dehydratase family protein expressed (	5	4	2	2	4	3	2	4	4	3	4	4	4	4	4	3	2	1	0	2	2	1	2	2	2	2	2	1	2	1	0	2	2	1	2	2	2	2	2	1	12.4	7.4	7.4
Solyc01g091300.2.1	Solyc01g091300.2.1 genomic_reference:SL2.40ch01 gene_region:76703040-76708743 transcript_region:SL2.40ch01:76703040..76708743+ go_terms:GO:0008565,GO:0005515 functional_description:"Sec1-4 syntaxin-binding protein (AHRD V1 **-* Q3SEP7_PARTE); contains Interpro domain(s) IPR001619 Sec1-like protein "	Solyc01g091300.2.1 genomic_reference:SL2.40ch01 gene_region:76703040-76708743 transcript_region:SL2.40ch01:76703040..76708743+ go_terms:GO:0008565,GO:0005515 functional_description:"Sec1-4 syntaxin-binding protein (AHRD V1 **-* Q3SEP7_PARTE); contains Interpro domain(s) IPR001619 Sec1-like protein "	1	1	1	>Solyc01g091300.2.1 genomic_reference:SL2.40ch01 gene_region:76703040-76708743 transcript_region:SL2.40ch01:76703040..76708743+ go_terms:GO:0008565,GO:0005515 functional_description:Sec1-4 syntaxin-binding protein (AHRD V1 **-* Q3SEP7_PARTE); contains Int	1	1	1	1	1	1	1	0	0	0	0	0	0	0	0	0	1	1	1	0	0	0	0	0	0	0	0	0	1	1	1	0	0	0	0	0	0	0	0	0	3.2	3.2	3.2
Solyc01g091310.2.1	Solyc01g091310.2.1 genomic_reference:SL2.40ch01 gene_region:76711331-76720741 transcript_region:SL2.40ch01:76711331..76720741+ go_terms:GO:0005515,GO:0000166 functional_description:"WD-40 repeat protein (AHRD V1 **-- B2IZJ6_NOSP7); contains Interpro domain(s) IPR017986 WD40 repeat, region "	Solyc01g091310.2.1 genomic_reference:SL2.40ch01 gene_region:76711331-76720741 transcript_region:SL2.40ch01:76711331..76720741+ go_terms:GO:0005515,GO:0000166 functional_description:"WD-40 repeat protein (AHRD V1 **-- B2IZJ6_NOSP7); contains Interpro domain(s) IPR017986 WD40 repeat, region "	2	2	2	>Solyc01g091310.2.1 genomic_reference:SL2.40ch01 gene_region:76711331-76720741 transcript_region:SL2.40ch01:76711331..76720741+ go_terms:GO:0005515,GO:0000166 functional_description:WD-40 repeat protein (AHRD V1 **-- B2IZJ6_NOSP7); contains Interpro domai	1	2	2	2	2	2	2	2	2	2	2	2	2	2	2	2	2	2	2	2	2	2	2	2	2	2	2	2	2	2	2	2	2	2	2	2	2	2	2	2	6.6	6.6	6.6
Solyc01g091340.2.1	Solyc01g091340.2.1 genomic_reference:SL2.40ch01 gene_region:76744237-76752129 transcript_region:SL2.40ch01:76744237..76752129+ go_terms:GO:0006457 functional_description:"Peptidyl-prolyl cis-trans isomerase (AHRD V1 *-*- Q7VAT7_PROMA); contains Interpro domain(s) IPR001179 Peptidyl-prolyl cis-trans isomerase, FKBP-type "	Solyc01g091340.2.1 genomic_reference:SL2.40ch01 gene_region:76744237-76752129 transcript_region:SL2.40ch01:76744237..76752129+ go_terms:GO:0006457 functional_description:"Peptidyl-prolyl cis-trans isomerase (AHRD V1 *-*- Q7VAT7_PROMA); contains Interpro domain(s) IPR001179 Peptidyl-prolyl cis-trans isomerase, FKBP-type "	2	2	2	>Solyc01g091340.2.1 genomic_reference:SL2.40ch01 gene_region:76744237-76752129 transcript_region:SL2.40ch01:76744237..76752129+ go_terms:GO:0006457 functional_description:Peptidyl-prolyl cis-trans isomerase (AHRD V1 *-*- Q7VAT7_PROMA); contains Interpro d	1	2	2	2	2	1	2	2	1	2	2	2	2	2	2	2	2	1	2	2	1	2	2	2	2	2	2	2	2	1	2	2	1	2	2	2	2	2	2	2	4.4	4.4	4.4
Solyc01g091370.2.1	Solyc01g091370.2.1 genomic_reference:SL2.40ch01 gene_region:76763370-76767771 transcript_region:SL2.40ch01:76763370..76767771- go_terms:GO:0003677 functional_description:"AT-hook motif nuclear localized protein 1 (AHRD V1 ***- Q8VYJ2_ARATH); contains Interpro domain(s) IPR005175 Protein of unknown function DUF296 "	Solyc01g091370.2.1 genomic_reference:SL2.40ch01 gene_region:76763370-76767771 transcript_region:SL2.40ch01:76763370..76767771- go_terms:GO:0003677 functional_description:"AT-hook motif nuclear localized protein 1 (AHRD V1 ***- Q8VYJ2_ARATH); contains Interpro domain(s) IPR005175 Protein of unknown function DUF296 "	6	6	5	>Solyc01g091370.2.1 genomic_reference:SL2.40ch01 gene_region:76763370-76767771 transcript_region:SL2.40ch01:76763370..76767771- go_terms:GO:0003677 functional_description:AT-hook motif nuclear localized protein 1 (AHRD V1 ***- Q8VYJ2_ARATH); contains Inte	1	6	6	5	2	0	2	6	6	5	6	5	5	2	6	5	2	0	2	6	6	5	6	5	5	2	6	5	2	0	2	5	5	5	5	5	4	1	5	4	27.4	27.4	24.2
Solyc01g091530.2.1	Solyc01g091530.2.1 genomic_reference:SL2.40ch01 gene_region:76909578-76911211 transcript_region:SL2.40ch01:76909578..76911211- go_terms:GO:0005516 functional_description:"Fasciclin-like arabinogalactan protein 13 (AHRD V1 ***- A9XTL8_GOSHI); contains Interpro domain(s) IPR000782 FAS1 domain "	Solyc01g091530.2.1 genomic_reference:SL2.40ch01 gene_region:76909578-76911211 transcript_region:SL2.40ch01:76909578..76911211- go_terms:GO:0005516 functional_description:"Fasciclin-like arabinogalactan protein 13 (AHRD V1 ***- A9XTL8_GOSHI); contains Interpro domain(s) IPR000782 FAS1 domain "	4	4	4	>Solyc01g091530.2.1 genomic_reference:SL2.40ch01 gene_region:76909578-76911211 transcript_region:SL2.40ch01:76909578..76911211- go_terms:GO:0005516 functional_description:Fasciclin-like arabinogalactan protein 13 (AHRD V1 ***- A9XTL8_GOSHI); contains Inte	1	4	4	4	4	4	3	4	4	3	4	4	3	4	4	4	4	4	3	4	4	3	4	4	3	4	4	4	4	4	3	4	4	3	4	4	3	4	4	4	16.9	16.9	16.9
Solyc01g091580.2.1	Solyc01g091580.2.1 genomic_reference:SL2.40ch01 gene_region:76934096-76939715 transcript_region:SL2.40ch01:76934096..76939715- go_terms:GO:0005525,GO:0017111,GO:0006614 functional_description:"Signal recognition particle-docking protein FtsY (AHRD V1 ***- A7H885_ANADF); contains Interpro domain(s) IPR004390 Cell division transporter substrate-binding protein FtsY "	Solyc01g091580.2.1 genomic_reference:SL2.40ch01 gene_region:76934096-76939715 transcript_region:SL2.40ch01:76934096..76939715- go_terms:GO:0005525,GO:0017111,GO:0006614 functional_description:"Signal recognition particle-docking protein FtsY (AHRD V1 ***- A7H885_ANADF); contains Interpro domain(s) IPR004390 Cell division transporter substrate-binding protein FtsY "	5	5	5	>Solyc01g091580.2.1 genomic_reference:SL2.40ch01 gene_region:76934096-76939715 transcript_region:SL2.40ch01:76934096..76939715- go_terms:GO:0005525,GO:0017111,GO:0006614 functional_description:Signal recognition particle-docking protein FtsY (AHRD V1 ***-	1	5	5	5	5	4	4	0	0	0	0	0	0	1	1	0	5	4	4	0	0	0	0	0	0	1	1	0	5	4	4	0	0	0	0	0	0	1	1	0	19.3	19.3	19.3
Solyc01g091640.2.1	Solyc01g091640.2.1 genomic_reference:SL2.40ch01 gene_region:76996514-77003708 transcript_region:SL2.40ch01:76996514..77003708- functional_description:"Dehydration responsive protein (AHRD V1 ***- C0JJG7_SOYBN); contains Interpro domain(s) IPR004159 Protein of unknown function DUF248, methyltransferase putative "	Solyc01g091640.2.1 genomic_reference:SL2.40ch01 gene_region:76996514-77003708 transcript_region:SL2.40ch01:76996514..77003708- functional_description:"Dehydration responsive protein (AHRD V1 ***- C0JJG7_SOYBN); contains Interpro domain(s) IPR004159 Protein of unknown function DUF248, methyltransferase putative "	8	8	8	>Solyc01g091640.2.1 genomic_reference:SL2.40ch01 gene_region:76996514-77003708 transcript_region:SL2.40ch01:76996514..77003708- functional_description:Dehydration responsive protein (AHRD V1 ***- C0JJG7_SOYBN); contains Interpro domain(s) IPR004159 Prot	1	8	8	8	5	4	2	4	4	7	4	4	4	8	7	8	5	4	2	4	4	7	4	4	4	8	7	8	5	4	2	4	4	7	4	4	4	8	7	8	21.9	21.9	21.9
Solyc01g091750.2.1	Solyc01g091750.2.1 genomic_reference:SL2.40ch01 gene_region:77096104-77100887 transcript_region:SL2.40ch01:77096104..77100887- go_terms:GO:0003676,GO:0000166 functional_description:"Arginine/serine-rich splicing factor (AHRD V1 ***- D8L816_9POAL); contains Interpro domain(s) IPR012677 Nucleotide-binding, alpha-beta plait "	Solyc01g091750.2.1 genomic_reference:SL2.40ch01 gene_region:77096104-77100887 transcript_region:SL2.40ch01:77096104..77100887- go_terms:GO:0003676,GO:0000166 functional_description:"Arginine/serine-rich splicing factor (AHRD V1 ***- D8L816_9POAL); contains Interpro domain(s) IPR012677 Nucleotide-binding, alpha-beta plait "	4	4	4	>Solyc01g091750.2.1 genomic_reference:SL2.40ch01 gene_region:77096104-77100887 transcript_region:SL2.40ch01:77096104..77100887- go_terms:GO:0003676,GO:0000166 functional_description:Arginine/serine-rich splicing factor (AHRD V1 ***- D8L816_9POAL); contain	1	4	4	4	3	2	3	3	4	4	3	3	2	2	3	4	3	2	3	3	4	4	3	3	2	2	3	4	3	2	3	3	4	4	3	3	2	2	3	4	16.1	16.1	16.1
[truncated: 3,381 more rows]
[truncated: 90 more columns]
