# Supplementary material for: Quantitative analysis of the tomato nuclear proteome during Phytophthora capsici infection unveils regulators of immunity
Source: New Phytol. 2017 Apr 10;215(1):309–22. doi: 10.1111/nph.14540 (PMC5637918; doi:10.1111/nph.14540)
Supplement: Supplementary file 6 — Notes S5 Proteins with significantly higher or significantly lower abundance during infection with Phytophthora capsici. [file NPH-215-309-s006.xlsx]

## Sheet: Howden et al 2017
New Phytologist Supporting Information
Article title: Quantitative analyses of the tomato nuclear proteome during Phytophthora capsici infection unveils regulators of immunity
Authors: Andrew J.M. Howden, Remco Stam, Victor Martinez Heredia, Graham B. Motion, Sara ten Have, Kelly Hodge, Tiago M.M.M. Amaro and Edgar Huitema
Article acceptance date: 22 February 2017
Note S5 – Proteins with significantly higher or significantly lower abundance during infection with P. capsici. These proteins had LFQ intensity values in all replicates and were analysed within Perseus

## Sheet: 24 hrs I vs 24 hrs NI
24 hrs I vs 24 hrs NI
Proteins with increased abundance 24 hrs post infection relative to 24 hrs non-infected
		green = 24 hrs NON-INFECTED					red = 24 hrs INFECTED
		LFQ Intensity = log2
ID	Posterior Error Probability	LFQ intensity 24hrs Non-Inf Rep1	LFQ intensity 24hrs Non-Inf Rep2	LFQ intensity 24hrs Non-Inf Rep3	Average LFQ Intensity 24 hrs Non-Inf	Standard Deviation 24 hrs Non-Inf	LFQ intensity 24hrs Inf Rep1	LFQ intensity 24hrs Inf Rep2	LFQ intensity 24hrs Inf Rep3	Average LFQ Intensity 24 hrs Inf	Standard Deviation 24 hrs Inf	Inf/Non-Inf (log2)	p value	Predicted Nuclear Association	Annotation	Peptides	Razor + unique peptides	Unique peptides
Solyc01g006560.2.1	5.25e-122	20.3693	20.559	20.3051	20.4152	16.9913	25.0613	26.9786	24.74	25.9559	25.7959	5.54074	0.131201	Y	Lipoxygenase IPR001246 Lipoxygenase, plant	26	26	23
Solyc01g010440.2.1	2.48e-58	20.2228	20.4298	20.2968	20.319	16.5504	25.2395	24.5189	23.1974	24.5418	23.8386	4.22279	0.0558702	Y	Unknown Protein	9	9	9
Solyc01g060180.2.1	3.37e-42	20.3686	20.6556	19.7887	20.3143	18.5186	23.5626	25.6103	22.5367	24.4696	24.543	4.15536	0.195251	Y	AMP-dependent synthetase and ligase IPR000873 AMP-dependent synthetase and ligase	7	7	7
Solyc01g080510.2.1	1.54e-41	20.7922	20.7135	20.8785	20.7963	16.6703	23.8443	22.0682	21.9385	22.8998	22.5797	2.10353	0.172461	Y	Os05g0406000 protein (Fragment)	6	6	6
Solyc01g087800.2.1	9.55e-22	22.2752	22.3254	22.6645	22.4323	19.7149	23.383	23.458	22.9131	23.2707	20.8922	0.838425	0.0221483	Y	Subtilisin-like protease IPR015500 Peptidase S8, subtilisin-related	7	4	4
Solyc01g088370.2.1	8.51e-143	23.8178	24.6271	24.7917	24.4706	22.837	26.6676	26.6449	25.3735	26.341	25.1005	1.87039	0.0436536	Y	Eukaryotic translation initiation factor 3 subunit B IPR011400 Translation initiation factor eIF-3b	26	26	26
Solyc01g088700.2.1	1.44e-93	21.2511	20.5567	22.1419	21.4619	20.5913	23.0142	22.2921	23.1542	22.8665	21.0806	1.40458	0.0388897	Y	Eukaryotic translation initiation factor 4 gamma 1 IPR016021 MIF4-like, type 1_2_3	13	13	13
Solyc01g099100.2.1	8e-223	24.0709	24.1198	23.8537	24.0193	20.6331	26.2657	26.5303	26.0978	26.309	23.6018	2.2897	0.000871286	Y	Long-chain-fatty-acid coa ligase IPR000873 AMP-dependent synthetase and ligase	19	19	19
Solyc01g099670.2.1	5.58e-31	22.7804	22.9374	21.8488	22.5956	21.1054	24.2641	25.362	24.0766	24.6858	23.7419	2.09023	0.0655536	Y	40S ribosomal protein S10-like IPR005326 Plectin_S10, N-terminal	6	6	2
Solyc01g102350.2.1	2.31e-111	22.9309	22.7343	23.1318	22.9414	20.0791	25.7462	25.7174	25.6752	25.7132	20.3715	2.77179	1.28611e-06	Y	Pectinacetylesterase like protein (Fragment) IPR004963 Pectinacetylesterase	11	11	11
Solyc01g102560.2.1	2.72e-40	22.5143	23.1296	22.9951	22.9029	20.6585	25.0765	25.7991	24.4327	25.2097	24.1105	2.30672	0.0420425	Y	Eukaryotic translation initiation factor 3 subunit 8-like protein IPR000717 Proteasome component region PCI	8	8	1
Solyc01g103680.2.1	3.48e-145	23.9454	23.9757	23.9562	23.9591	17.4083	24.6987	25.099	25.1423	24.9933	22.3569	1.03421	0.0052989	Y	Coiled-coil domain containing 47 IPR012879 Protein of unknown function DUF1682	12	12	12
Solyc01g106050.2.1	8.46e-110	23.4694	22.9582	23.4984	23.3291	20.9825	24.0622	24.3932	24.1557	24.2105	21.1604	0.88144	0.00796471	Y	Dynamin-2 IPR000375 Dynamin central region	15	8	6
Solyc01g109660.2.1	1.77e-102	24.8951	25.2268	25.3338	25.1637	22.4505	28.2613	28.6084	27.5145	28.1964	26.7058	3.03268	0.0129852	Y	Glycine-rich RNA-binding protein IPR015465 RNA recognition motif, glycine rich protein	12	12	9
Solyc01g110480.2.1	7.55e-34	22.6126	22.5188	22.2699	22.4742	19.4089	23.3088	22.9907	23.776	23.3949	21.5475	0.920695	0.0455922	Y	BZIP transcription factor family protein expressed IPR011616 bZIP transcription factor, bZIP-1	7	7	7
Solyc01g112150.2.1	3.69e-75	22.5519	23.0124	22.3682	22.6702	20.6008	23.8291	24.5225	23.6455	24.0505	22.4903	1.38027	0.0385136	Y	Sec1-1 syntaxin binding protein IPR001619 Sec1-like protein	8	8	8
Solyc02g069450.2.1	3.02e-111	23.717	24.2422	24.7473	24.296	22.7828	25.2115	26.8006	25.8312	26.0977	25.268	1.80172	0.096755	Y	Photosystem I reaction center subunit III IPR003666 Photosystem I reaction centre protein PsaF, subunit III	9	1	1
Solyc02g069460.2.1	5.35e-120	28.1119	27.8284	28.7963	28.3046	26.8318	29.2663	30.6279	29.6053	29.9548	29.0153	1.65018	0.091578	Y	Photosystem I reaction center subunit III IPR003666 Photosystem I reaction centre protein PsaF, subunit III	9	9	1
Solyc02g078120.1.1	7.92e-198	22.784	22.5326	21.6473	22.3974	20.9487	26.078	26.4095	25.4325	26.0279	24.3928	3.63048	0.00790142	Y	Eukaryotic translation initiation factor 3 subunit 7 IPR007783 Eukaryotic translation initiation factor 3, subunit 7	17	17	17
Solyc02g082270.2.1	6.61e-18	19.4394	19.0536	19.4168	19.3138	16.5096	22.7683	23.7303	22.5786	23.1187	21.9977	3.80496	0.0249698	Y	RNA-binding protein 68390-68829 IPR000504 RNA recognition motif, RNP-1	6	6	6
Solyc02g082760.2.1	1.14e-155	23.7535	23.6686	23.6515	23.6919	18.982	25.7675	27.508	25.8283	26.6114	26.1893	2.91947	0.114297	Y	Catalase IPR018028 Catalase related subgroup	19	19	15
Solyc02g086830.2.1	1.19e-60	20.4399	21.4125	21.3866	21.1447	19.5665	23.1287	24.4269	22.4177	23.5688	23.0913	2.42405	0.122273	Y	Protease Do-like (S2 serine-type protease) IPR001254 Peptidase S1 and S6, chymotrypsin_Hap	8	8	8
Solyc02g087190.1.1	2.14e-37	19.0721	20.1957	19.8398	19.7745	18.3183	21.4011	20.9473	21.0115	21.1343	18.6368	1.35984	0.00960833	Y	Peroxidase 65 IPR002016 Haem peroxidase, plant_fungal_bacterial	5	5	5
Solyc02g092580.2.1	1.2e-165	17.1176	18.0502	15.2702	17.2046	16.8263	27.2539	27.5813	26.4396	27.1664	25.7261	9.96179	0.00933865	Y	Peroxidase IPR002016 Haem peroxidase, plant_fungal_bacterial	13	13	12
Solyc03g005230.2.1	9.35e-174	22.9393	23.2707	22.7876	23.0136	20.5031	25.1546	26.2797	25.3946	25.6947	24.502	2.68111	0.0289618	Y	Menaquinone biosynthesis methyltransferase ubiE IPR013216 Methyltransferase type 11	7	7	7
Solyc03g005900.2.1	7.44e-213	23.673	23.5547	23.8845	23.7106	20.6197	25.9108	25.5884	25.2299	25.603	23.5015	1.89239	0.00576222	Y	GDSL esterase_lipase At5g45670 IPR001087 Lipase, GDSL	14	14	12
Solyc03g019890.2.1	1.61e-123	25.0014	24.2641	25.0046	24.7961	22.8914	26.0605	25.6177	25.5969	25.7747	23.3775	0.978576	0.0216318	Y	Beta-galactosidase IPR001944 Glycoside hydrolase, family 35	23	23	23
Solyc03g052980.2.1	1.57e-147	25.928	26.1533	26.1224	26.0713	22.4742	27.1603	26.7936	27.3127	27.1049	24.6128	1.0336	0.00827533	Y	ATP dependent RNA helicase IPR011545 DNA_RNA helicase, DEAD_DEAH box type, N-terminal	23	23	14
Solyc03g063560.2.1	0	23.7002	21.6926	21.7963	22.7154	22.4776	27.069	28.4904	26.5368	27.6117	27.1657	4.89627	0.0849306	Y	Glutamate synthase (Ferredoxin) IPR002932 Glutamate synthase, central-C	57	57	57
Solyc03g083280.2.1	3.92e-21	21.9882	22.2945	21.6255	21.995	19.8646	23.2488	23.0413	23.1455	23.1477	19.3489	1.15266	0.00160699	Y	Pentatricopeptide repeat-containing protein IPR002885 Pentatricopeptide repeat	6	6	6
Solyc03g112150.1.1	1.04e-213	23.8939	24.4589	24.2523	24.2202	21.8405	25.5537	27.0889	26.2494	26.4329	25.5068	2.21267	0.0617811	Y	Elongation factor Tu IPR004541 Translation elongation factor EFTu_EF1A, bacterial and organelle	21	11	11
Solyc03g115360.2.1	1.1e-25	20.1366	21.0925	20.2125	20.5494	19.2143	22.7728	24.8072	23.003	23.8362	23.5719	3.28683	0.135629	Y	40S ribosomal protein S19-like IPR001266 Ribosomal protein S19e	9	9	5
Solyc03g115900.2.1	1.38e-62	24.0245	23.9365	24.7275	24.275	22.6314	26.9505	28.3836	27.0029	27.6096	26.9083	3.33461	0.0644046	Y	Chlorophyll a-b binding protein P4, chloroplastic IPR001344 Chlorophyll A-B binding protein	6	6	2
Solyc03g117890.2.1	8.13e-64	19.5647	19.0881	18.913	19.2156	17.1733	23.2442	25.5638	22.4866	24.3781	24.526	5.16254	0.203228	Y	Unknown protein DS12 from 2D-PAGE of leaf, chloroplastic	9	9	7
Solyc03g117950.2.1	7.82e-73	19.2154	19.0267	19.3389	19.1993	15.983	23.9639	25.4916	23.3439	24.5597	24.228	5.36035	0.10058	Y	Chaperone protein ClpB 1 IPR013093 ATPase associated with various cellular activities, AAA-2	12	12	12
Solyc03g117980.2.1	5.95e-82	21.6095	21.9112	21.1778	21.5969	19.5845	25.5746	25.4881	25.106	25.4035	22.8011	3.80656	0.000629525	Y	Respiratory burst oxidase-like protein IPR013121 Ferric reductase, NAD binding	16	16	16
Solyc03g118020.2.1	1.34e-169	23.379	24.1251	23.0737	23.5958	22.2466	25.4711	26.2353	25.0758	25.6764	24.4343	2.08057	0.0378184	Y	Tudor _ nuclease domain-containing protein IPR016685 RNA-induced silencing complex, nuclease component Tudor-SN	24	24	10
Solyc03g118690.2.1	6.56e-52	20.9441	21.1004	20.5301	20.8777	18.518	23.978	25.278	22.9131	24.3713	24.0187	3.49365	0.114169	Y	Glutamyl-tRNA(Gln) amidotransferase subunit A IPR000120 Amidase signature enzyme	12	12	12
Solyc03g119040.2.1	6.43e-122	21.0251	21.3409	21.2587	21.2143	18.0387	22.9397	23.796	21.7753	23.0581	22.3962	1.84378	0.119549	Y	Guanine nucleotide-binding protein beta subunit-like protein IPR020472 G-protein beta WD-40 repeat, region	15	5	5
Solyc03g120630.2.1	2.47e-51	21.8236	21.9508	22.1418	21.978	18.8202	23.1175	23.6459	22.4985	23.1618	21.783	1.18372	0.0667119	Y	30S ribosomal protein S17 IPR019984 Ribosomal protein S17, bacterial-type	4	4	4
Solyc03g121330.2.1	1.72e-17	20.889	22.1459	22.3649	21.9296	20.7939	23.3054	23.9933	24.1554	23.8624	22.051	1.93273	0.0143869	Y	60S ribosomal protein L28 IPR002672 Ribosomal protein L28e	7	7	7
Solyc03g121500.2.1	2.96e-36	20.1531	20.4152	19.8367	20.1542	17.8174	23.6285	22.8402	23.5423	23.3775	21.4965	3.22329	0.00474441	Y	Myosin-like protein	9	9	9
Solyc03g123900.2.1	8.4e-74	23.576	23.247	24.1293	23.6975	22.0374	24.8472	24.7095	24.6599	24.7411	20.8662	1.04358	0.00604766	Y	Mannosyl-oligosaccharide 1 2-alpha-mannosidase IPR001382 Glycoside hydrolase, family 47	11	11	11
Solyc03g123960.2.1	2.56e-36	21.5903	21.404	20.5314	21.2434	19.7125	22.5619	21.9788	23.0287	22.5855	21.078	1.34208	0.0498216	Y	Unknown Protein	4	4	4
Solyc04g011510.2.1	3.63e-64	21.7336	22.0883	21.4609	21.7839	19.5977	23.6308	24.6712	22.7334	23.8913	23.2706	2.10736	0.111082	Y	Triosephosphate isomerase IPR000652 Triosephosphate isomerase	8	8	8
Solyc04g015490.2.1	7.58e-37	21.0074	20.6754	19.5174	20.5271	19.4032	24.1469	25.1484	21.4819	24.2217	24.0319	3.69469	0.142609	Y	Magnesium chelatase subunit D IPR011776 Magnesium chelatase, ATPase subunit D	12	12	12
Solyc04g079200.2.1	1.78e-29	21.5119	22.7926	22.2696	22.2832	21.0278	23.3996	23.362	23.5873	23.453	19.9025	1.16988	0.00932034	Y	26S proteasome regulatory subunit IPR000555 Mov34_MPN_PAD-1	6	6	6
Solyc04g079270.2.1	2.88e-57	23.1703	23.6609	23.529	23.4679	20.9028	25.2087	25.0666	24.3767	24.927	23.0931	1.45915	0.0184918	Y	Sorting and assembly machinery component 50 homolog	13	13	13
Solyc05g005190.2.1	4.19e-43	22.1397	21.8241	21.7119	21.9035	19.2423	23.0601	24.5509	23.5505	23.8579	22.9865	1.95437	0.0789821	Y	ADP-ribosylation factor IPR006688 ADP-ribosylation factor	5	5	5
Solyc05g006170.2.1	1.52e-24	20.5943	20.989	21.2404	20.9652	18.7735	23.1076	23.0376	22.5	22.9061	20.6831	1.94084	0.00445342	Y	NACHT, LRR and PYD domains-containing protein 5 IPR003590 Leucine-rich repeat, ribonuclease inhibitor subtype	6	6	6
Solyc05g009290.2.1	1.57e-55	20.3039	19.415	19.1361	19.7081	18.5513	22.3547	21.9994	22.1938	22.1899	19.1593	2.48176	0.000628508	Y	Myosin-like protein	3	3	3
Solyc05g009530.2.1	2.43e-234	23.7227	24.6909	24.1663	24.2475	22.6729	27.9121	27.5146	26.9645	27.5147	25.8576	3.26713	0.00824428	Y	Dihydrolipoyllysine-residue acetyltransferase component of pyruvate dehydrogenase complex IPR001078 2-oxoacid dehydrogenase acyltransferase, catalytic domain	18	18	16
Solyc05g013030.1.1	9.85e-49	23.4842	23.3857	23.4039	23.4253	18.6545	23.9352	24.3483	24.0191	24.1121	21.4344	0.686856	0.0142117	Y	26S proteasome regulatory subunit IPR013143 PCI_PINT associated module	11	11	11
Solyc05g016410.2.1	1.88e-32	20.1016	20.7936	19.8995	20.3177	18.7743	21.324	21.5097	21.4158	21.4185	17.4606	1.10081	0.00583856	Y	Casein kinase IPR002290 Serine_threonine protein kinase	11	3	2
Solyc05g020010.1.1	9.58e-33	19.9991	20.7996	20.6102	20.5081	18.6097	27.3549	28.7688	27.202	27.9602	27.3423	7.45216	0.0574081	Y	Photosystem I P700 chlorophyll a apoprotein A2 IPR001280 Photosystem I psaA and psaB	2	2	2
Solyc05g026540.2.1	4.66e-200	26.5411	26.6064	26.5588	26.5691	21.1581	27.5584	27.4498	27.3901	27.4678	23.3996	0.898748	0.000191452	Y	Transmembrane protein 214	24	24	21
Solyc05g053720.2.1	6.51e-10	21.8217	21.7635	21.552	21.717	18.3354	22.5688	22.6887	22.1782	22.4945	19.9922	0.777584	0.0175751	Y	Os12g0425600 protein (Fragment) IPR004348 Protein of unknown function DUF246, plant	3	3	3
Solyc05g053810.2.1	5.53e-50	21.6382	22.4024	22.1308	22.0908	20.1271	23.9977	25.0854	23.1061	24.2863	23.7043	2.1955	0.113557	Y	Serine hydroxymethyltransferase IPR001085 Serine hydroxymethyltransferase	7	7	3
Solyc05g056050.2.1	1.63e-97	20.506	21.2867	23.6251	22.4328	22.5924	25.0706	26.2659	25.0707	25.5866	24.6453	3.15376	0.0454702	Y	Chlorophyll a-b binding protein 6A, chloroplastic IPR001344 Chlorophyll A-B binding protein	8	8	1
Solyc05g056070.2.1	1.14e-83	19.2939	23.8738	23.722	23.2464	22.949	25.8905	27.2792	27.1735	26.9029	25.7156	3.65655	0.0228999	Y	Chlorophyll a-b binding protein 6A, chloroplastic IPR001344 Chlorophyll A-B binding protein	8	1	1
Solyc06g005160.2.1	5.11e-24	19.6971	19.839	20.037	19.8644	16.7966	22.8522	23.8624	22.8555	23.2732	22.0785	3.40871	0.0229596	Y	Ascorbate peroxidase IPR019793 Peroxidases heam-ligand binding site IPR019794 Peroxidase, active site IPR002016 Haem peroxidase, plant_fungal_bacterial	4	4	4
Solyc06g005710.2.1	0	27.7727	27.6239	27.3393	27.5896	24.8409	29.8241	31.2597	29.0872	30.3451	29.9848	2.75549	0.131229	Y	cDNA clone 002-143-C11 full insert sequence-binding domain	29	29	29
Solyc06g009970.2.1	8.25e-241	30.9943	31.602	31.4885	31.3848	29.1333	33.0513	33.2378	32.4902	32.9599	30.9691	1.5751	0.0116557	Y	Elongation factor 1-alpha IPR004539 Translation elongation factor EF1A, eukaryotic and archaeal IPR000795 Protein synthesis factor, GTP-binding	28	28	7
Solyc06g011280.2.1	1.81e-67	22.8987	22.2807	21.1807	22.2813	21.376	24.2836	25.7935	23.5363	24.8504	24.5475	2.56905	0.152184	Y	Elongation factor 1-gamma IPR001662 Translation elongation factor EF1B, gamma chain, conserved	13	13	13
Solyc06g060340.2.1	1.11e-151	25.8783	26.4712	25.9998	26.1398	23.998	28.2477	29.9098	28.5088	29.0858	28.5068	2.94605	0.0876968	Y	Chloroplast photosystem II-associated protein IPR001344 Chlorophyll A-B binding protein	10	10	10
Solyc06g068090.2.1	2.59e-100	22.6485	23.2331	23.1248	23.0236	20.7206	24.6594	25.0149	23.7078	24.558	23.2849	1.53442	0.0539431	Y	Phospholipase D IPR011402 Phospholipase D, plant	16	13	13
Solyc06g072540.1.1	2.96e-22	27.8714	28.7783	27.3699	28.1269	27.1535	29.9215	31.6684	29.2264	30.651	30.4902	2.52404	0.186643	Y	ATP synthase subunit alpha chloroplastic	4	4	2
Solyc06g073090.2.1	2.75e-51	20.6405	20.0297	20.4795	20.4056	18.1412	23.7638	25.3006	23.6908	24.4574	23.9174	4.05183	0.0771379	Y	Ribosomal subunit interface protein IPR003489 Ribosomal protein S30Ae_sigma 54 modulation protein	7	7	7
Solyc06g073260.2.1	3.13e-198	24.2519	24.638	23.8098	24.2724	22.4443	26.7033	28.0696	26.3383	27.2409	26.6772	2.96849	0.0896271	Y	NAD-dependent epimerase_dehydratase-binding domain	22	22	22
Solyc06g082660.2.1	2.09e-45	20.3151	20.5189	20.6923	20.517	17.5728	21.2629	22.4427	21.5075	21.8318	20.7141	1.31483	0.0892681	Y	26S protease regulatory subunit 6B IPR005937 26S proteasome subunit P45	4	3	3
Solyc07g005810.2.1	4.09e-51	19.114	19.2953	18.9092	19.1148	16.2048	25.1335	25.893	23.9247	25.1926	24.4696	6.07787	0.0479868	Y	Eukaryotic translation initiation factor 4 IPR016021 MIF4-like, type 1_2_3	12	10	10
Solyc07g005830.2.1	5.29e-77	20.3613	19.246	19.353	19.7463	18.6297	25.1371	24.2874	23.5686	24.4721	23.5716	4.72585	0.0358921	Y	Translation initiation factor IF-3 IPR001288 Translation initiation factor 3	13	13	13
Solyc07g008560.2.1	2.16e-202	26.6167	26.9209	26.3284	26.6423	24.3549	27.62	27.3503	27.9021	27.6417	25.2519	0.999424	0.0161719	Y	Purple acid phosphatase IPR008963 Purple acid phosphatase-like, N-terminal	23	23	10
Solyc07g016200.2.1	2.68e-37	21.4572	20.2032	19.8681	20.681	19.9951	22.3464	21.7369	22.0386	22.062	19.8123	1.38103	0.0284462	Y	Proteasome subunit beta type IPR000243 Peptidase T1A, proteasome beta-subunit	4	4	4
Solyc07g018360.2.1	2.09e-106	20.0663	19.051	19.5486	19.6144	18.0904	24.707	25.5638	23.5464	24.8262	24.1631	5.21179	0.0558992	Y	Elongation factor Ts IPR014039 Translation elongation factor EFTs_EF1B, dimerisation	17	17	17
Solyc07g044860.2.1	1.62e-268	19.1956	19.087	17.9262	18.8386	17.5472	28.6987	30.2569	28.0594	29.3112	29.0081	10.4726	0.0995827	Y	Oxygen-evolving enhancer protein 2, chloroplastic IPR002683 Photosystem II oxygen evolving complex protein PsbP	17	17	17
Solyc07g055060.2.1	5.75e-89	21.4722	21.4092	20.6216	21.216	19.4476	24.6865	25.8162	23.9017	25.0156	24.4245	3.79959	0.0727249	Y	Phosphoenolpyruvate carboxylase 1 IPR015813 Pyruvate_Phosphoenolpyruvate kinase, catalytic core IPR001449 Phosphoenolpyruvate carboxylase	20	20	11
Solyc07g061790.2.1	2.69e-86	22.0379	22.5221	22.0495	22.2214	19.9045	24.3011	25.7545	23.8463	24.8758	24.4257	2.65444	0.117648	Y	Heme-binding protein 2 IPR006917 SOUL haem-binding protein	9	9	9
Solyc07g064970.2.1	3.52e-55	21.9699	21.4721	21.7888	21.758	19.2017	23.7849	24.2626	23.0053	23.7728	22.4812	2.01487	0.0337196	Y	Microtubule-associated protein MAP65-1a IPR007145 MAP65_ASE1	10	10	10
Solyc08g007220.2.1	9.06e-99	19.1698	18.5904	19.0216	18.9475	16.6129	27.151	26.147	24.4505	26.2907	25.9182	7.34315	0.0897718	Y	Nuclear RNA binding protein (Fragment) IPR006861 Hyaluronan_mRNA binding protein	15	15	15
Solyc08g062920.2.1	6.49e-295	23.8938	23.9296	23.4563	23.7753	21.2389	25.5925	26.7402	25.0732	25.9759	25.2768	2.20061	0.0930419	Y	Elongation factor EF-2 IPR000795 Protein synthesis factor, GTP-binding	25	25	23
Solyc08g068340.2.1	6.35e-158	21.8488	22.9382	22.8644	22.6283	21.1656	25.8091	26.1779	25.0676	25.7549	24.2865	3.12663	0.0135167	Y	Eukaryotic translation initiation factor 3 subunit 6-interacting protein IPR019382 RNA polymerase I-associated factor PAF67	14	14	14
Solyc08g080900.2.1	5.52e-35	21.1179	22.4155	23.4212	22.6023	22.1106	24.1026	24.4064	24.2406	24.2552	21.0144	1.65289	0.00909513	Y	Glutathione S-transferase IPR017933 Glutathione S-transferase_chloride channel, C-terminal	5	5	5
Solyc09g009020.2.1	5.29e-167	22.5683	22.5341	22.4709	22.525	17.6488	24.5437	26.0681	24.4269	25.2215	24.6898	2.69646	0.101634	Y	Enolase IPR000941 Enolase	11	11	3
Solyc09g009940.2.1	6.59e-186	19.9119	17.5938	17.3404	18.7798	18.8263	27.864	28.0645	25.6614	27.5217	26.8656	8.7419	0.0528202	Y	Signal recognition particle protein IPR004780 Signal recognition particle, SRP	31	31	31
Solyc09g010460.2.1	1.86e-135	23.6695	23.8632	24.0951	23.8864	21.1326	25.5815	25.875	25.0246	25.5352	23.7152	1.64882	0.0147503	Y	Eukaryotic translation initiation factor 3 subunit A IPR000717 Proteasome component region PCI	22	22	22
Solyc09g014520.2.1	1.44e-237	25.5981	26.4847	26.6709	26.3212	24.8068	29.5942	30.7654	29.271	30.0276	29.249	3.70638	0.0518632	Y	Chlorophyll a-b binding protein 6A, chloroplastic IPR001344 Chlorophyll A-B binding protein	16	16	16
Solyc09g031780.2.1	2.57e-85	22.4052	22.5904	22.4733	22.4917	18.5583	23.37	24.588	23.2963	23.8814	23.0125	1.38979	0.122374	Y	Tic110 family transporter chloroplast inner envelope protein Tic110	15	15	15
Solyc09g063130.2.1	1.25e-149	23.9374	24.0305	22.7667	23.6806	22.3885	28.555	29.9427	27.2572	28.9784	28.7487	5.29776	0.118909	Y	Photosystem I reaction center subunit IV A IPR003375 Photosystem I reaction centre subunit IV_PsaE	6	6	4
Solyc09g082760.2.1	1.6e-24	21.608	21.1562	21.5048	21.4356	18.7679	23.4699	24.2554	21.9693	23.5065	22.9252	2.07092	0.119946	Y	Aspartic proteinase 2 IPR001461 Peptidase A1	8	8	8
Solyc09g090520.2.1	2.59e-40	21.369	19.9845	20.419	20.7106	19.7449	23.3799	24.4068	23.1487	23.7546	22.7496	3.044	0.0387389	Y	Heterogeneous nuclear ribonucleoprotein A3 IPR012677 Nucleotide-binding, alpha-beta plait	7	7	7
Solyc09g091590.2.1	3.36e-111	21.677	22.7495	22.8479	22.5128	21.1285	24.6011	23.8233	24.7766	24.4558	22.792	1.94299	0.0179571	Y	Ribonuclease P protein subunit p25 IPR002775 Alba, DNA_RNA-binding protein	8	8	7
Solyc09g091750.2.1	2.73e-106	22.0034	22.5387	22.3564	22.3162	19.862	23.2831	24.5075	23.237	23.8042	22.9263	1.48796	0.11175	Y	26S proteasome regulatory subunit IPR016642 26S proteasome regulatory complex, non-ATPase subcomplex, Rpn2_Psmd1 subunit	12	5	5
Solyc10g007150.2.1	5.79e-60	21.7855	20.9888	22.2111	21.7459	20.4063	23.2814	23.3037	23.1342	23.2417	19.2459	1.49578	0.0018887	Y	Apoptosis inhibitor IPR008383 Apoptosis inhibitory 5	9	9	9
Solyc10g007180.2.1	6.07e-22	21.035	21.2794	21.295	21.2079	17.8569	23.7824	24.0845	24.0088	23.9642	20.7294	2.75624	0.000161456	Y	DAG protein IPR015500 Peptidase S8, subtilisin-related	7	7	7
Solyc10g007690.2.1	2.72e-87	25.1861	26.5651	27.1665	26.517	25.7467	27.6738	28.7046	28.4841	28.3509	26.7809	1.83389	0.0292431	Y	Chlorophyll a-b binding protein 8, chloroplastic IPR001344 Chlorophyll A-B binding protein	6	3	3
Solyc10g008800.2.1	3.27e-24	21.1687	21.3131	21.2362	21.2405	16.9225	22.7107	22.4379	22.3882	22.5194	19.506	1.27886	0.00125687	Y	Apoptosis inhibitor 5 IPR008383 Apoptosis inhibitory 5	7	7	7
Solyc10g017850.2.1	5.7e-78	22.5527	20.7196	20.4232	21.5615	21.339	23.5598	24.6953	23.6925	24.0769	22.9712	2.5154	0.0429425	Y	Peroxisomal membrane protein 11-1 IPR008733 Peroxisomal biogenesis factor 11	5	5	5
Solyc10g045240.1.1	1.76e-26	21.168	21.8227	22.0203	21.7139	19.898	22.7463	24.0051	24.2159	23.7849	22.6449	2.07099	0.0451613	Y	Beta-glucosidase D4 IPR001360 Glycoside hydrolase, family 1	7	7	7
Solyc10g051390.1.1	6.01e-50	22.2523	22.549	21.1709	22.1008	20.885	24.6861	25.4949	24.1443	24.883	23.8165	2.78223	0.03715	Y	RNA-binding glycine-rich protein-1b IPR015465 RNA recognition motif, glycine rich protein	7	5	5
Solyc10g061970.1.1	8.11e-52	21.9903	22.3266	21.017	21.8762	20.6031	23.547	23.66	22.8088	23.3848	21.5925	1.50861	0.025468	Y	60S ribosomal protein L37a IPR002674 Ribosomal protein L37ae	2	2	2
Solyc10g080770.1.1	3.14e-39	22.983	22.9341	22.9936	22.9705	17.4576	25.1169	24.7503	24.3801	24.7803	22.7983	1.80981	0.00810712	Y	BZIP transcription factor IPR011616 bZIP transcription factor, bZIP-1	9	9	8
Solyc10g081100.1.1	1.18e-19	23.8848	23.2684	22.7578	23.3772	22.0206	24.5077	24.7492	25.3437	24.9109	23.2244	1.5337	0.0286333	Y	Unknown Protein	3	3	3
Solyc10g081510.1.1	6.55e-163	25.1828	25.1008	24.4575	24.9481	22.9582	26.5324	27.0554	25.5622	26.5069	25.423	1.55877	0.0754682	Y	5-methyltetrahydropteroyltriglutamate--homocysteine methyltransferase IPR006276 5-methyltetrahydropteroyltriglutamate--homocysteine S-methyltransferase	29	29	29
Solyc10g081530.1.1	5.74e-25	22.0211	21.804	22.1625	22.0033	18.9839	23.1385	24.0443	23.2277	23.5308	22.1004	1.52742	0.038832	Y	V-type proton ATPase subunit d 1 IPR016727 ATPase, V0 complex, subunit D	6	5	5
Solyc10g083290.1.1	1.11e-224	25.0884	25.1234	24.7882	25.0076	21.9832	26.6937	26.5651	26.982	26.7576	24.0333	1.74995	0.00144476	Y	Beta-fructofuranosidase insoluble isoenzyme 2 IPR018053 Glycoside hydrolase, family 32, active site IPR013148 Glycosyl hydrolases family 32, N-terminal IPR001362 Glycoside hydrolase, family 32	21	21	16
Solyc11g006690.1.1	1.21e-12	21.1812	21.5142	21.7686	21.5078	19.1887	23.5157	25.1385	23.1004	24.2026	23.8708	2.69485	0.139297	Y	40S ribosomal protein S17-like protein IPR001210 Ribosomal protein S17e	4	4	4
Solyc11g010560.1.1	7.35e-81	19.7901	19.5683	18.7007	19.4239	17.9239	22.2009	24.2849	20.4586	23.0855	23.2729	3.6616	0.233978	Y	Kinesin-like protein IPR001752 Kinesin, motor region	10	10	10
Solyc11g011920.1.1	1.41e-53	20.9483	20.7203	21.1062	20.9335	18.0186	23.9464	25.3702	23.3851	24.486	24.0532	3.55244	0.0992609	Y	Glutamate decarboxylase IPR010107 Glutamate decarboxylase	12	12	12
Solyc11g013440.1.1	1.3e-76	21.6839	22.4541	21.9196	22.0561	20.2378	24.3847	24.5653	23.32	24.1846	22.8549	2.12848	0.0295383	Y	Eukaryotic translation initiation factor 3 subunit 5 IPR000555 Mov34_MPN_PAD-1	7	7	7
Solyc11g040370.1.1	4.16e-99	22.9686	23.5062	22.7882	23.1209	21.2337	24.4312	24.2942	24.1586	24.2989	20.8935	1.17807	0.00315334	Y	Far upstream element-binding protein 3 IPR018111 K Homology, type 1, subgroup	10	10	10
Solyc11g043200.1.1	3.37e-42	21.1401	21.5275	21.6414	21.4518	18.927	22.39	22.7027	22.8628	22.665	20.0382	1.21317	0.00525564	Y	Dynamin IPR001401 Dynamin, GTPase region	5	4	3
Solyc11g043210.1.1	5.06e-101	23.498	23.5427	22.8584	23.3317	21.2899	24.7317	24.7586	23.9595	24.5277	22.702	1.19596	0.0317182	Y	Dynamin-2 IPR000375 Dynamin central region	15	15	8
Solyc11g066110.1.1	1.67e-50	22.6723	22.543	23.4545	22.9489	21.4957	24.2151	23.96	23.8654	24.0212	21.0583	1.07228	0.0136168	Y	Inner membrane protein oxaA IPR001708 Membrane insertion protein, OxaA_YidC	8	8	8
Solyc11g066410.1.1	5.69e-41	21.8679	20.615	20.0144	21.0453	20.4835	25.0272	25.2782	23.8628	24.8407	23.6557	3.79537	0.0221191	Y	50S ribosomal protein L9 IPR000244 Ribosomal protein L9	6	6	6
Solyc11g068820.1.1	2.72e-08	24.1908	23.5635	22.7921	23.6249	22.5072	24.6448	25.4818	24.6513	24.9823	23.5014	1.35742	0.0579138	Y	50S ribosomal protein L27 IPR001684 Ribosomal protein L27	2	2	2
Solyc11g069090.1.1	3.72e-47	20.0506	20.8305	20.6023	20.5301	18.5919	22.0162	22.9252	22.2326	22.4455	20.9181	1.91533	0.0227924	Y	ATP-binding cassette protein IPR003439 ABC transporter-like	4	4	4
Solyc11g069700.1.1	8.49e-220	24.6324	24.4762	23.9657	24.3851	22.2444	26.1874	28.3278	26.427	27.3226	27.127	2.93751	0.159872	Y	Elongation factor 1-alpha IPR004539 Translation elongation factor EF1A, eukaryotic and archaeal	25	5	4
Solyc12g009960.1.1	6.74e-73	21.4353	21.2445	20.271	21.0659	19.6527	25.2155	26.1505	24.9058	25.5253	24.4548	4.45942	0.0255837	Y	Eukaryotic translation initiation factor 4 IPR016021 MIF4-like, type 1_2_3	15	15	13
Solyc12g021280.1.1	4.18e-67	21.0791	21.2289	20.8395	21.058	18.1555	22.8232	23.923	22.5111	23.2196	22.3548	2.16164	0.0707787	Y	Protein kinase IPR002290 Serine_threonine protein kinase	5	5	5
Solyc12g027720.1.1	3.12e-29	18.9845	20.6317	20.7898	20.3307	19.4153	25.3917	27.3825	23.402	26.1926	26.3694	5.86188	0.206558	Y	ATP synthase subunit b, chloroplastic	4	4	4
Solyc12g038080.1.1	2.6e-36	22.0239	22.2908	22.6288	22.3358	20.0943	25.6606	25.0401	24.449	25.1338	23.8577	2.79796	0.0231292	Y	Photosystem II CP43 chlorophyll apoprotein IPR000932 Photosystem antenna protein-like	2	2	2
Solyc12g042920.1.1	8.51e-22	22.9869	22.9467	23.4174	23.1332	20.7293	25.958	27.5344	24.2348	26.4724	26.4332	3.33915	0.184067	Y	Cytochrome c1 IPR002326 Cytochrome c1	6	6	1
Solyc12g044860.1.1	1.79e-48	20.9951	21.1109	20.1037	20.8012	19.2252	22.493	22.9345	22.6946	22.7187	20.0173	1.91749	0.00200005	Y	ATP dependent RNA helicase IPR011545 DNA_RNA helicase, DEAD_DEAH box type, N-terminal	10	5	5
Solyc12g056830.1.1	0	20.9001	23.0416	21.8435	22.1899	21.7197	26.96	28.7979	26.22	27.7462	27.6515	5.55627	0.144537	Y	ATP synthase delta subunit IPR000711 ATPase, F1 complex, OSCP_delta subunit	12	12	12
Solyc12g094620.1.1	1.45e-93	23.4825	23.3541	23.2248	23.3576	19.8707	25.0521	26.0423	25.4132	25.5617	24.0744	2.20407	0.0191591	Y	Catalase IPR018028 Catalase related subgroup	16	15	14
Solyc12g098610.1.1	3.72e-105	21.1106	21.3455	20.2286	20.969	19.4993	23.9722	23.3565	23.0648	23.5154	21.9284	2.54639	0.0132619	Y	Xyloglucan endotransglucosylase_hydrolase 8 IPR016455 Xyloglucan endotransglucosylase_hydrolase	8	6	6
Solyc00g009020.2.1	3.72e-33	20.9232	20.5899	20.3655	20.6446	18.3018	23.6051	25.4463	21.3276	24.28	24.4253	3.63537	0.223313		Mitochondrial ATP synthase	8	8	8
Solyc00g042130.1.1	2.93e-17	24.0423	24.1531	24.99	24.4605	23.0842	27.895	29.0337	27.0281	28.217	27.6684	3.75654	0.0790379		ATP synthase subunit alpha IPR005294 ATPase, F1 complex, alpha subunit	5	5	4
Solyc00g230080.1.1	4.54e-70	23.3569	23.228	23.6837	23.4358	20.8562	27.231	28.0497	26.881	27.4732	26.2725	4.03739	0.0201603		Photosystem II D2 protein IPR000484 Photosynthetic reaction centre, L_M	2	2	2
Solyc01g005620.2.1	2.66e-48	23.5927	24.224	24.1345	24.0094	21.8252	25.4425	26.7339	25.2819	25.976	25.2379	1.96655	0.0990512		Mitochondrial 2-oxoglutarate_malate carrier protein IPR001993 Mitochondrial substrate carrier	11	11	11
Solyc01g007320.2.1	0	28.2434	28.5266	28.4803	28.422	25.1326	31.5153	33.334	30.688	32.2784	32.1937	3.85639	0.162454		ATP synthase subunit beta chloroplastic IPR005722 ATPase, F1 complex, beta subunit	44	44	41
Solyc01g007330.2.1	0	29.5028	29.5142	29.4907	29.5026	22.5615	33.5624	34.9009	32.6546	33.9996	33.6245	4.49699	0.0983238		Ribulose bisphosphate carboxylase large chain IPR000685 Ribulose bisphosphate carboxylase, large subunit, C-terminal	45	45	45
Solyc01g007380.1.1	1.35e-234	25.4811	26.0684	26.0747	25.9003	23.7051	28.4187	29.8299	27.7244	28.9305	28.5368	3.03026	0.116689		Apocytochrome f IPR002325 Cytochrome f	21	21	12
Solyc01g007500.2.1	0	26.2253	26.5108	26.7259	26.5017	23.9563	30.1905	31.152	29.4525	30.4321	29.6596	3.93037	0.0506348		Photosystem II CP47 chlorophyll apoprotein IPR017486 Photosystem II, PsbB	21	21	21
Solyc01g007530.2.1	1.03e-52	21.3049	22.0545	22.8717	22.2166	21.2998	26.7075	28.196	26.5256	27.3514	26.8165	5.13474	0.0714139		Cytochrome b6 IPR005797 Cytochrome b_b6, N-terminal	4	4	2
Solyc01g010640.2.1	1.32e-10	19.2343	19.051	19.3146	19.2041	15.7614	21.7233	23.3892	20.3262	22.3251	22.276	3.12092	0.187953		Uncharacterized membrane protein IPR001395 Aldo_keto reductase	3	3	3
Solyc01g010750.2.1	2.2e-32	23.765	24.0682	23.6796	23.8474	21.0693	24.5857	24.4065	24.6992	24.5688	21.2615	0.721313	0.00709952		Stress responsive protein IPR008997 Ricin B-related lectin	7	7	7
Solyc01g028810.2.1	7.19e-244	24.5988	24.7379	24.0868	24.5006	22.3331	27.0767	28.238	26.115	27.3986	26.9058	2.89808	0.102667		chaperonin IPR001844 Chaperonin Cpn60	27	27	20
Solyc01g057830.2.1	2.82e-67	23.8281	23.6896	23.749	23.7567	19.386	25.0902	26.8593	24.7369	25.8813	25.6335	2.12466	0.188168		30S ribosomal protein S1 IPR003029 Ribosomal protein S1, RNA binding domain	16	16	16
Solyc01g060020.2.1	9.93e-133	21.7112	22.217	21.9874	21.9866	19.4592	28.1488	29.0939	27.5013	28.3972	27.5575	6.41064	0.0375356		Beta-glucanase IPR000490 Glycoside hydrolase, family 17	13	13	13
Solyc01g080280.2.1	1.71e-199	21.4257	21.7476	20.0465	21.2382	20.2591	27.2512	28.8497	27.2376	27.9936	27.4822	6.75538	0.0707544		Glutamine synthetase IPR008146 Glutamine synthetase, catalytic region	15	15	13
Solyc01g094690.2.1	4.5e-07	19.8323	19.6733	19.4899	19.6719	16.5892	21.8282	21.6517	20.2281	21.3904	20.3475	1.71844	0.0684059		Aquaporin IPR012269 Aquaporin	3	3	3
Solyc01g095670.2.1	1.4e-35	21.7416	22.0199	21.3193	21.7217	19.6434	22.9803	25.3317	22.9914	24.2254	24.2232	2.5037	0.226602		Rhodanese-related sulfurtransferase IPR001763 Rhodanese-like	7	7	7
Solyc01g097460.2.1	6.46e-44	19.5294	19.7712	19.7807	19.6984	16.3145	24.1925	25.7605	23.4408	24.7962	24.5351	5.09782	0.114144		Ribose-5-phosphate isomerase IPR004788 Ribose 5-phosphate isomerase	6	6	6
Solyc01g098640.2.1	1.06e-85	22.2222	20.7772	20.8058	21.438	20.761	25.9296	27.2008	25.292	26.3648	25.8349	4.92689	0.0729524		UPF0603 protein At1g54780, chloroplastic IPR007621 Protein of unknown function DUF477	10	10	10
Solyc01g100360.2.1	4.14e-195	20.9336	21.756	20.8266	21.2349	19.8307	26.225	25.7999	24.4656	25.6687	24.7379	4.43377	0.0346042		Dihydrolipoyl dehydrogenase IPR006258 Dihydrolipoamide dehydrogenase	17	13	13
Solyc01g102570.2.1	5.11e-185	20.7318	21.4083	21.3966	21.2116	19.1827	24.9483	25.0237	23.2329	24.601	23.6895	3.38946	0.0422096		Eukaryotic translation initiation factor 3 subunit 8-like protein IPR008905 Eukaryotic translation initiation factor 3 subunit 8, N-terminal	6	6	6
Solyc01g105030.2.1	8.77e-216	24.7121	24.7468	24.4271	24.6356	21.5432	28.7312	29.4159	28.0768	28.8435	27.7052	4.20781	0.02264		Chlorophyll a-b binding protein, chloroplastic IPR001344 Chlorophyll A-B binding protein	8	8	3
Solyc01g106480.2.1	3.35e-182	24.0066	24.1758	23.6848	23.9698	21.3952	26.3915	28.119	25.9774	27.1462	26.8893	3.17643	0.139554		Malate dehydrogenase IPR010097 Malate dehydrogenase, NAD-dependent, eukaryotes and gamma proteobacteria	16	16	14
Solyc01g107870.2.1	2.68e-132	24.2926	25.0827	24.4695	24.6561	22.93	25.8176	26.7792	25.5563	26.1517	25.082	1.49558	0.0839495		Poly(A) RNA binding protein IPR006515 Polyadenylate binding protein, human types 1, 2, 3, 4	18	18	16
Solyc01g109940.2.1	4.71e-38	21.5727	21.6558	21.8623	21.7021	18.4536	22.6011	23.3342	22.6179	22.8934	21.2013	1.19128	0.0358149		26S protease regulatory subunit IPR005937 26S proteasome subunit P45	7	6	6
Solyc01g110000.2.1	2.05e-85	22.0462	22.2406	21.9014	22.0695	18.9956	24.1044	24.4765	23.761	24.1435	22.1281	2.07404	0.00606595		Beta-galactosidase IPR001944 Glycoside hydrolase, family 35	10	10	9
Solyc01g110360.2.1	4.83e-115	22.1048	19.4682	18.7277	20.8499	21.1168	26.8152	28.6138	25.8276	27.5473	27.4875	6.69738	0.14833		Fructose-bisphosphate aldolase IPR000741 Fructose-bisphosphate aldolase, class-I	18	8	8
Solyc01g111170.2.1	8.17e-24	22.6606	22.7494	22.2784	22.5768	19.9797	23.8545	24.9391	23.4731	24.2288	23.3877	1.65193	0.102939		Peptidyl-prolyl cis-trans isomerase IPR002130 Peptidyl-prolyl cis-trans isomerase, cyclophilin-type	4	4	4
Solyc01g111510.2.1	1.56e-55	23.0059	22.0412	22.6609	22.6224	20.9737	24.7513	25.9183	23.7647	25.0732	24.5943	2.45083	0.120725		Ascorbate peroxidase IPR002207 Plant ascorbate peroxidase	13	13	10
Solyc01g111630.2.1	8.82e-159	20.6194	19.4141	18.5723	19.7791	19.2761	25.7781	27.2836	24.5676	26.2878	26.1095	6.50868	0.124618		Glyoxylate_hydroxypyruvate reductase B IPR006140 D-isomer specific 2-hydroxyacid dehydrogenase, NAD-binding	20	20	20
Solyc01g111660.2.1	1.89e-167	25.0035	25.1235	25.8984	25.399	23.9238	26.9404	27.2631	26.3532	26.8996	25.1719	1.50061	0.0268138		Aquaporin-like protein IPR012269 Aquaporin	5	5	5
Solyc01g112060.2.1	1.93e-25	18.4629	18.502	18.213	18.3982	15.1509	22.9053	25.4092	20.3817	24.0956	24.4733	5.69744	0.261146		NmrA family protein-binding domain	9	9	9
Solyc02g014150.2.1	1.03e-53	20.563	21.658	20.9931	21.1427	19.7826	23.7026	25.2645	22.9703	24.3049	24.0338	3.16224	0.137329		Photosystem II stability_assembly factor Ycf48-like protein IPR016705 Photosystem II stability_assembly factor, HCF136	9	9	9
Solyc02g020940.2.1	2.26e-188	22.7687	23.0382	23.5235	23.1445	21.2658	24.9049	26.5993	25.4211	25.8224	25.1519	2.67788	0.0810718		Glyceraldehyde-3-phosphate dehydrogenase IPR000173 Glyceraldehyde 3-phosphate dehydrogenase	22	9	9
Solyc02g062340.2.1	1.59e-194	22.7303	19.4823	18.8616	21.3764	21.8076	26.8906	28.6691	26.2979	27.6544	27.4852	6.27798	0.12696		Fructose-bisphosphate aldolase IPR000741 Fructose-bisphosphate aldolase, class-I	18	9	9
Solyc02g062350.2.1	1.36e-46	20.4305	20.1513	19.7435	20.1355	18.0314	22.0529	22.5045	21.8768	22.1695	20.0644	2.03405	0.00542877		Heat shock protein DnaJ domain protein	3	3	3
Solyc02g065400.2.1	2.74e-239	23.905	24.302	24.9832	24.4668	23.1005	29.9417	31.1562	29.1722	30.3229	29.7988	5.85615	0.0706265		Oxygen-evolving enhancer protein 1 of photosystem II IPR002628 Photosystem II manganese-stabilizing protein PsbO	24	24	8
Solyc02g071030.1.1	9.71e-183	29.5055	28.6431	28.59	28.9773	27.5935	30.0692	30.9609	30.7535	30.642	28.8848	1.66474	0.0206424		Chlorophyll a_b binding protein IPR001344 Chlorophyll A-B binding protein	14	4	1
Solyc02g071620.2.1	2.62e-58	20.2649	20.1563	21.6232	20.8471	20.1517	22.6447	23.3166	22.8994	22.9805	20.9198	2.13344	0.00857925		GDSL esterase_lipase At1g29670 IPR001087 Lipase, GDSL	9	9	8
Solyc02g072130.2.1	7.67e-17	23.1601	22.979	23.391	23.1866	20.3904	25.0795	25.8401	24.6674	25.2793	24.0462	2.09272	0.0359668		Protein transport protein SEC61 alpha subunit IPR002208 SecY protein	7	7	3
Solyc02g079950.2.1	1.1e-115	23.1156	23.2304	22.9387	23.0998	19.7875	28.2769	29.8681	27.9335	28.9553	28.5731	5.85548	0.090762		Oxygen-evolving enhancer protein 3 IPR008797 Photosystem II oxygen evolving complex protein PsbQ	15	15	15
Solyc02g080540.1.1	3.1e-165	24.309	24.8174	24.6041	24.5917	22.0675	28.2827	29.9161	27.4132	28.9149	28.73	4.32319	0.134756		ATP synthase gamma chain IPR00.1.1	16	16	16
Solyc02g080810.2.1	1.08e-127	23.3994	22.844	22.4164	22.943	21.4026	25.8897	27.562	25.5678	26.623	26.295	3.68001	0.115657		Aminomethyltransferase IPR006223 Glycine cleavage system T protein	18	18	18
Solyc02g081980.2.1	3.69e-49	24.9072	24.6578	24.6511	24.7438	21.4775	25.4703	25.2293	25.577	25.4327	22.3803	0.688976	0.008578		Ectonucleoside triphosphate diphosphohydrolase 6 IPR000407 Nucleoside phosphatase GDA1_CD39	13	13	13
Solyc02g082220.2.1	3.51e-136	20.9847	22.1905	21.6945	21.7049	20.3707	24.8035	25.1919	23.0827	24.6038	23.8464	2.89896	0.0649845		Protein transport protein SEC24 IPR006896 Sec23_Sec24 trunk region	19	19	19
Solyc02g084440.2.1	9.16e-194	24.4233	22.9652	23.1948	23.6789	22.9107	28.3796	30.1464	27.7634	29.1324	28.9624	5.45354	0.129644		Fructose-bisphosphate aldolase IPR000741 Fructose-bisphosphate aldolase, class-I	22	22	9
Solyc02g086730.1.1	3.23e-131	23.6787	23.4349	23.9245	23.6932	21.1294	25.648	26.7567	25.3897	26.0604	25.1736	2.36714	0.0615117		50S ribosomal protein L12-C IPR015608 Ribosomal protein L12, chloroplast	7	7	2
Solyc02g086740.1.1	1.43e-83	21.3908	20.9249	23.2297	22.2122	22.045	23.5431	25.372	23.852	24.492	24.0387	2.27984	0.141806		50S ribosomal protein L12-C IPR015608 Ribosomal protein L12, chloroplast	7	2	2
Solyc02g086820.2.1	1.63e-205	25.4741	25.1323	25.1121	25.2493	22.4749	28.4897	29.7939	27.7389	28.9275	28.4702	3.6782	0.093479		Carbonic anhydrase IPR015892 Carbonic anhydrase, prokaryotic-like, conserved site	20	20	19
Solyc02g088700.2.1	1.2e-27	20.9255	20.7125	20.4091	20.6977	18.1945	24.7299	27.098	22.043	25.8044	26.1524	5.10664	0.256928		Mitochondrial processing peptidase beta subunit IPR011237 Peptidase M16, core	8	8	8
Solyc02g089070.2.1	2.04e-47	21.7714	22.4425	21.4581	21.9507	20.4854	24.0576	24.1302	23.5539	23.9357	21.6375	1.98497	0.00437752		Eukaryotic translation initiation factor 3 subunit M IPR000717 Proteasome component region PCI	10	10	10
Solyc02g090030.2.1	1.57e-264	19.9471	21.2264	23.0101	21.9209	21.9111	27.403	28.8197	26.7638	27.9264	27.5171	6.00545	0.086305		Oxygen-evolving enhancer protein 1 of photosystem II IPR002628 Photosystem II manganese-stabilizing protein PsbO	23	7	7
Solyc02g091560.2.1	3.1e-268	24.3376	24.5118	24.0952	24.3249	21.5189	27.4138	29.1796	26.7623	28.1615	28.0006	3.83658	0.146125		Serine hydroxymethyltransferase IPR001085 Serine hydroxymethyltransferase	30	30	23
Solyc02g094470.2.1	2.65e-56	23.4401	23.753	23.9396	23.7254	21.1737	25.2109	26.3149	24.9337	25.6168	24.7358	1.89141	0.0809901		Mitochondrial phosphate carrier protein IPR001993 Mitochondrial substrate carrier	10	10	7
Solyc03g005770.1.1	1.22e-231	31.1242	30.3202	31.5692	31.0921	29.7831	32.2133	32.3677	33.148	32.6372	31.2042	1.54503	0.0450305		Chlorophyll a-b binding protein 3C-like IPR001344 Chlorophyll A-B binding protein	14	14	1
Solyc03g005910.2.1	1.4e-121	23.7695	23.7201	23.5544	23.6842	19.9786	25.518	26.3442	24.6604	25.6663	24.823	1.98209	0.0811766		GDSL esterase_lipase At1g29670 IPR001087 Lipase, GDSL	10	10	10
Solyc03g006140.2.1	8.59e-108	20.023	19.898	19.4122	19.8008	17.5503	25.2385	25.9498	25.5553	25.6106	23.6011	5.80982	0.00237853		Neutral ceramidase IPR006823 Neutral_alkaline nonlysosomal ceramidase	18	18	18
Solyc03g019780.2.1	1.13e-102	22.098	22.3371	21.4362	22.0048	20.2584	23.5622	24.5901	24.2911	24.2088	22.6341	2.20397	0.0165879		40S ribosomal protein SA IPR005707 Ribosomal protein S2, eukaryotic_archaeal	11	4	4
Solyc03g025410.2.1	2.05e-72	19.2293	19.557	19.3433	19.383	16.2876	23.2235	24.9739	23.0586	24.0327	23.7062	4.64969	0.105393		Dehydrogenase_reductase SDR family member 13 IPR002347 Glucose_ribitol dehydrogenase	7	7	7
Solyc03g034220.2.1	8.5e-179	27.3221	26.7939	26.2413	26.8523	25.4049	31.1303	32.5512	30.27	31.6255	31.295	4.77317	0.103894		Ribulose bisphosphate carboxylase small chain IPR000894 Ribulose bisphosphate carboxylase, small chain	12	12	1
Solyc03g083730.1.1	3.9e-275	23.3062	23.4579	24.4289	23.8217	22.6852	24.5771	25.6055	25.2837	25.2161	23.6444	1.39437	0.0470224		Pectinesterase IPR006501 Pectinesterase inhibitor	6	6	5
Solyc03g096540.2.1	7.12e-116	21.2729	21.8626	22.4354	21.9338	20.5896	24.0622	25.3322	24.1251	24.6331	23.7447	2.69924	0.0543444		Wound_stress protein IPR001024 Lipoxygenase, LH2	6	6	6
Solyc03g096550.2.1	3.65e-37	21.1623	21.515	21.3863	21.3618	18.3211	23.9124	24.8274	23.6238	24.2166	23.1036	2.8548	0.0320837		Wound_stress protein IPR001024 Lipoxygenase, LH2	4	4	3
Solyc03g096850.2.1	5.11e-199	26.3715	26.5649	25.5144	26.2171	24.6749	27.484	27.5779	27.6701	27.5793	23.6237	1.36223	0.00203889		Genomic DNA chromosome 5 P1 clone MKP11 IPR001478 PDZ_DHR_GLGF	12	12	12
Solyc03g098730.1.1	4.16e-94	19.5447	20.1533	19.6632	19.8119	17.716	24.2247	23.9684	23.4979	23.9275	21.8948	4.11561	0.0026286		Kunitz trypsin inhibitor IPR011065 Kunitz inhibitor ST1-like	7	7	7
Solyc03g111570.2.1	2.51e-38	20.8212	21.1106	20.7818	20.9121	17.95	21.7079	22.0561	21.678	21.8245	19.0982	0.912346	0.00806415		Glucan synthase like 7 IPR003440 Glycosyl transferase, family 48	7	7	5
Solyc03g112870.2.1	8.88e-18	21.5133	20.9931	20.9734	21.1823	19.0197	22.9134	24.0926	23.0615	23.4569	22.4008	2.27455	0.0466727		Glucose-6P_phosphate translocator IPR004696 Tpt phosphate_phosphoenolpyruvate translocator	2	2	2
Solyc03g113400.2.1	4.35e-299	20.9902	21.2013	21.6613	21.3121	19.2852	23.7717	23.8803	22.6518	23.5306	22.2006	2.21852	0.0275486		H-ATPase IPR006534 ATPase, P-type, plasma-membrane proton-efflux	35	5	5
Solyc03g114450.2.1	4.62e-154	25.2825	24.7399	24.6372	24.9153	22.9317	26.8978	28.1419	25.9078	27.266	26.8478	2.35064	0.136948		Extracellular calcium sensing receptor IPR001763 Rhodanese-like	12	12	12
Solyc03g115980.1.1	4.16e-188	23.9146	23.6843	23.3152	23.6588	21.3623	26.6072	28.5036	25.8355	27.4306	27.3763	3.77179	0.170934		Geranylgeranyl reductase IPR011774 Geranylgeranyl reductase, plants and cyanobacteria	19	19	19
Solyc03g121540.2.1	0	24.6721	23.6657	24.7638	24.4452	22.9854	27.8827	26.4761	26.5503	27.125	26.3844	2.67982	0.0718661		Beta-galactosidase IPR019801 Glycoside hydrolase, family 35, conserved site IPR001944 Glycoside hydrolase, family 35 IPR000922 D-galactoside_L-rhamnose binding SUEL lectin	36	36	32
Solyc04g009030.2.1	8.35e-251	27.8463	27.8843	27.9713	27.9016	23.4206	30.206	31.8203	29.9111	30.9069	30.5245	3.00538	0.119271		Glyceraldehyde-3-phosphate dehydrogenase IPR000173 Glyceraldehyde 3-phosphate dehydrogenase	23	23	10
Solyc04g009540.1.1	7.58e-61	22.603	22.9655	22.5014	22.704	20.1893	23.5322	24.7803	24.1032	24.2284	23.0124	1.5244	0.0601068		50S ribosomal protein L10 IPR001790 Ribosomal protein L10	10	10	10
Solyc04g054690.2.1	2.97e-108	22.345	21.5141	21.183	21.7666	20.5682	27.5466	26.6971	27.4481	27.2772	25.4887	5.51062	0.00426142		Laccase 1a IPR017760 L-ascorbate oxidase, plants	15	15	15
Solyc04g074480.2.1	5.19e-108	21.3446	22.6879	18.5791	21.641	21.6212	26.9326	28.3372	26.6364	27.5053	26.9455	5.86423	0.0661644		3-deoxy-7-phosphoheptulonate synthase (Phospho-2-dehydro-3-deoxyheptonate aldolase) (DAHP synthetase class II) IPR002480 DAHP synthetase, class II	21	21	16
Solyc04g074640.2.1	1.76e-84	20.4289	19.6485	19.3121	19.8749	18.6064	25.03	26.2234	23.7513	25.3322	24.9694	5.45736	0.0951224		L-ascorbate peroxidase IPR002207 Plant ascorbate peroxidase	10	9	9
Solyc04g080080.2.1	2.1e-90	24.7874	24.4726	24.0314	24.4631	22.494	26.7331	26.0574	25.2696	26.1399	25.0906	1.6768	0.0719463		Glycosyltransferase family 77 protein IPR003388 Reticulon	13	13	13
Solyc04g082250.2.1	0	27.2419	27.0746	27.0808	27.1345	23.2336	28.3209	29.2303	28.7377	28.8108	27.1471	1.67631	0.0197304		ATP-dependent zinc metalloprotease FTSH, chloroplastic (Fragment) IPR005936 Peptidase M41, FtsH	37	37	37
Solyc04g082630.2.1	1.49e-167	23.1092	22.4781	23.0675	22.9123	20.7645	25.3902	26.7907	25.1472	25.9703	25.3823	3.05804	0.0839497		Glyceraldehyde-3-phosphate dehydrogenase B IPR000173 Glyceraldehyde 3-phosphate dehydrogenase	20	9	9
Solyc05g008460.2.1	0	25.7778	26.31	26.2969	26.1486	23.8	27.9185	29.9421	27.2727	28.8458	28.8315	2.69722	0.213254		ATP synthase subunit beta IPR005722 ATPase, F1 complex, beta subunit	27	26	4
Solyc05g010670.2.1	2.57e-137	20.4788	20.3512	19.565	20.1844	18.4793	22.9463	25.0639	23.1133	24.0534	23.8676	3.86905	0.140439		Chaperone protein htpG IPR001404 Heat shock protein Hsp90	11	11	9
Solyc05g012480.2.1	1.14e-99	20.1502	19.2029	19.0435	19.5529	18.3881	24.0036	26.7764	21.2586	25.4157	25.8672	5.8628	0.281144		Mitochondrial processing peptidase beta subunit IPR011237 Peptidase M16, core	10	10	10
Solyc05g013380.2.1	8.08e-122	22.8023	23.0962	23.7488	23.2715	21.7538	25.6341	27.0707	26.0302	26.3776	25.495	3.10611	0.0480845		Alanine aminotransferase 2 IPR004839 Aminotransferase, class I and II	17	17	17
Solyc05g014310.2.1	1.21e-167	23.2102	23.3142	24.1007	23.5993	22.1296	27.6743	27.4022	28.0826	27.7471	25.6945	4.14785	0.00250274		Metalloendopeptidase family-saccharolysin _amp thimet oligopeptidase (ISS)	12	12	12
Solyc05g014470.2.1	4.36e-132	24.577	24.9183	24.152	24.5827	22.6394	25.6666	27.0997	25.9554	26.3808	25.5531	1.79816	0.0956772		Glyceraldehyde 3-phosphate dehydrogenase IPR000173 Glyceraldehyde 3-phosphate dehydrogenase	17	10	10
Solyc05g050120.2.1	2.14e-269	21.7197	22.6882	21.6484	22.1014	20.9007	27.2986	28.7432	26.3157	27.7935	27.5167	5.69217	0.108737		Malic enzyme IPR012302 Malic enzyme, NAD-binding	20	20	17
Solyc05g052280.2.1	6.73e-121	21.2254	21.196	21.0044	21.1452	17.5239	25.7189	25.1021	26.077	25.6867	24.054	4.54153	0.00679096		Peroxidase IPR002016 Haem peroxidase, plant_fungal_bacterial	12	11	11
Solyc05g052600.2.1	3.25e-80	23.3041	22.613	22.5107	22.8542	21.2023	26.2926	27.2972	25.0348	26.4836	25.977	3.62931	0.0866481		Fructose-1 6-bisphosphatase class 1 IPR000146 Fructose-1,6-bisphosphatase IPR000719 Protein kinase, core	13	13	13
Solyc05g053100.2.1	1.22e-273	22.8514	23.9578	22.7318	23.2927	22.3156	27.7669	27.0747	26.2798	27.1643	26.1386	3.87159	0.030579		Dihydrolipoyl dehydrogenase IPR006258 Dihydrolipoamide dehydrogenase	21	21	17
Solyc05g053300.2.1	1.35e-86	21.7177	22.0696	21.9961	21.9356	18.9285	24.3652	25.9445	23.9782	25.0291	24.6538	3.09349	0.118398		Dihydrolipoyl dehydrogenase IPR012999 Pyridine nucleotide-disulphide oxidoreductase, class I, active site IPR006258 Dihydrolipoamide dehydrogenase	12	12	7
Solyc05g053470.2.1	2.15e-112	22.107	21.7909	21.4274	21.8016	19.6952	24.948	26.1461	23.5034	25.2356	24.9222	3.43402	0.122606		chaperonin IPR001844 Chaperonin Cpn60	17	17	10
Solyc05g053600.2.1	2.06e-59	20.6406	20.9842	21.0409	20.8991	18.0998	24.7865	25.6012	24.5459	25.0516	23.7532	4.15254	0.0158662		ATP-binding cassette transporter IPR013525 ABC-2 type transporter	15	15	5
Solyc05g053650.2.1	2.76e-132	23.8708	24.3265	23.9699	24.0693	21.5282	25.1714	25.879	25.0933	25.4265	23.7817	1.35721	0.0319176		26S proteasome regulatory subunit IPR016642 26S proteasome regulatory complex, non-ATPase subcomplex, Rpn2_Psmd1 subunit	19	19	12
Solyc06g008160.2.1	6.65e-30	22.65	22.0775	21.2432	22.1004	20.9676	23.8873	24.9608	23.5405	24.2624	23.3882	2.16204	0.0724783		Chloroplast FLU-like protein (Fragment) IPR011990 Tetratricopeptide-like helical	5	5	5
Solyc06g054260.1.1	8.85e-108	23.8091	22.4847	22.5338	23.0821	22.265	28.053	29.1924	27.0742	28.3596	27.8557	5.27751	0.0749903		Photosystem I reaction center subunit II IPR003685 Photosystem I protein PsaD	9	9	9
Solyc06g060250.2.1	7.67e-25	20.5795	20.3706	20.5724	20.5107	16.8699	21.8726	23.3059	21.7281	22.4909	21.8877	1.98025	0.121083		Aldehyde dehydrogenase family protein expressed-dependent IPR015590 Aldehyde dehydrogenase	3	3	3
Solyc06g063370.2.1	5.53e-181	26.604	27.9691	28.53	27.9019	27.0933	29.7913	30.9061	29.5914	30.2194	29.3039	2.31749	0.0631253		Chlorophyll a-b binding protein 1A, chloroplastic IPR001344 Chlorophyll A-B binding protein	17	17	17
Solyc06g066000.1.1	1.24e-71	22.6228	21.2146	22.0131	22.0608	20.9434	26.457	28.0021	25.3001	26.9986	26.8315	4.93773	0.133121		ATP synthase subunit b_apos IPR002146 ATPase, F0 complex, subunit B_B, bacterial and chloroplast	7	7	3
Solyc06g071100.2.1	0	29.1607	29.3494	29.6561	29.4033	26.8973	31.8937	31.9405	30.2408	31.542	30.5847	2.1387	0.0605857		H-ATPase IPR006534 ATPase, P-type, plasma-membrane proton-efflux	52	52	20
Solyc06g071920.2.1	1.06e-131	26.5687	27.1219	26.4337	26.7399	24.8267	28.1321	29.1507	28.3099	28.6027	27.2913	1.86278	0.0374082		Glyceraldehyde-3-phosphate dehydrogenase IPR000173 Glyceraldehyde 3-phosphate dehydrogenase	18	18	7
Solyc07g005390.2.1	3.44e-30	20.9753	20.9463	20.7394	20.8908	17.3664	22.7207	24.3408	21.8913	23.3488	23.1445	2.45804	0.177997		Aldehyde dehydrogenase IPR015590 Aldehyde dehydrogenase	6	6	6
Solyc07g007760.2.1	5.28e-25	21.9328	21.4681	19.862	21.3206	20.5588	24.1166	23.747	22.8196	23.6566	22.3763	2.33602	0.031502		Defensin protein IPR008177 Gamma Purothionin	5	5	5
Solyc07g017780.2.1	9.49e-135	23.1382	23.599	23.7344	23.5123	21.2231	25.5115	25.2629	24.5541	25.1633	23.4961	1.65105	0.0213596		H-ATPase IPR006534 ATPase, P-type, plasma-membrane proton-efflux	26	17	10
Solyc07g042440.2.1	7.09e-75	19.8534	21.2133	20.0757	20.5113	19.6366	24.0044	26.2598	24.1354	25.1997	25.1103	4.68841	0.151295		Alkyl hydroperoxide reductase_Thiol specific antioxidant family protein IPR000866 Alkyl hydroperoxide reductase_ Thiol specific antioxidant_ Mal allergen	10	10	10
Solyc07g042570.2.1	8.7e-06	18.9633	19.1122	18.9451	19.0088	15.0566	21.5316	19.9576	19.9833	20.6932	20.1422	1.68438	0.155496		Eukaryotic translation initiation factor 3 subunit 11 family protein expressed IPR009374 Translation initiation factor 3, subunit 12, eukaryotic	3	3	3
Solyc07g051850.2.1	3.68e-45	20.7	20.4038	20.9251	20.6919	18.2042	23.9668	24.7452	23.7878	24.2292	22.8162	3.53728	0.0135684		Aspartic proteinase IPR001461 Peptidase A1	10	10	10
Solyc07g052480.2.1	4.52e-223	18.4223	19.2965	18.2556	18.7341	17.4659	27.1922	27.6734	25.8019	27.081	26.2244	8.34684	0.0352973		Isocitrate lyase IPR006254 Isocitrate lyase	20	20	20
Solyc07g054210.2.1	1.94e-89	20.1134	20.9197	19.2241	20.2459	19.4006	24.1471	26.826	21.6649	25.4849	25.9049	5.23896	0.276118		Protochlorophyllide reductase like protein IPR005979 Light-dependent protochlorophyllide reductase	11	11	7
Solyc07g055320.2.1	0	27.2756	26.94	27.04	27.0921	24.0546	27.9248	29.0795	29.0085	28.7583	27.3669	1.66612	0.036355		ATP-dependent Zn protease cell division protein FtsH homolog IPR005936 Peptidase M41, FtsH	39	39	37
Solyc07g056540.2.1	0	25.6184	26.2452	25.5507	25.8401	24.0111	28.8427	30.0192	28.1153	29.2079	28.6333	3.36782	0.0804452		L-lactate dehydrogenase IPR012133 Alpha-hydroxy acid dehydrogenase, FMN-dependent	24	24	16
Solyc07g062480.1.1	1.03e-110	23.669	24.2394	23.785	23.9194	21.721	27.4992	26.9867	27.7115	27.43	25.3933	3.51062	0.00295141		S-locus glycoprotein (Fragment) lectin	12	12	7
Solyc07g062490.1.1	1.73e-81	21.4931	23.431	23.2678	22.9531	22.1068	25.8669	25.0574	26.6954	26.0245	25.1558	3.07146	0.0505133		S-locus-specific glycoprotein lectin	10	5	5
Solyc07g062650.2.1	2.16e-156	22.3584	23.5827	22.9342	23.0445	21.7935	24.2064	25.2431	24.0971	24.6137	23.5381	1.56915	0.081206		Malate dehydrogenase IPR010097 Malate dehydrogenase, NAD-dependent, eukaryotes and gamma proteobacteria	10	10	9
Solyc07g064610.2.1	1.03e-20	21.6714	21.4679	21.7468	21.6334	18.2802	23.1008	23.6175	22.5031	23.1441	21.7269	1.5107	0.0403441		Calcium-dependent protein kinase 2 IPR002290 Serine_threonine protein kinase	7	7	7
Solyc07g065900.2.1	1.66e-192	21.3661	22.52	20.9728	21.7763	21.0175	25.2339	27.6776	24.7034	26.4833	26.6436	4.70708	0.210396		Fructose-bisphosphate aldolase IPR000741 Fructose-bisphosphate aldolase, class-I	17	17	15
Solyc07g066610.2.1	0	25.2751	25.6917	25.0113	25.3536	23.3069	28.8536	30.3328	28.6205	29.4823	28.9618	4.12877	0.0791945		Phosphoglycerate kinase IPR001576 Phosphoglycerate kinase	29	29	25
Solyc08g013670.2.1	3.26e-84	22.8905	23.3074	21.463	22.7421	21.8585	27.9027	28.4576	26.1819	27.7889	27.133	5.04677	0.0572491		Photosystem I reaction center subunit IPR008796 Photosystem I reaction centre subunit N	8	8	8
Solyc08g065220.2.1	1.83e-239	23.6745	20.8286	19.6749	22.3545	22.7327	26.9485	28.8435	26.1481	27.7677	27.7193	5.41319	0.155324		Glycine dehydrogenase P protein IPR003437 Glycine cleavage system P-protein	27	27	27
Solyc08g076220.2.1	1.12e-156	23.5171	23.4877	23.2797	23.432	19.9163	26.6967	28.378	26.3388	27.4301	27.1214	3.99807	0.114674		Phosphoribulokinase_uridine kinase IPR006083 Phosphoribulokinase_uridine kinase	19	19	19
Solyc08g076290.2.1	2.52e-87	22.5824	22.7823	23.1509	22.858	20.5672	24.0212	25.1477	24.2079	24.5478	23.3931	1.68974	0.0578942		Unknown Protein IPR007300 LrgB-like protein	7	7	7
Solyc08g081190.2.1	7.28e-134	24.0086	23.7356	22.9199	23.6239	22.121	25.2525	25.6901	24.7247	25.2754	23.656	1.65149	0.0265513		Aquaporin 1 IPR012269 Aquaporin	10	4	3
Solyc09g009260.2.1	2.68e-69	21.3822	21.4064	21.8303	21.5547	19.0999	23.0293	24.6399	22.7545	23.7313	23.3383	2.17655	0.151649		Fructose-bisphosphate aldolase IPR000741 Fructose-bisphosphate aldolase, class-I	7	5	2
Solyc09g009890.2.1	5.04e-32	22.9871	22.6637	22.6972	22.7901	19.8147	25.2612	25.2542	24.974	25.1692	21.9801	2.37908	0.000238955		Polyadenylate-binding protein IPR012677 Nucleotide-binding, alpha-beta plait	8	8	8
Solyc09g015040.1.1	1.82e-43	22.5076	23.0632	22.0676	22.6038	21.0777	25.4479	24.9081	25.8659	25.4593	23.8227	2.85554	0.0101015		Os08g0119500 protein (Fragment)	12	12	12
Solyc09g018010.2.1	1.89e-90	23.8317	22.8071	23.0805	23.3072	21.9368	25.2836	25.7112	25.4436	25.4904	22.7728	2.18314	0.0014928		Non-specific lipid-transfer protein IPR013770 Plant lipid transfer protein and hydrophobic protein, helical	8	8	7
Solyc09g064450.2.1	2.81e-39	20.3918	21.3117	21.4833	21.1354	19.6453	22.8486	24.6055	23.0354	23.7278	23.2663	2.59242	0.118408		NADH dehydrogenase (Ubiquinone)-binding domain	10	10	10
Solyc09g065180.2.1	7.89e-59	19.792	19.5767	18.8947	19.469	17.7192	24.1226	25.8142	22.1122	24.7006	24.7557	5.23158	0.179958		NAD-dependent epimerase_dehydratase-binding domain	11	11	11
Solyc10g007600.2.1	1.23e-142	20.9369	22.3488	21.4071	21.6872	20.7349	24.1231	25.0029	23.5512	24.3508	23.3914	2.66366	0.0487404		L-lactate dehydrogenase IPR012133 Alpha-hydroxy acid dehydrogenase, FMN-dependent	16	9	9
Solyc10g018300.1.1	1.12e-187	24.3817	22.2041	21.6437	23.2519	23.2973	27.7053	28.7738	26.9263	28	27.351	4.74815	0.059404		Transketolase 1 IPR005478 Bacterial transketolase	22	22	22
Solyc10g052880.1.1	2.43e-277	26.8377	26.1126	26.9548	26.6801	24.8719	28.4944	28.0311	27.6309	28.0953	26.3551	1.41515	0.0271429		LRR receptor-like serine_threonine-protein kinase, RLP	25	25	25
Solyc10g055200.1.1	2.48e-08	20.1408	19.6361	20.0255	19.9498	17.4339	24.409	23.0757	25.2033	24.4707	23.8307	4.52086	0.0612372		Disease resistance response IPR004265 Plant disease resistance response protein	3	3	3
Solyc10g055630.1.1	2.27e-29	23.2975	22.2775	22.7675	22.8406	21.3282	24.6668	24.6199	24.2405	24.5213	21.824	1.6807	0.0032347		Aquaporin IPR012269 Aquaporin	3	3	3
Solyc10g055800.1.1	1.57e-192	20.617	20.4215	21.3269	20.8431	19.3256	26.7819	26.919	25.7336	26.5661	25.1857	5.72304	0.0114801		Chitinase IPR016283 Glycoside hydrolase, family 19	12	12	7
Solyc10g076240.1.1	1.24e-88	20.3257	20.2639	18.6531	19.9245	18.9476	25.7934	26.1295	26.2208	26.0593	23.3199	6.13476	0.000339039		Peroxidase 1 IPR002016 Haem peroxidase, plant_fungal_bacterial	13	13	12
Solyc10g078620.1.1	1.06e-147	25.3143	25.327	25.0743	25.2431	21.8585	26.3119	27.4031	25.9962	26.7029	25.8304	1.45976	0.11425		Ribosomal protein S5 IPR005716 Ribosomal protein S7, eukaryotic_archaeal	15	15	13
Solyc10g079880.1.1	5.39e-81	22.4029	22.6697	23.6159	22.9947	21.9083	24.7469	25.3578	24.8428	25.0083	22.944	2.01358	0.00805429		Eukaryotic translation initiation factor 3 subunit 6 IPR016650 Translation initiation factor 3, subunit 6, eukaryotic	10	10	10
Solyc10g082030.1.1	5.4e-139	23.1896	23.9152	23.3418	23.5172	21.6737	27.0423	29.1706	26.8564	28.1015	28.0298	4.58427	0.156054		Peroxiredoxin IPR000866 Alkyl hydroperoxide reductase_ Thiol specific antioxidant_ Mal allergen	12	12	7
Solyc10g086580.1.1	0	26.7753	25.9336	25.5218	26.174	25.0537	29.6521	31.7507	29.3836	30.679	30.6128	4.50508	0.158088		Ribulose-1 5-bisphosphate carboxylase_oxygenase activase 1 IPR003959 ATPase, AAA-type, core	39	39	13
Solyc11g010190.1.1	5.47e-42	20.9787	21.6962	20.7968	21.2118	19.6942	22.7379	24.0755	22.2968	23.2451	22.6892	2.03331	0.128863		Prohibitin IPR000163 Prohibitin	8	8	4
Solyc11g017250.1.1	1.12e-69	20.1738	21.3652	21.0382	20.9405	19.5525	26.3758	24.9276	24.1719	25.454	25.1093	4.51346	0.103343		Dihydrolipoyllysine-residue acetyltransferase component of pyruvate dehydrogenase complex IPR001078 2-oxoacid dehydrogenase acyltransferase, catalytic domain	11	9	9
Solyc11g039980.1.1	1.27e-56	24.0333	24.1771	23.7433	23.9956	21.2489	26.569	28.7123	25.8117	27.5713	27.6402	3.57562	0.204911		ATP synthase subunit alpha IPR018118 ATPase, F1_A1 complex, alpha_beta subunit, N-terminal	7	7	5
Solyc11g042640.1.1	1.12e-44	22.1284	21.963	21.7228	21.9476	19.1029	22.9232	26.6022	24.372	25.3859	25.596	3.43835	0.245698		Rieske (2Fe-2S) domain protein IPR017941 Rieske (2Fe-2S) iron-sulphur domain	6	6	6
Solyc11g044910.1.1	0	25.333	24.231	24.8022	24.8578	23.4339	27.9862	28.1115	27.2072	27.82	26.1021	2.9622	0.0080077		Beta-xylosidase 1 IPR001764 Glycoside hydrolase, family 3, N-terminal	21	21	21
Solyc11g069430.1.1	4.06e-199	25.3183	25.4859	25.6543	25.4927	22.3883	26.7977	26.9173	26.0446	26.6349	24.8726	1.14214	0.0340763		Aquaporin 1 IPR012269 Aquaporin	7	7	5
Solyc11g069790.1.1	1.39e-279	24.5871	24.2752	23.1734	24.1271	22.9417	26.7786	28.3703	25.5816	27.3475	27.2171	3.22045	0.166252		chaperonin IPR001844 Chaperonin Cpn60	25	24	24
Solyc12g005860.1.1	3.59e-94	21.1857	20.9675	20.716	20.9691	18.3385	24.62	25.5879	22.096	24.6812	24.4549	3.71206	0.134621		3-isopropylmalate dehydratase large subunit IPR006249 Aconitase_iron regulatory protein 2	17	17	8
Solyc12g007170.1.1	2.47e-114	24.4748	24.6799	24.5317	24.5647	20.8161	25.3509	25.1677	25.6042	25.3854	22.6799	0.820708	0.00912763		Fatty acid oxidation complex subunit alpha IPR006176 3-hydroxyacyl-CoA dehydrogenase, NAD binding	16	16	14
Solyc12g008630.1.1	1.08e-177	21.7279	22.48	21.3145	21.9233	20.679	25.8202	28.0301	25.1318	26.8784	26.9652	4.95507	0.189652		Mitochondrial processing peptidase alpha subunit IPR011237 Peptidase M16, core	15	15	15
Solyc12g009250.1.1	6.66e-26	21.5584	20.2734	20.0539	20.7914	20.0777	23.5192	24.9816	23.0521	24.0974	23.6596	3.30609	0.103462		chaperonin IPR001476 Chaperonin Cpn10	6	6	6
Solyc12g010060.1.1	9.44e-12	20.3475	20.4379	20.0895	20.2991	17.261	22.6842	23.8263	22.604	23.1534	22.1961	2.85432	0.0442814		Eukaryotic translation initiation factor 5A IPR019769 Translation elongation factor, IF5A, hypusine site	3	3	3
Solyc12g011280.1.1	7.01e-39	23.5716	25.0679	23.577	24.2571	23.6425	26.2907	27.2324	26.978	26.8856	25.1967	2.62847	0.0114097		Chlorophyll a-b binding protein 8, chloroplastic IPR001344 Chlorophyll A-B binding protein	7	7	4
Solyc12g042060.1.1	0	24.6381	25.1423	23.9015	24.647	23.3487	26.8439	28.275	26.0076	27.3486	27.0178	2.70165	0.13994		ATP-dependent clp protease ATP-binding subunit IPR013093 ATPase associated with various cellular activities, AAA-2	50	49	16
Solyc12g056220.1.1	6.92e-181	28.0521	27.6854	28.2675	28.0213	25.6831	29.7159	29.7068	29.5808	29.6692	25.3909	1.64786	0.000132457		Aquaporin IPR012269 Aquaporin	10	10	3
Solyc12g088720.1.1	6.94e-121	23.1242	23.8194	22.8991	23.3361	21.8224	24.936	25.7578	24.6401	25.1919	23.9512	1.85576	0.0446686		Polyadenylate-binding protein 2 IPR006515 Polyadenylate binding protein, human types 1, 2, 3, 4	15	13	13
Solyc12g094460.1.1	3.03e-50	21.5048	22.379	21.1701	21.7782	20.6438	24.6417	24.8143	24.564	24.6771	21.2041	2.89895	0.000160515		Laccase-2 IPR001117 Multicopper oxidase, type 1	10	9	9
Solyc12g094640.1.1	3.38e-233	25.2573	25.0198	25.2719	25.1876	21.795	28.0242	29.6108	27.7965	28.7195	28.2885	3.53189	0.0998749		Glyceraldehyde-3-phosphate dehydrogenase B IPR000173 Glyceraldehyde 3-phosphate dehydrogenase	21	16	10
Solyc12g095990.1.1	2.92e-142	24.121	24.5756	23.9683	24.2453	22.1094	25.08	26.1276	25.3521	25.5909	24.2583	1.34551	0.0612735		ATP-dependent RNA helicase eIF4A IPR011545 DNA_RNA helicase, DEAD_DEAH box type, N-terminal	19	17	16
Solyc12g099930.1.1	3.41e-277	20.5652	20.1987	19.0629	20.0702	18.9594	26.5759	28.9136	25.3536	27.6877	27.9107	7.61756	0.213859		Serine-glyoxylate aminotransferase IPR000192 Aminotransferase, class V_Cysteine desulfurase	16	16	16
Proteins with decreased abundance 24 hrs post infection relative to 24 hrs non-infected
		green = 24 hrs NON-INFECTED					red = 24 hrs INFECTED
		LFQ Intensity = log2
ID	Posterior Error Probability	LFQ intensity 24hrs Non-Inf Rep1	LFQ intensity 24hrs Non-Inf Rep2	LFQ intensity 24hrs Non-Inf Rep3	Average LFQ Intensity 24 hrs Non-Inf	Standard Deviation 24 hrs Non-Inf	LFQ intensity 24hrs Inf Rep1	LFQ intensity 24hrs Inf Rep2	LFQ intensity 24hrs Inf Rep3	Average LFQ Intensity 24 hrs Inf	Standard Deviation 24 hrs Inf	log(2) Inf/Non-Inf	p value	Predicted Nuclear Association	Annotation	Peptides	Razor + unique peptides	Unique peptides
Solyc01g068210.2.1	1.95e-48	25.2895	24.9322	24.806	25.0241	22.5446	23.4145	22.2858	23.1348	23.0193	21.5616	-2.0048	0.00293745	Y	Glutamate dehydrogenase IPR006095 Glutamate_phenylalanine_leucine_valine dehydrogenase	16	16	16
Solyc01g094460.2.1	1.49e-114	27.6144	27.136	27.3947	27.3949	24.7893	25.9673	24.6095	26.4808	25.8769	25.0276	-1.51802	0.0113634	Y	AT-hook motif nuclear localized protein 1 IPR005175 Protein of unknown function DUF296	10	10	10
Solyc01g095480.2.1	2.22e-17	21.6665	20.8988	20.9425	21.2143	19.5662	20.1011	20.1003	20.4643	20.2324	17.5055	-0.981931	0.0596563	Y	Ribonuclease PH IPR001247 Exoribonuclease, phosphorolytic domain 1	5	5	5
Solyc01g096040.2.1	1.53e-268	27.3802	28.6655	27.7075	28.0254	26.9974	26.6838	25.4489	26.659	26.3665	25.0721	-1.65887	0.0799025	Y	Aspartic proteinase nepenthesin I IPR001461 Peptidase A1	24	24	23
Solyc01g098810.2.1	1.05e-69	25.4711	25.0655	25.0626	25.2128	22.6545	24.4319	24.4081	24.6077	24.4854	20.7873	-0.72747	0.0175893	Y	Heat shock protein-like protein IPR008978 HSP20-like chaperone	4	4	4
Solyc01g099360.2.1	1.28e-163	24.2008	24.1374	24.1736	24.1708	18.6669	23.5066	22.7795	23.1395	23.1723	21.1743	-0.998524	0.00244304	Y	PWWP domain-containing protein IPR000313 PWWP	19	19	19
Solyc01g102540.2.1	6.51e-212	25.091	24.5458	24.9929	24.8953	22.5001	23.8226	23.1689	24.2115	23.7959	22.2544	-1.09942	0.0205751	Y	Nucleoporin	21	21	21
Solyc01g103040.2.1	1.12e-44	22.6941	21.4496	21.8677	22.099	20.9628	21.0196	20.5724	19.9577	20.5803	19.079	-1.51873	0.0749901	Y	Mitotic checkpoint protein MAD1 IPR008672 Mitotic checkpoint	7	7	7
Solyc01g105780.2.1	1.3e-298	26.0105	26.0379	25.7826	25.9481	22.5433	25.1019	24.3457	25.2902	24.9666	23.2881	-0.981505	0.00973618	Y	DnaJ (Fragment) IPR015609 Molecular chaperone, heat shock protein, Hsp40, DnaJ	13	12	12
Solyc01g106280.2.1	5.17e-128	26.5397	26.0937	25.7083	26.1539	24.3596	24.9056	24.1591	25.0143	24.7398	22.9554	-1.4141	0.0246512	Y	DNA-binding bromodomain-containing protein IPR001487 Bromodomain	19	19	19
Solyc01g111420.2.1	5.36e-211	27.2322	27.2373	27.2399	27.2365	18.7032	26.189	25.4073	26.3947	26.0555	24.432	-1.18095	0.00249465	Y	LOC734162 protein (Fragment) IPR002143 Ribosomal protein L1	25	25	25
Solyc01g111970.2.1	4.35e-64	24.0441	23.6234	23.7789	23.826	21.0863	22.1961	21.9095	22.3936	22.1799	19.5856	-1.64612	0.0017579	Y	Laccase 1a IPR001117 Multicopper oxidase, type 1	12	11	11
Solyc02g014310.2.1	3.74e-173	27.2599	27.1307	27.4348	27.2806	24.049	26.4027	25.0234	26.2825	26.0222	24.8237	-1.25839	0.00878911	Y	Polyadenylate-binding protein IPR012677 Nucleotide-binding, alpha-beta plait	27	27	27
Solyc02g064940.1.1	1.28e-213	30.0217	30.3173	30.2625	30.2061	26.9663	28.0671	28.018	29.423	28.6604	27.9315	-1.5457	0.00801888	Y	LRR receptor-like serine_threonine-protein kinase, RLP	16	16	16
Solyc02g067310.2.1	1.03e-158	24.5484	24.7106	25.0783	24.7964	22.4263	23.7762	23.4312	24.1451	23.8135	21.7936	-0.982905	0.0205159	Y	Zinc finger-homeodomain protein 1 (Fragment) IPR006456 ZF-HD homeobox protein Cys_His-rich dimerisation region	9	9	7
Solyc02g070260.2.1	4.44e-137	23.9334	23.7537	23.545	23.7527	20.8504	22.7815	21.4564	22.9212	22.5189	21.3844	-1.23376	0.0133723	Y	Protein phosphatase 1 regulatory subunit 7 IPR001611 Leucine-rich repeat	22	22	22
Solyc02g071580.2.1	0	28.9714	27.8502	28.4021	28.4797	27.0934	25.8662	24.7266	26.4677	25.8523	24.955	-2.62747	0.0208187	Y	Subtilisin-like protease IPR015500 Peptidase S8, subtilisin-related	27	27	27
Solyc02g081680.2.1	4.81e-81	24.9983	25.9715	25.4891	25.5405	23.9502	24.5387	23.7834	23.9848	24.1387	22.3166	-1.4018	0.0367428	Y	Nucleolar complex protein 2 homolog IPR005343 Uncharacterised protein family UPF0120	13	13	13
Solyc02g084240.2.1	3.58e-90	26.8499	24.9133	25.798	26.067	25.4509	24.7029	21.2374	22.9123	23.5821	23.6385	-2.48487	0.103987	Y	H1 histone-like protein IPR005818 Histone H1_H5	7	7	7
Solyc02g084340.1.1	4.59e-32	24.0502	24.0508	23.7357	23.953	20.9072	23.1776	21.7819	22.944	22.7501	21.5496	-1.20296	0.0120207	Y	Pre-mRNA-splicing factor CWC25-like protein IPR019339 CBF1-interacting co-repressor CIR, N-terminal	11	11	11
Solyc02g087220.2.1	3.97e-15	22.4243	22.6644	22.3222	22.4775	19.4685	21.4772	20.876	21.5859	21.3451	19.3111	-1.13245	0.00484613	Y	Protein bicaudal C homolog 1-B IPR001660 Sterile alpha motif SAM	4	4	4
Solyc03g006520.2.1	7.6e-299	25.5826	25.7439	25.8885	25.7437	22.5004	25.0026	24.7391	25.036	24.9319	21.7346	-0.811798	0.00368963	Y	Splicing factor 3b subunit 2 IPR007180 Protein of unknown function DUF382	23	13	13
Solyc03g025270.2.1	1.62e-205	29.9534	30.2	29.7518	29.9801	27.3026	28.9136	27.8455	29.1988	28.7592	27.5217	-1.22088	0.0145808	Y	rRNA 2_apos-O-methyltransferase fibrillarin IPR000692 Fibrillarin	25	25	24
Solyc03g044140.2.1	1.21e-80	24.1402	24.139	24.3038	24.1964	20.2952	23.4913	23.1384	23.3754	23.3424	20.3066	-0.853998	0.00123761	Y	Protein kinase 2 IPR002290 Serine_threonine protein kinase	15	15	5
Solyc03g058350.2.1	0	24.1071	23.7024	23.4576	23.7809	21.6719	22.5918	22.6536	21.8789	22.4149	20.5254	-1.36597	0.0140576	Y	Translation initiation factor IPR015760 Translation initiation factor 2 related	35	8	8
Solyc03g058380.2.1	0	26.999	26.5285	26.75	26.7719	24.1581	26.1293	25.4432	25.8655	25.8397	23.7309	-0.9322	0.0154881	Y	Translation initiation factor IPR015760 Translation initiation factor 2 related	38	38	11
Solyc03g081300.2.1	6.7e-123	25.209	25.1097	25.274	25.1992	21.0661	24.6933	24.2912	24.302	24.4413	21.8447	-0.757842	0.00333352	Y	At4g38160-like protein (Fragment) IPR003690 Mitochodrial transcription termination factor-related	17	17	17
Solyc03g082710.2.1	9.3e-26	22.2279	22.4463	21.9795	22.2304	19.5913	21.7043	21.2814	21.1117	21.3878	19.1942	-0.842599	0.0190831	Y	U2 small nuclear ribonucleoprotein B IPR000504 RNA recognition motif, RNP-1	2	2	2
Solyc03g083360.2.1	2.15e-68	24.778	25.1714	25.2814	25.0926	22.5763	23.4506	21.8454	23.6951	23.1953	22.3001	-1.89735	0.00502468	Y	Pectinesterase IPR000070 Pectinesterase, catalytic	13	13	11
Solyc03g097370.2.1	1.38e-176	26.1109	25.7519	26.0867	25.9922	23.0838	24.7524	24.3943	24.9538	24.7184	22.3251	-1.27386	0.00278468	Y	DNA helicase-like IPR003593 ATPase, AAA+ type, core	25	25	25
Solyc03g098060.1.1	3.03e-76	25.4437	25.3889	25.3238	25.3863	20.7969	24.4764	23.4234	24.3474	24.1523	22.628	-1.23396	0.00291412	Y	Zinc finger-homeodomain protein 3 (Fragment) IPR006455 Homeobox domain, ZF-HD class	6	6	6
Solyc03g098620.2.1	8.55e-28	23.3491	23.1339	23.4892	23.3314	20.2991	22.0615	21.6644	22.0966	21.9537	19.2907	-1.3777	0.00145341	Y	DNA-binding protein RHL1	5	5	5
Solyc03g111590.2.1	3.46e-78	22.4047	22.192	21.8811	22.1751	19.691	21.1376	20.6826	21.234	21.0374	18.6595	-1.1377	0.0089805	Y	Zinc finger protein-like IPR013129 Transcription factor jumonji	15	15	15
Solyc03g112530.2.1	4.48e-25	22.2238	21.6447	21.6097	21.8547	19.8702	20.3134	19.1509	21.0005	20.3404	19.5321	-1.51422	0.0250425	Y	Guanine nucleotide-binding protein G(I)_G(S)_G(T) subunit beta-3 IPR020472 G-protein beta WD-40 repeat, region	6	6	6
Solyc03g117060.2.1	1.71e-20	24.4347	23.6874	23.8562	24.0295	22.2187	23.0511	22.2122	23.0085	22.8053	21.0313	-1.22424	0.0334601	Y	60S ribosomal protein L7-like protein IPR005998 Ribosomal protein L7, eukaryotic	8	8	3
Solyc03g117510.2.1	5.09e-75	24.2426	24.2648	25.027	24.5599	22.9656	23.5222	22.3356	23.3188	23.1438	21.7521	-1.41609	0.0398346	Y	Formamidopyrimidine-DNA glycosylase IPR00.1.1	14	14	14
Solyc03g117970.2.1	9.64e-109	24.7699	24.4463	24.0912	24.4622	22.3571	23.7548	22.6705	23.4246	23.3507	21.8466	-1.11157	0.0306026	Y	Novel protein similar to vertebrate ADP-ribosyltransferase (NAD+ poly (ADP-ribose) polymerase) (ADPRT) IPR008288 NAD+ ADP-ribosyltransferase	22	22	22
Solyc03g119450.2.1	1.73e-80	23.1062	23.2659	23.0892	23.156	19.294	22.283	22.1324	22.6544	22.3736	19.9912	-0.782341	0.00521174	Y	Chloroplastic group IIA intron splicing facilitator CRS1, chloroplastic IPR001890 RNA-binding, CRM domain	11	11	11
Solyc04g007280.2.1	8.53e-152	24.7685	24.5536	24.9001	24.7477	21.6805	23.4753	23.6298	23.9894	23.7145	21.3028	-1.03321	0.00417255	Y	Nup98 protein (Fragment) IPR007230 Peptidase S59, nucleoporin	15	15	15
Solyc04g008840.2.1	3.8e-84	24.4094	24.1433	24.3958	24.3212	21.0082	23.2036	21.9202	23.3476	22.9497	21.7853	-1.37155	0.00599423	Y	ABI3-interacting protein 2 (Fragment) IPR012474 Frigida-like	16	16	16
Solyc04g009060.2.1	1.14e-147	23.1687	23.3656	23.2141	23.2519	19.4678	22.3386	21.6345	22.5449	22.2222	20.4927	-1.02968	0.00580957	Y	CD2 antigen cytoplasmic tail-binding protein 2	7	7	7
Solyc04g050540.2.1	0	27.8545	27.9909	27.6826	27.8482	24.6142	27.0718	26.4046	26.7408	26.7647	24.6413	-1.08348	0.00381694	Y	Pentatricopeptide repeat protein IPR003034 DNA-binding SAP	47	47	47
Solyc04g054480.2.1	1.96e-90	21.5082	22.0127	21.8014	21.7888	19.2535	20.1531	20.5874	20.3803	20.3844	17.6437	-1.40431	0.00403674	Y	C2 domain-containing protein-like IPR011989 Armadillo-like helical	8	8	8
Solyc04g077060.2.1	3.81e-152	25.2242	25.16	25.0816	25.1565	20.8161	24.4033	23.7137	23.8434	24.0189	22.1144	-1.13754	0.00196331	Y	KH domain-containing protein IPR018111 K Homology, type 1, subgroup	20	20	20
Solyc04g078780.2.1	1.64e-42	22.1348	22.6077	21.5186	22.154	20.6924	19.707	20.4221	21.1697	20.5545	19.5368	-1.59957	0.0434164	Y	WD repeat protein 18 IPR020472 G-protein beta WD-40 repeat, region	6	6	6
Solyc04g080360.2.1	1.83e-30	23.4234	23.4545	23.1	23.3346	20.3969	22.4984	21.8633	21.91	22.1207	20.1747	-1.21396	0.00458748	Y	Dehydration-responsive family protein IPR004159 Protein of unknown function DUF248, methyltransferase putative	9	9	9
Solyc05g007810.2.1	8.31e-119	24.9771	25.7558	25.5231	25.4541	23.5137	24.6277	23.7347	24.2939	24.2643	22.5148	-1.18985	0.0288603	Y	Nucleic acid binding protein IPR018111 K Homology, type 1, subgroup	19	19	19
Solyc05g008190.2.1	3.1e-187	25.4925	26.3403	25.6228	25.8689	24.2984	24.7999	24.0378	25.0156	24.6748	23.0372	-1.19408	0.0556505	Y	WD repeat protein 46 IPR012952 BING4, C-terminal	22	22	22
Solyc05g009470.2.1	0	29.19	28.8387	29.0713	29.0406	25.9973	28.2562	27.4375	27.2354	27.7138	26.3882	-1.32687	0.00648353	Y	Alpha-glucosidase IPR000322 Glycoside hydrolase, family 31	40	40	38
Solyc05g010480.2.1	0	26.4643	27.006	26.7801	26.767	24.3317	25.5189	25.3645	26.2687	25.7739	24.2872	-0.993132	0.0286528	Y	U3 small nucleolar RNA-associated protein 15 homolog IPR018983 U3 small nucleolar RNA-associated protein 15, C-terminal	21	21	21
Solyc05g012100.2.1	0	28.4982	27.5217	27.5683	27.937	26.6578	26.5323	25.6064	26.3301	26.2077	24.5009	-1.72922	0.0457189	Y	Fructokinase-like protein 2 IPR011611 Carbohydrate_purine kinase	30	30	30
Solyc05g013680.2.1	2.35e-57	23.7018	23.1414	22.647	23.2275	21.7684	22.3629	21.6343	22.0293	22.0392	20.0288	-1.18831	0.0626308	Y	GDSL esterase_lipase At3g26430 IPR001087 Lipase, GDSL	6	6	6
Solyc05g053430.2.1	2.5e-28	24.2081	24.5916	23.7521	24.2241	22.4119	23.3209	22.7367	23.3325	23.1555	20.9597	-1.0686	0.0403704	Y	DNA-directed RNA polymerase subunit IPR001529 DNA-directed RNA polymerase, M_15 kDa subunit	3	3	3
Solyc05g055110.2.1	4.79e-50	23.8702	23.443	23.1072	23.5074	21.6012	22.5939	22.3138	22.5278	22.4834	19.1476	-1.02406	0.0314919	Y	Unknown Protein	10	10	10
Solyc06g053590.2.1	1.09e-48	22.9986	22.4211	22.5436	22.6764	20.4908	21.5101	21.0653	21.5816	21.403	18.9516	-1.27342	0.0119798	Y	Unknown Protein	5	5	5
Solyc06g060120.2.1	1.91e-84	23.3992	23.1438	23.3063	23.287	19.7884	22.436	21.4706	22.3111	22.1315	20.4984	-1.15544	0.00490645	Y	SWI_SNF complex subunit SMARCC1 IPR007526 SWIRM	11	11	11
Solyc06g064470.2.1	1.31e-59	25.5685	25.8615	26.277	25.9319	23.9312	24.8195	24.6142	24.9138	24.7879	21.524	-1.14401	0.0203085	Y	Ribosomal protein L7a IPR001921 Ribosomal protein L7A	18	18	3
Solyc06g064830.2.1	8.18e-209	27.4321	27.5627	27.3673	27.4563	23.6134	26.9033	26.3595	26.6249	26.6463	24.2357	-0.809986	0.00434889	Y	WD-40 repeat protein IPR020472 G-protein beta WD-40 repeat, region	27	27	27
Solyc06g068230.2.1	1.56e-113	21.8705	22.2072	21.5266	21.8947	19.7993	20.76	20.8676	20.3161	20.6669	18.282	-1.22781	0.016073	Y	Protein TIF31 homolog IPR011990 Tetratricopeptide-like helical	15	10	10
Solyc06g074000.1.1	1.14e-108	26.5541	27.1182	26.658	26.7982	24.5963	25.3064	24.8667	26.0714	25.5024	24.2986	-1.2958	0.0215061	Y	Aspartic proteinase nepenthesin-2 IPR001461 Peptidase A1	19	19	19
Solyc06g083580.2.1	6.21e-98	25.3801	26.4854	26.0727	26.0484	24.5847	24.1076	22.104	24.8445	24.0666	23.6115	-1.98176	0.0335641	Y	Pectate lyase 1-27 IPR002022 Pectate lyase_Amb allergen	11	10	10
Solyc07g005530.2.1	3.49e-115	22.123	22.964	23.0181	22.7556	21.0575	21.2533	19.7403	20.9182	20.7681	19.6618	-1.98752	0.0171231	Y	Ubiquitin carboxyl-terminal hydrolase IPR001394 Peptidase C19, ubiquitin carboxyl-terminal hydrolase 2	9	9	9
Solyc07g007120.2.1	3.91e-91	25.9828	25.4432	25.6773	25.7181	23.3146	23.9674	23.2601	24.2282	23.8733	22.2203	-1.8448	0.00390935	Y	Homeobox protein knotted-1-like 3 IPR005541 KNOX2	11	11	5
Solyc07g008190.2.1	3.74e-57	23.453	22.8547	22.5466	23.0016	21.4012	21.6225	21.2754	21.85	21.6017	19.2472	-1.39996	0.0334535	Y	Unknown Protein	8	8	8
Solyc07g039200.2.1	2.52e-62	23.267	23.4303	23.687	23.4719	20.7218	21.9631	21.2192	22.9044	22.1926	21.403	-1.27925	0.0222435	Y	Guanine nucleotide-binding protein subunit beta IPR017986 WD40 repeat, region	8	8	8
Solyc07g041970.2.1	2.07e-164	24.7488	24.6515	24.0993	24.5269	22.3771	22.9342	22.014	23.1074	22.7585	21.2703	-1.76838	0.00790106	Y	Subtilisin-like protease IPR015500 Peptidase S8, subtilisin-related	14	14	14
Solyc07g045420.2.1	2.1e-53	24.3033	23.8009	23.3203	23.8636	22.2948	22.1377	22.1692	22.2531	22.1875	17.6032	-1.67612	0.0242823	Y	ABC-1 domain protein IPR004147 ABC-1	12	12	12
Solyc07g053660.2.1	1.4e-117	26.3131	25.6086	25.1612	25.7734	24.4889	24.2836	23.6597	24.8011	24.3218	22.9324	-1.4516	0.0643884	Y	WD repeat protein IPR020472 G-protein beta WD-40 repeat, region	14	14	14
Solyc07g064560.2.1	2.82e-219	25.7523	25.4644	25.0471	25.4497	23.3823	23.6568	23.0388	24.5652	23.8909	22.9935	-1.55882	0.0189221	Y	Genomic DNA chromosome 5 P1 clone MBG8 IPR017956 AT hook, DNA-binding, conserved site	16	16	16
Solyc08g005490.2.1	1.95e-165	26.5637	26.879	26.7996	26.7535	23.5782	25.7715	25.5654	25.6485	25.6643	21.8747	-1.08922	0.00137045	Y	Dehydration-responsive protein-like IPR004159 Protein of unknown function DUF248, methyltransferase putative	30	30	24
Solyc08g008030.2.1	5.16e-171	25.2184	24.9633	24.6722	24.9684	22.5528	24.2332	23.4564	24.0996	23.9674	22.0444	-1.00106	0.0193895	Y	AT-hook motif nuclear localized protein 1 IPR005175 Protein of unknown function DUF296	9	9	9
Solyc08g042050.2.1	0	27.6084	27.5036	27.262	27.4652	24.4079	24.8393	25.6616	24.7963	25.1569	23.6944	-2.30824	0.000602033	Y	DEAD-box ATP-dependent RNA helicase 3 IPR011545 DNA_RNA helicase, DEAD_DEAH box type, N-terminal	29	29	28
Solyc08g074480.1.1	2.73e-06	29.7563	29.2752	29.6243	29.5659	26.9726	28.7153	28.375	28.8266	28.6514	25.9776	-0.914474	0.0118216	Y	Cortical cell-delineating protein IPR013770 Plant lipid transfer protein and hydrophobic protein, helical	3	3	3
Solyc08g078600.2.1	9.43e-31	23.4463	23.3324	23.1755	23.3223	19.9027	22.4411	22.4567	22.4883	22.4622	16.5571	-0.860141	0.00115937	Y	DNA-directed RNA polymerase III subunit RPC5-like protein IPR006886 Sin-like protein conserved region	10	10	10
Solyc08g078670.2.1	1.67e-39	22.7136	22.5239	22.952	22.7405	19.9987	20.9818	21.7409	20.0851	21.0882	20.1996	-1.6523	0.00658234	Y	Aspartyl protease IPR001461 Peptidase A1	6	6	6
Solyc08g081280.2.1	1.43e-39	22.5471	22.5745	22.048	22.4093	20.0297	20.7159	20.7897	21.3777	20.9927	19.0809	-1.41658	0.00746299	Y	Cell division protein kinase 2 IPR002290 Serine_threonine protein kinase	8	7	7
Solyc09g009300.2.1	7.69e-27	21.8867	21.6572	21.8795	21.8116	18.3044	20.8805	20.8592	21.3696	21.0563	18.8056	-0.755305	0.00979373	Y	BUD31 homolog IPR001748 G10 protein	5	5	5
Solyc09g009340.1.1	3.28e-37	23.5147	23.5606	23.6184	23.5652	18.7724	22.7268	22.0198	22.8403	22.5718	20.7306	-0.993383	0.00399	Y	DNA double-strand break repair protein mre11 IPR003701 DNA repair exonuclease	7	7	7
Solyc09g009850.2.1	4.77e-16	21.4733	21.9315	21.5764	21.6741	19.1366	20.7151	20.4287	20.8963	20.6927	18.0486	-0.981377	0.0109005	Y	Genomic DNA chromosome 5 P1 clone MUB3	4	4	4
Solyc09g010400.2.1	8.85e-200	29.9979	29.2272	30.7372	30.1158	29.1266	28.3469	28.8209	27.0095	28.2395	27.3483	-1.87639	0.074199	Y	Histone H2A IPR002119 Histone H2A	9	4	4
Solyc09g011850.2.1	2.44e-239	27.6287	27.0503	27.5683	27.4381	25.1551	26.7708	25.952	25.9208	26.271	24.7915	-1.16709	0.0209847	Y	Fructokinase-like protein 1 IPR011611 Carbohydrate_purine kinase	22	22	22
Solyc09g074380.2.1	1.91e-87	22.4994	22.8989	22.3829	22.6111	20.2492	22.0526	21.0946	21.5169	21.6082	20.0278	-1.00289	0.0276383	Y	N-rich protein (Fragment) IPR013989 Development and cell death domain	7	7	7
Solyc09g076040.2.1	1.25e-60	24.7133	24.5181	24.2323	24.5012	21.8976	23.8898	22.7859	23.1129	23.3397	22.0579	-1.16154	0.0178112	Y	Protein SUPPRESSOR OF GENE SILENCING 3 homolog IPR005380 Region of unknown function XS	13	13	13
Solyc09g083270.2.1	4.73e-30	23.0447	23.2943	22.7563	23.0484	20.6106	21.6184	22.3232	22.2527	22.0977	20.0765	-0.950726	0.0203529	Y	Genomic DNA chromosome 5 P1 clone MQD19 IPR019310 Protein of unknown function DUF2361	7	7	7
Solyc09g083380.2.1	2e-61	30.3284	26.1623	26.9012	28.9434	29.4254	25.9043	22.8151	23.8627	24.7634	24.8377	-4.17999	0.306698	Y	Histone H1 IPR005818 Histone H1_H5	17	17	16
Solyc09g091430.2.1	1.1e-128	24.7448	25.2267	25.9301	25.3835	24.1277	23.8779	22.4567	24.177	23.6735	22.7049	-1.70994	0.0546177	Y	Pectate lyase 1-27 IPR002022 Pectate lyase_Amb allergen	12	12	10
Solyc09g098360.2.1	1.24e-58	23.6756	24.25	24.4439	24.1584	22.2036	22.9121	22.1756	23.0429	22.7575	20.9828	-1.40095	0.0185549	Y	Ribosome biogenesis protein NSA2 IPR001047 Ribosomal protein S8e	10	10	10
Solyc10g009330.2.1	9.47e-164	24.5124	24.6469	25.1058	24.778	22.6235	23.7951	23.1677	24.1073	23.7407	22.0527	-1.03736	0.0304935	Y	Arginine_serine-rich splicing factor 31 IPR000504 RNA recognition motif, RNP-1	8	8	8
Solyc10g047000.1.1	6.34e-265	24.832	25.3725	25.6387	25.3187	23.4262	24.1373	23.2139	24.396	23.9979	22.5976	-1.32078	0.0282995	Y	mRNA export factor IPR020472 G-protein beta WD-40 repeat, region	16	16	16
Solyc10g050110.1.1	1.63e-145	24.0102	24.2413	24.3456	24.2057	21.1019	22.0501	22.0889	23.2855	22.5966	21.6809	-1.60911	0.00509644	Y	LRR receptor-like serine_threonine-protein kinase, RLP	8	8	8
Solyc10g074820.1.1	1.05e-56	24.9479	24.6676	24.1507	24.6253	22.7187	23.0113	23.5788	23.2237	23.2905	20.9857	-1.3348	0.0198894	Y	Unknown Protein IPR010605 Protein of unknown function DUF1191	6	6	6
Solyc10g078540.1.1	7.7e-137	26.2665	27.1229	27.3315	26.9751	25.4479	24.4684	24.522	26.3278	25.3859	25.0599	-1.58924	0.0570831	Y	H_ACA ribonucleoprotein complex subunit 1-like protein 1 IPR007504 Gar1 protein RNA-binding region	7	7	7
Solyc10g079430.1.1	8.69e-45	23.9755	24.1628	24.5661	24.2562	22.0397	22.8447	21.8715	22.96	22.6341	21.1554	-1.62212	0.00878328	Y	U3 small nucleolar RNA-associated protein 11 IPR007144 Small-subunit processome, Utp11	9	9	9
Solyc10g083520.1.1	1.52e-19	23.7953	23.0527	23.6362	23.5284	21.5354	22.4924	22.1636	22.8255	22.519	20.3867	-1.00934	0.0340977	Y	cDNA clone J033118E13 full insert sequence IPR007033 Protein of unknown function DUF662	8	8	1
Solyc11g012810.1.1	1.14e-49	22.4294	22.5328	22.3711	22.446	18.3168	21.0201	20.7187	21.1671	20.9805	18.2809	-1.46553	0.000157973	Y	Unknown Protein	10	10	10
Solyc11g017440.1.1	1.41e-05	24.3382	23.1705	23.4902	23.7537	22.5706	22.6688	21.92	22.519	22.4037	20.4249	-1.35001	0.0801385	Y	Snakin-2 IPR003854 Gibberellin regulated protein	3	3	3
Solyc11g066280.1.1	7.42e-44	23.8436	24.2052	24.0019	24.0245	21.0404	22.6504	22.1432	23.3024	22.7769	21.4696	-1.24758	0.00910538	Y	U3 small nucleolar ribonucleoprotein protein imp4 IPR007109 Brix domain	8	8	8
Solyc11g066840.1.1	1.47e-28	27.505	26.6167	26.0661	26.8529	25.8896	25.8718	24.8724	24.9903	25.3176	24.0202	-1.53534	0.099806	Y	Histone deacetylase-like protein	9	9	9
Solyc11g071220.1.1	5.27e-53	25.5938	24.5	24.251	24.9063	23.9959	23.3408	21.8971	23.0103	22.8688	21.709	-2.03748	0.0733695	Y	Os05g0596200 protein (Fragment)	14	14	14
Solyc11g071340.1.1	9.73e-134	24.6214	24.7559	24.6592	24.68	20.3148	23.9547	23.1386	23.9494	23.7283	21.9452	-0.95166	0.00609227	Y	ABI3-interacting protein 2 (Fragment) IPR012474 Frigida-like	17	17	17
Solyc12g011190.1.1	1.17e-22	23.3734	23.4844	23.5298	23.4641	19.2835	22.3625	22.489	22.7781	22.5539	19.8271	-0.910155	0.00114377	Y	Nodule inception protein (Fragment) IPR003035 Plant regulator RWP-RK	7	7	7
Solyc12g016190.1.1	1.82e-16	21.2527	21.8981	21.594	21.6055	19.4276	20.5585	20.4652	20.1588	20.4041	17.5654	-1.20143	0.0129412	Y	High mobility group family (Fragment) IPR001606 AT-rich interaction region	7	7	7
Solyc12g017630.1.1	5.8e-47	22.6081	24.1784	23.752	23.6506	22.5984	21.4206	20.1296	22.274	21.5207	20.9098	-2.1299	0.0571837	Y	Nucleolar essential protein 1 IPR005304 Ribosomal biogenesis, methyltransferase, EMG1_NEP1	11	11	11
Solyc12g037980.1.1	0	27.8644	27.4739	27.853	27.7415	24.9722	26.8285	26.2774	27.0143	26.7392	24.7289	-1.00233	0.0106782	Y	Actin-like protein 6A IPR004000 Actin_actin-like	28	28	28
Solyc12g056510.1.1	2.9e-103	24.6363	24.3572	24.1353	24.3909	21.8765	22.8409	22.4148	22.7109	22.6663	19.8987	-1.72455	0.00259729	Y	GT-2 factor (Fragment) IPR017877 MYB-like	14	9	9
Solyc12g100120.1.1	2.04e-126	24.9815	25.1219	25.2947	25.1384	21.9432	23.902	23.7527	24.2696	23.9914	21.5947	-1.14697	0.00238716	Y	Acetyl-CoA carboxylase-like protein IPR012878 Protein of unknown function DUF1680	19	19	19
Solyc01g011040.2.1	1.98e-15	21.9331	22.8153	22.7063	22.5347	20.7909	21.5584	21.3237	21.5635	21.4861	18.0474	-1.04858	0.041403		LRR receptor-like serine_threonine-protein kinase, RLP	6	6	6
Solyc01g087970.2.1	2.17e-220	27.8206	27.5484	27.9766	27.7926	25.0252	27.0327	26.4901	26.799	26.7908	24.3595	-1.00177	0.00752092		Serine carboxypeptidase 1 IPR001563 Peptidase S10, serine carboxypeptidase	23	23	23
Solyc01g104400.2.1	4.31e-15	21.8444	22.1239	22.4326	22.1536	19.8595	20.8959	21.0386	21.2843	21.0819	18.2268	-1.07167	0.0132823		Blue copper protein IPR003245 Plastocyanin-like	4	4	4
Solyc01g111400.2.1	2.78e-253	27.439	27.3207	26.8649	27.2286	24.8943	26.0766	26.4097	26.0985	26.2031	23.298	-1.02552	0.0134858		Subtilisin-like protease IPR015500 Peptidase S8, subtilisin-related	25	25	25
Solyc02g069340.2.1	1.53e-80	25.5256	25.4511	24.5575	25.2398	23.6306	23.4477	22.9099	24.4766	23.7616	22.9492	-1.47816	0.0452652		RNA 3_apos-terminal phosphate cyclase-like protein IPR016443 RNA 3-terminal phosphate cyclase-like, eukaryotic	11	11	11
Solyc02g080210.2.1	4.44e-199	26.6364	27.0051	25.8618	26.5754	25.1428	24.1398	24.6966	25.2834	24.7815	23.4257	-1.79391	0.0334367		Pectinesterase IPR000070 Pectinesterase, catalytic	20	18	6
Solyc02g080670.2.1	1.67e-236	26.1024	27.0489	27.3105	26.9063	25.5326	24.6219	24.5061	25.3082	24.8574	23.2104	-2.04888	0.0289032		Laccase-22 IPR001117 Multicopper oxidase, type 1	20	20	20
Solyc02g087130.2.1	1.19e-30	22.5317	22.313	22.4851	22.4463	18.7708	20.8553	20.2367	20.9241	20.7033	18.6497	-1.74293	0.00033502		Phosphoglycerate mutase IPR002156 Ribonuclease H	9	9	5
Solyc02g087770.2.1	2.78e-96	26.2023	26.7225	25.9602	26.3309	24.49	24.2563	22.5193	24.5743	24.0199	23.2303	-2.31095	0.0102486		Aldose-1-epimerase-like protein IPR015443 Aldose-1-epimerase	13	13	10
Solyc03g006970.1.1	0	28.5185	28.5815	27.7293	28.3249	26.559	26.721	25.8536	26.733	26.4902	24.796	-1.8347	0.0152678		Subtilisin-like protease IPR015500 Peptidase S8, subtilisin-related IPR000183 Orn_DAP_Arg decarboxylase 2 IPR000209 Peptidase S8 and S53, subtilisin, kexin, sedolisin	25	25	25
Solyc03g113030.2.1	2.71e-62	24.4969	25.2699	25.0431	24.9717	23.0214	23.3235	24.0761	24.1057	23.8775	22.0225	-1.09413	0.0334719		Aldose 1-epimerase-like protein IPR015443 Aldose-1-epimerase	9	8	8
Solyc03g119080.2.1	0	31.3069	32.1531	31.9062	31.8305	30.001	30.3986	29.8381	30.4443	30.2521	28.0461	-1.57846	0.0166091		Beta-glucosidase IPR001360 Glycoside hydrolase, family 1	34	34	34
Solyc03g120080.2.1	3.99e-265	26.3094	27.046	26.7077	26.7187	24.7241	25.4317	24.9555	25.8663	25.4652	23.7743	-1.25355	0.0236114		Periodic tryptophan protein 2 IPR020472 G-protein beta WD-40 repeat, region	24	24	24
Solyc04g057870.2.1	2.85e-61	24.3589	24.6042	24.316	24.432	21.2558	23.53	22.7446	23.4751	23.2915	21.4244	-1.14054	0.00472228		Os11g0110100 protein (Fragment)	9	9	9
Solyc04g074410.1.1	1.99e-259	26.4863	27.0244	27.8831	27.2477	26.2404	25.7739	24.6369	25.9529	25.5601	24.2963	-1.68756	0.08082		Os06g0220000 protein (Fragment) IPR006766 Phosphate-induced protein 1 conserved region	13	13	1
Solyc05g006090.2.1	2.42e-46	22.7403	22.7846	23.1276	22.8948	20.1797	21.8676	21.0171	22.2124	21.7807	20.3986	-1.11414	0.0162949		Phosphoglycerate mutase IPR002156 Ribonuclease H	10	10	7
Solyc05g009890.1.1	7.4e-159	27.1046	26.8933	26.9268	26.9779	23.3385	25.5249	25.2542	25.7864	25.5381	23.0911	-1.43978	0.000478685		Chloroplast nucleoid DNA binding protein-like IPR001461 Peptidase A1	14	14	14
Solyc05g013690.2.1	5.55e-152	26.9654	27.0796	26.9979	27.0151	22.4099	25.2388	24.9651	26.3692	25.6597	24.8073	-1.35536	0.00871942		GDSL esterase_lipase At3g26430 IPR001087 Lipase, GDSL	17	17	17
Solyc06g068040.2.1	1.11e-83	24.085	23.5551	23.8804	23.8564	21.3878	22.9207	22.1773	23.1338	22.7986	21.1327	-1.05783	0.018803		Polygalacturonase IPR000743 Glycoside hydrolase, family 28	11	11	11
Solyc07g063010.2.1	2.63e-155	24.5408	25.2174	24.7922	24.8776	22.8312	23.2703	21.7798	22.8558	22.76	21.6477	-2.11763	0.00728597		Fatty acid oxidation complex subunit alpha IPR006176 3-hydroxyacyl-CoA dehydrogenase, NAD binding	10	10	10
Solyc08g067030.2.1	5.25e-292	30.4864	30.7712	30.9154	30.7352	27.9726	29.5369	29.0519	29.8335	29.5091	27.5789	-1.22609	0.00586735		Os01g0611000 protein (Fragment) IPR006946 Protein of unknown function DUF642	20	20	19
Solyc08g068580.2.1	1.04e-171	25.9005	25.7621	25.4588	25.7187	22.9999	24.3368	24.0468	24.1088	24.1696	20.9627	-1.5491	0.00187942		Phospholipase D3 IPR001736 Phospholipase D_Transphosphatidylase	14	14	14
Solyc08g069040.2.1	4.13e-24	23.351	22.7747	22.4238	22.9013	21.3098	21.4624	20.2872	22.0157	21.4186	20.4993	-1.48272	0.0435937		Peroxidase 1 IPR002016 Haem peroxidase, plant_fungal_bacterial	6	6	6
Solyc08g076840.2.1	2.31e-69	24.7585	24.7808	25.269	24.956	22.704	23.0997	23.6578	23.8775	23.5806	21.6392	-1.37541	0.010226		Polyadenylate-binding protein 2 IPR012677 Nucleotide-binding, alpha-beta plait	11	11	11
Solyc08g078640.1.1	2.87e-16	22.6304	22.7311	22.5756	22.6472	18.4645	21.7798	21.0918	21.3666	21.4407	19.4043	-1.20645	0.00118334		Pectinesterase IPR000070 Pectinesterase, catalytic	7	7	7
Solyc08g081620.2.1	3.05e-130	25.4226	24.5302	25.1213	25.0705	23.3143	22.9589	23.7399	23.821	23.5553	21.7947	-1.51511	0.0229273		Endoglucanase 1 IPR008928 Six-hairpin glycosidase-like IPR012341 Six-hairpin glycosidase IPR018221 Glycoside hydrolase, family 9, active site IPR001701 Glycoside hydrolase, family 9	15	15	15
Solyc08g083320.2.1	2.9e-267	26.7415	27.1024	26.8992	26.922	23.9349	24.0632	24.0282	24.2771	24.1271	20.7403	-2.79488	0.000306816		Granule-bound starch synthase IPR011835 Glycogen_starch synthases, ADP-glucose type	29	29	29
Solyc09g007640.2.1	9.47e-88	26.6436	25.7878	26.8164	26.4808	24.9155	25.19	24.6018	25.0559	24.9704	22.6628	-1.51035	0.0312144		Serine carboxypeptidase IPR001563 Peptidase S10, serine carboxypeptidase	14	14	14
Solyc09g008320.2.1	4.26e-27	24.1528	24.3514	24.1643	24.2257	20.5619	23.2062	22.0514	22.7284	22.7371	21.3461	-1.48863	0.00208399		Xyloglucan endotransglucosylase_hydrolase 12 IPR016455 Xyloglucan endotransglucosylase_hydrolase	10	10	10
Solyc09g090680.2.1	2.22e-19	21.1956	20.8457	20.8493	20.9731	18.1812	20.3291	19.8497	20.293	20.1731	17.6541	-0.799944	0.0137572		Cysteine-rich repeat secretory protein 3 IPR002902 Protein of unknown function DUF26	3	3	3
Solyc09g092330.1.1	1.04e-216	26.9384	26.0174	26.1725	26.4349	24.9776	23.5828	23.3651	23.5791	23.5125	19.9417	-2.92243	0.0145311		NAD dependent epimerase_dehydratase family protein expressed-binding domain	17	17	14
Solyc11g069170.1.1	1.36e-41	23.9948	23.9396	24.0178	23.9844	18.8122	22.9136	23.0718	23.2964	23.1025	20.2087	-0.881906	0.000531991		Transmembrane protein 209 IPR019176 Cytochrome B561-related, N-terminal	10	10	10
Solyc12g011140.1.1	1.28e-40	23.8766	23.7942	23.3957	23.7036	21.1418	21.8575	21.8955	22.9031	22.305	21.1369	-1.39868	0.0108521		Subtilisin-like protease IPR015500 Peptidase S8, subtilisin-related	5	5	5
Solyc12g055840.1.1	1.64e-62	26.1748	25.9318	25.6774	25.9422	23.3978	24.3681	24.0855	24.7472	24.4259	22.3201	-1.51633	0.00403021		Glucan endo-1 3-beta-glucosidase 7 IPR000490 Glycoside hydrolase, family 17	10	10	8

## Sheet: 8 hrs I vs 8 hrs NI
8 hrs I vs 8 hrs NI
none

## Sheet: 8 hrs I vs 24 hrs I
8hrs I vs 24 hrs I
Proteins with increased abundance 24 hrs post infection relative to 8 hrs post infection
		light red = 8 hrs INFECTED					dark red = 24 hrs INFECTED
		LFQ Intensity = log2
ID	Posterior Error Probability	LFQ intensity 8hrs Inf Rep1	LFQ intensity 8hrs Inf Rep2	LFQ intensity 8hrs Inf Rep3	Average LFQ intensity 8hrs Inf	Standard Deviation 8hrs Inf	LFQ intensity 24hrs Inf Rep1	LFQ intensity 24hrs Inf Rep2	LFQ intensity 24hrs Inf Rep3	Average LFQ intensity 24 hrs Inf	Standard Deviation 24 hrs Inf	24hrs Inf/8 hrs Inf (log)	p value	Predicted Nuclear Association	Annotation	Peptides	Razor + unique peptides	Unique peptides
Solyc01g005520.2.1	1.15e-82	19.6884	20.3462	17.7586	19.6094	19.0873	23.7517	26.5919	21.9446	25.2452	25.6702	5.63577	0.274852	Y	Tetratricopeptide TPR_2 repeat protein IPR001478 PDZ_DHR_GLGF	16	16	16
Solyc01g006560.2.1	5.25e-122	21.156	23.2755	20.0421	22.109	22.2292	25.0613	26.9786	24.74	25.9559	25.7959	3.84697	0.147206	Y	Lipoxygenase IPR001246 Lipoxygenase, plant	26	26	23
Solyc01g010440.2.1	2.48e-58	20.9392	20.7852	21.0386	20.9247	17.4114	25.2395	24.5189	23.1974	24.5418	23.8386	3.61708	0.0606852	Y	Unknown Protein	9	9	9
Solyc01g073640.2.1	6.76e-32	19.836	21.0387	19.8681	20.3635	19.4116	23.4978	25.02	23.346	24.1675	23.6495	3.80403	0.0829878	Y	Uncharacterized oxidoreductase Mb1385 IPR002347 Glucose_ribitol dehydrogenase	5	5	5
Solyc01g087800.2.1	9.55e-22	21.9889	22.3507	22.2599	22.2079	19.225	23.383	23.458	22.9131	23.2707	20.8922	1.06284	0.0110022	Y	Subtilisin-like protease IPR015500 Peptidase S8, subtilisin-related	7	4	4
Solyc01g088370.2.1	8.51e-143	24.586	24.8248	24.9144	24.7816	21.6571	26.6676	26.6449	25.3735	26.341	25.1005	1.55934	0.0545243	Y	Eukaryotic translation initiation factor 3 subunit B IPR011400 Translation initiation factor eIF-3b	26	26	26
Solyc01g090190.2.1	3.1e-39	18.9241	19.8727	20.157	19.7398	18.3909	24.2355	24.5902	23.01	24.0869	23.0309	4.34712	0.0267422	Y	Nuclear RNA binding protein IPR006861 Hyaluronan_mRNA binding protein	11	11	11
Solyc01g099100.2.1	8e-223	22.8968	23.535	23.0794	23.196	21.1121	26.2657	26.5303	26.0978	26.309	23.6018	3.11303	0.000596103	Y	Long-chain-fatty-acid coa ligase IPR000873 AMP-dependent synthetase and ligase	19	19	19
Solyc01g099630.2.1	5.67e-151	26.3186	26.6269	25.9231	26.3179	24.2536	27.7061	27.6007	27.2698	27.5372	24.8171	1.21933	0.00572049	Y	Xyloglucan endotransglucosylase_hydrolase 5 IPR016455 Xyloglucan endotransglucosylase_hydrolase IPR008263 Glycoside hydrolase, family 16, active site	19	19	16
Solyc01g099670.2.1	5.58e-31	22.0711	23.2521	23.2386	22.9491	21.6084	24.2641	25.362	24.0766	24.6858	23.7419	1.7367	0.0853566	Y	40S ribosomal protein S10-like IPR005326 Plectin_S10, N-terminal	6	6	2
Solyc01g102350.2.1	2.31e-111	24.0475	23.1728	22.6395	23.4053	22.4142	25.7462	25.7174	25.6752	25.7132	20.3715	2.30792	0.000189098	Y	Pectinacetylesterase like protein (Fragment) IPR004963 Pectinacetylesterase	11	11	11
Solyc01g102510.2.1	0	25.1707	25.4181	25.5437	25.3857	22.4268	26.315	26.0584	26.1697	26.1849	22.705	0.799193	0.00316698	Y	Genomic DNA chromosome 5 P1 clone MXC17 IPR017986 WD40 repeat, region	35	35	35
Solyc01g102560.2.1	2.72e-40	22.8064	22.9683	22.9544	22.9116	18.8783	25.0765	25.7991	24.4327	25.2097	24.1105	2.2981	0.0417618	Y	Eukaryotic translation initiation factor 3 subunit 8-like protein IPR000717 Proteasome component region PCI	8	8	1
Solyc01g106050.2.1	8.46e-110	22.8171	23.1346	23.5551	23.2008	21.2511	24.0622	24.3932	24.1557	24.2105	21.1604	1.00971	0.00779946	Y	Dynamin-2 IPR000375 Dynamin central region	15	8	6
Solyc01g108490.2.1	1.11e-96	24.5295	24.6184	23.7002	24.3376	22.6545	26.2996	25.1984	25.5924	25.7703	24.4416	1.43268	0.0581511	Y	Serine carboxypeptidase 1 IPR001563 Peptidase S10, serine carboxypeptidase	14	14	14
Solyc01g109660.2.1	1.77e-102	25.578	25.382	25.3792	25.4494	21.8185	28.2613	28.6084	27.5145	28.1964	26.7058	2.74694	0.0143788	Y	Glycine-rich RNA-binding protein IPR015465 RNA recognition motif, glycine rich protein	12	12	9
Solyc01g112150.2.1	3.69e-75	22.7644	22.2295	22.8137	22.6257	20.3662	23.8291	24.5225	23.6455	24.0505	22.4903	1.42483	0.0353814	Y	Sec1-1 syntaxin binding protein IPR001619 Sec1-like protein	8	8	8
Solyc02g021560.2.1	5.91e-110	21.081	20.6054	19.5379	20.5403	19.4796	24.796	25.6676	24.4398	25.0634	23.9417	4.52314	0.0227281	Y	Heterogeneous nuclear ribonucleoprotein A3-like protein 2 IPR000504 RNA recognition motif, RNP-1	15	13	13
Solyc02g065170.2.1	5.44e-85	20.696	21.7391	20.8628	21.1756	19.9107	22.5682	22.7503	22.0567	22.4871	20.3943	1.31144	0.022998	Y	Laccase-22 IPR001117 Multicopper oxidase, type 1	12	7	7
Solyc02g069100.2.1	1.29e-63	22.7524	22.1816	22.1291	22.3831	20.4012	24.0837	23.3664	23.8965	23.8129	21.7656	1.42984	0.013734	Y	Cathepsin B IPR015643 Peptidase C1A, cathepsin B	9	9	9
Solyc02g069450.2.1	3.02e-111	24.1914	24.2973	23.8274	24.119	21.5061	25.2115	26.8006	25.8312	26.0977	25.268	1.97876	0.0837479	Y	Photosystem I reaction center subunit III IPR003666 Photosystem I reaction centre protein PsaF, subunit III	9	1	1
Solyc02g069460.2.1	5.35e-120	27.5497	28.7116	27.8381	28.1214	26.9502	29.2663	30.6279	29.6053	29.9548	29.0153	1.83333	0.0807699	Y	Photosystem I reaction center subunit III IPR003666 Photosystem I reaction centre protein PsaF, subunit III	9	9	1
Solyc02g078120.1.1	7.92e-198	22.5117	23.7419	21.9948	22.9428	22.3225	26.078	26.4095	25.4325	26.0279	24.3928	3.08506	0.0099033	Y	Eukaryotic translation initiation factor 3 subunit 7 IPR007783 Eukaryotic translation initiation factor 3, subunit 7	17	17	17
Solyc02g086830.2.1	1.19e-60	20.6605	19.8565	22.1558	21.2104	20.915	23.1287	24.4269	22.4177	23.5688	23.0913	2.3584	0.130921	Y	Protease Do-like (S2 serine-type protease) IPR001254 Peptidase S1 and S6, chymotrypsin_Hap	8	8	8
Solyc02g087190.1.1	2.14e-37	19.7922	19.4538	19.4614	19.5779	16.7276	21.4011	20.9473	21.0115	21.1343	18.6368	1.55634	0.00336545	Y	Peroxidase 65 IPR002016 Haem peroxidase, plant_fungal_bacterial	5	5	5
Solyc02g090490.2.1	2.66e-87	21.1811	20.8702	22.5137	21.7087	21.0883	24.0873	24.5681	25.6541	24.924	24.1409	3.2153	0.0575445	Y	Patatin-like protein 3 IPR002641 Patatin	10	10	9
Solyc02g092580.2.1	1.2e-165	16.6197	17.0008	18.0885	17.3768	16.5389	27.2539	27.5813	26.4396	27.1664	25.7261	9.78966	0.00934277	Y	Peroxidase IPR002016 Haem peroxidase, plant_fungal_bacterial	13	13	12
Solyc03g005230.2.1	9.35e-174	22.6334	23.7128	24.0139	23.5636	22.3502	25.1546	26.2797	25.3946	25.6947	24.502	2.13103	0.0407083	Y	Menaquinone biosynthesis methyltransferase ubiE IPR013216 Methyltransferase type 11	7	7	7
Solyc03g005900.2.1	7.44e-213	23.4251	23.0766	22.8774	23.1443	20.793	25.9108	25.5884	25.2299	25.603	23.5015	2.45864	0.00385652	Y	GDSL esterase_lipase At5g45670 IPR001087 Lipase, GDSL	14	14	12
Solyc03g083280.2.1	3.92e-21	21.9778	22.2979	22.106	22.1332	18.9837	23.2488	23.0413	23.1455	23.1477	19.3489	1.01447	0.000654086	Y	Pentatricopeptide repeat-containing protein IPR002885 Pentatricopeptide repeat	6	6	6
Solyc03g111560.2.1	2.74e-06	20.4742	20.6412	20.3423	20.4911	17.23	21.7466	21.1353	21.2406	21.3997	19.3259	0.908558	0.0294429	Y	Glucan synthase like 7	2	2	2
Solyc03g112150.1.1	1.04e-213	24.3822	24.553	24.4383	24.4596	20.4219	25.5537	27.0889	26.2494	26.4329	25.5068	1.97327	0.0703109	Y	Elongation factor Tu IPR004541 Translation elongation factor EFTu_EF1A, bacterial and organelle	21	11	11
Solyc03g113220.2.1	1.62e-53	22.7056	22.3915	22.543	22.5524	19.3541	24.1169	24.4522	23.4891	24.0723	22.4196	1.51993	0.0244041	Y	SPFH domain_band 7 family protein IPR001107 Band 7 protein	10	10	5
Solyc03g115360.2.1	1.1e-25	20.4977	21.4928	20.8149	20.9965	19.5468	22.7728	24.8072	23.003	23.8362	23.5719	2.83973	0.148587	Y	40S ribosomal protein S19-like IPR001266 Ribosomal protein S19e	9	9	5
Solyc03g115900.2.1	1.38e-62	24.3396	24.695	25.5775	24.9681	23.8606	26.9505	28.3836	27.0029	27.6096	26.9083	2.64147	0.078699	Y	Chlorophyll a-b binding protein P4, chloroplastic IPR001344 Chlorophyll A-B binding protein	6	6	2
Solyc03g117980.2.1	5.95e-82	22.3599	22.4719	23.5961	22.9243	21.9648	25.5746	25.4881	25.106	25.4035	22.8011	2.47911	0.00166454	Y	Respiratory burst oxidase-like protein IPR013121 Ferric reductase, NAD binding	16	16	16
Solyc03g118020.2.1	1.34e-169	23.9577	24.7083	23.7558	24.2013	22.7622	25.4711	26.2353	25.0758	25.6764	24.4343	1.47508	0.066558	Y	Tudor _ nuclease domain-containing protein IPR016685 RNA-induced silencing complex, nuclease component Tudor-SN	24	24	10
Solyc03g118690.2.1	6.56e-52	20.9029	22.2588	20.6191	21.4492	20.8382	23.978	25.278	22.9131	24.3713	24.0187	2.92211	0.128999	Y	Glutamyl-tRNA(Gln) amidotransferase subunit A IPR000120 Amidase signature enzyme	12	12	12
Solyc03g121330.2.1	1.72e-17	20.7501	22.4622	22.0034	21.9007	20.948	23.3054	23.9933	24.1554	23.8624	22.051	1.96164	0.0148988	Y	60S ribosomal protein L28 IPR002672 Ribosomal protein L28e	7	7	7
Solyc03g121500.2.1	2.96e-36	20.2759	20.0276	19.4224	19.9512	18.1331	23.6285	22.8402	23.5423	23.3775	21.4965	3.42635	0.00450963	Y	Myosin-like protein	9	9	9
Solyc03g123900.2.1	8.4e-74	22.5007	22.8512	23.251	22.9002	20.9579	24.8472	24.7095	24.6599	24.7411	20.8662	1.84085	0.000233102	Y	Mannosyl-oligosaccharide 1 2-alpha-mannosidase IPR001382 Glycoside hydrolase, family 47	11	11	11
Solyc04g008520.2.1	2.56e-46	21.9537	21.9732	22.1007	22.0107	17.8559	23.3017	24.2072	23.3235	23.6759	22.3011	1.66524	0.0372056	Y	Outer envelope protein	6	6	6
Solyc04g011360.2.1	3.16e-70	20.2435	20.6767	21.2915	20.8019	19.3658	22.3888	23.3944	21.8416	22.6883	21.856	1.8864	0.091126	Y	Ras-related protein Rab-8A IPR003579 Ras small GTPase, Rab type	6	6	2
Solyc04g079200.2.1	1.78e-29	21.4368	21.3257	21.1716	21.3155	17.8663	23.3996	23.362	23.5873	23.453	19.9025	2.13758	0.000108213	Y	26S proteasome regulatory subunit IPR000555 Mov34_MPN_PAD-1	6	6	6
Solyc04g079270.2.1	2.88e-57	23.5037	23.705	24.1145	23.7972	21.6233	25.2087	25.0666	24.3767	24.927	23.0931	1.12981	0.0343867	Y	Sorting and assembly machinery component 50 homolog	13	13	13
Solyc04g080630.2.1	7.97e-29	22.37	22.3893	22.8376	22.549	20.1673	24.3465	24.7212	23.3149	24.2396	23.0546	1.69064	0.0544557	Y	50S ribosomal protein L31 IPR002150 Ribosomal protein L31	4	4	4
Solyc04g081880.2.1	1.71e-111	23.7314	23.0503	23.1875	23.3541	21.4217	25.5652	24.4852	24.946	25.067	23.6658	1.71297	0.0358453	Y	Ribonuclease P protein subunit p25 IPR002775 Alba, DNA_RNA-binding protein	9	9	9
Solyc05g005190.2.1	4.19e-43	21.1796	21.8877	22.7738	22.0937	21.226	23.0601	24.5509	23.5505	23.8579	22.9865	1.76423	0.0985939	Y	ADP-ribosylation factor IPR006688 ADP-ribosylation factor	5	5	5
Solyc05g006170.2.1	1.52e-24	21.1752	21.6669	21.2103	21.3687	19.0403	23.1076	23.0376	22.5	22.9061	20.6831	1.53736	0.00724166	Y	NACHT, LRR and PYD domains-containing protein 5 IPR003590 Leucine-rich repeat, ribonuclease inhibitor subtype	6	6	6
Solyc05g007490.2.1	1.27e-49	22.3113	22.9564	23.1202	22.8359	20.9576	23.8843	24.1441	23.7801	23.9444	21.032	1.10845	0.00713069	Y	Dehydration-responsive family protein IPR004159 Protein of unknown function DUF248, methyltransferase putative	13	13	8
Solyc05g009530.2.1	2.43e-234	24.1376	24.9133	25.371	24.8927	23.5725	27.9121	27.5146	26.9645	27.5147	25.8576	2.62201	0.0109739	Y	Dihydrolipoyllysine-residue acetyltransferase component of pyruvate dehydrogenase complex IPR001078 2-oxoacid dehydrogenase acyltransferase, catalytic domain	18	18	16
Solyc05g016410.2.1	1.88e-32	20.5923	20.2022	19.9234	20.2656	18.1801	21.324	21.5097	21.4158	21.4185	17.4606	1.15294	0.00153925	Y	Casein kinase IPR002290 Serine_threonine protein kinase	11	3	2
Solyc05g020010.1.1	9.58e-33	20.593	22.1355	20.9277	21.3793	20.6458	27.3549	28.7688	27.202	27.9602	27.3423	6.58091	0.0581762	Y	Photosystem I P700 chlorophyll a apoprotein A2 IPR001280 Photosystem I psaA and psaB	2	2	2
Solyc05g026310.2.1	2.38e-36	19.4586	19.9131	19.5024	19.6397	17.1758	21.9619	21.6094	20.8449	21.5432	20.0792	1.90352	0.0255823	Y	Derlin-3 IPR007599 Der1-like	3	3	3
Solyc05g054370.2.1	1.59e-298	26.2271	26.5618	26.0164	26.2861	23.9178	27.3848	26.9079	27.1805	27.1708	24.5566	0.884764	0.0149662	Y	Acyl-CoA dehydrogenase IPR009100 Acyl-CoA dehydrogenase_oxidase, middle and N-terminal	31	31	23
Solyc05g056050.2.1	1.63e-97	20.6583	21.0057	23.7456	22.5025	22.7468	25.0706	26.2659	25.0707	25.5866	24.6453	3.08412	0.0471776	Y	Chlorophyll a-b binding protein 6A, chloroplastic IPR001344 Chlorophyll A-B binding protein	8	8	1
Solyc06g005160.2.1	5.11e-24	19.6057	20.2811	21.2646	20.5455	19.7617	22.8522	23.8624	22.8555	23.2732	22.0785	2.72763	0.029927	Y	Ascorbate peroxidase IPR019793 Peroxidases heam-ligand binding site IPR019794 Peroxidase, active site IPR002016 Haem peroxidase, plant_fungal_bacterial	4	4	4
Solyc06g005500.2.1	8.88e-33	22.0607	20.6004	20.314	21.2081	20.6941	23.2774	22.4926	23.4193	23.1167	21.425	1.90859	0.0245384	Y	ATP binding _ serine-threonine kinase IPR002290 Serine_threonine protein kinase	8	8	7
Solyc06g005710.2.1	0	27.8265	28.4358	28.0251	28.1185	25.943	29.8241	31.2597	29.0872	30.3451	29.9848	2.22658	0.155893	Y	cDNA clone 002-143-C11 full insert sequence-binding domain	29	29	29
Solyc06g009970.2.1	8.25e-241	31.1335	32.1612	30.8103	31.4889	30.5455	33.0513	33.2378	32.4902	32.9599	30.9691	1.47093	0.0242773	Y	Elongation factor 1-alpha IPR004539 Translation elongation factor EF1A, eukaryotic and archaeal IPR000795 Protein synthesis factor, GTP-binding	28	28	7
Solyc06g060340.2.1	1.11e-151	25.6202	27.0774	27.4562	26.9063	26.0124	28.2477	29.9098	28.5088	29.0858	28.5068	2.17953	0.118096	Y	Chloroplast photosystem II-associated protein IPR001344 Chlorophyll A-B binding protein	10	10	10
Solyc06g072540.1.1	2.96e-22	28.0255	28.3535	28.2144	28.204	25.0575	29.9215	31.6684	29.2264	30.651	30.4902	2.44698	0.189104	Y	ATP synthase subunit alpha chloroplastic	4	4	2
Solyc06g073260.2.1	3.13e-198	24.9849	25.4004	24.4365	24.9933	23.3636	26.7033	28.0696	26.3383	27.2409	26.6772	2.24757	0.114692	Y	NAD-dependent epimerase_dehydratase-binding domain	22	22	22
Solyc06g076150.2.1	4.03e-43	21.3437	21.7442	21.0875	21.4174	19.3181	23.892	24.5206	23.0322	23.9379	22.887	2.52051	0.0418624	Y	Eukaryotic translation initiation factor 3 subunit 8-like protein IPR008905 Eukaryotic translation initiation factor 3 subunit 8, N-terminal	7	6	6
Solyc07g005810.2.1	4.09e-51	19.7234	20.1155	18.9163	19.6664	18.2964	25.1335	25.893	23.9247	25.1926	24.4696	5.5262	0.0489724	Y	Eukaryotic translation initiation factor 4 IPR016021 MIF4-like, type 1_2_3	12	10	10
Solyc07g005830.2.1	5.29e-77	21.4371	20.6276	20.2555	20.8604	19.6645	25.1371	24.2874	23.5686	24.4721	23.5716	3.61172	0.0414643	Y	Translation initiation factor IF-3 IPR001288 Translation initiation factor 3	13	13	13
Solyc07g008560.2.1	2.16e-202	25.4795	25.3794	25.341	25.4012	21.0802	27.62	27.3503	27.9021	27.6417	25.2519	2.24049	0.00202957	Y	Purple acid phosphatase IPR008963 Purple acid phosphatase-like, N-terminal	23	23	10
Solyc07g018360.2.1	2.09e-106	22.4378	22.6877	20.3239	22.1279	21.4591	24.707	25.5638	23.5464	24.8262	24.1631	2.69827	0.0835568	Y	Elongation factor Ts IPR014039 Translation elongation factor EFTs_EF1B, dimerisation	17	17	17
Solyc07g044860.2.1	1.62e-268	24.4974	25.8244	19.5096	24.7363	24.8175	28.6987	30.2569	28.0594	29.3112	29.0081	4.57489	0.110398	Y	Oxygen-evolving enhancer protein 2, chloroplastic IPR002683 Photosystem II oxygen evolving complex protein PsbP	17	17	17
Solyc07g055060.2.1	5.75e-89	21.5772	22.54	21.251	21.8978	20.8752	24.6865	25.8162	23.9017	25.0156	24.4245	3.11771	0.0829284	Y	Phosphoenolpyruvate carboxylase 1 IPR015813 Pyruvate_Phosphoenolpyruvate kinase, catalytic core IPR001449 Phosphoenolpyruvate carboxylase	20	20	11
Solyc07g056170.2.1	3.31e-143	23.8505	24.4356	23.2733	23.9302	22.5916	26.1337	25.2233	25.3104	25.6172	24.1967	1.687	0.0385325	Y	Subtilisin-like protease IPR015500 Peptidase S8, subtilisin-related	19	19	19
Solyc07g061790.2.1	2.69e-86	22.0029	22.6804	22.0589	22.2814	20.4258	24.3011	25.7545	23.8463	24.8758	24.4257	2.59438	0.120088	Y	Heme-binding protein 2 IPR006917 SOUL haem-binding protein	9	9	9
Solyc08g007220.2.1	9.06e-99	19.6999	19.7188	20.4508	20.0009	18.3433	27.151	26.147	24.4505	26.2907	25.9182	6.28974	0.0912691	Y	Nuclear RNA binding protein (Fragment) IPR006861 Hyaluronan_mRNA binding protein	15	15	15
Solyc08g068340.2.1	6.35e-158	23.0163	23.5437	23.2185	23.276	20.8601	25.8091	26.1779	25.0676	25.7549	24.2865	2.47887	0.0173024	Y	Eukaryotic translation initiation factor 3 subunit 6-interacting protein IPR019382 RNA polymerase I-associated factor PAF67	14	14	14
Solyc08g080900.2.1	5.52e-35	22.0337	22.5743	22.6633	22.4494	20.2621	24.1026	24.4064	24.2406	24.2552	21.0144	1.80587	0.000550661	Y	Glutathione S-transferase IPR017933 Glutathione S-transferase_chloride channel, C-terminal	5	5	5
Solyc09g005740.1.1	3.33e-07	20.6536	20.5724	20.2477	20.5016	17.6959	22.2752	22.7687	21.077	22.198	21.2405	1.69639	0.0813876	Y	Chloroplast lumen common family protein IPR011990 Tetratricopeptide-like helical	3	3	3
Solyc09g009940.2.1	6.59e-186	19.4807	20.355	19.6654	19.8848	18.3185	27.864	28.0645	25.6614	27.5217	26.8656	7.63695	0.0532214	Y	Signal recognition particle protein IPR004780 Signal recognition particle, SRP	31	31	31
Solyc09g010460.2.1	1.86e-135	23.686	23.7667	24.2459	23.9214	21.7356	25.5815	25.875	25.0246	25.5352	23.7152	1.61384	0.0162491	Y	Eukaryotic translation initiation factor 3 subunit A IPR000717 Proteasome component region PCI	22	22	22
Solyc09g014520.2.1	1.44e-237	26.2908	27.2488	27.6623	27.1731	25.9659	29.5942	30.7654	29.271	30.0276	29.249	2.85452	0.0635012	Y	Chlorophyll a-b binding protein 6A, chloroplastic IPR001344 Chlorophyll A-B binding protein	16	16	16
Solyc09g063130.2.1	1.25e-149	24.589	25.4293	25.043	25.0607	23.2507	28.555	29.9427	27.2572	28.9784	28.7487	3.9177	0.130821	Y	Photosystem I reaction center subunit IV A IPR003375 Photosystem I reaction centre subunit IV_PsaE	6	6	4
Solyc09g074950.2.1	2.65e-303	20.8933	21.6468	20.1294	21.0197	20.0417	23.9006	21.853	24.1085	23.5768	22.8674	2.5571	0.080442	Y	Katanin p60 ATPase-containing subunit IPR003959 ATPase, AAA-type, core	21	17	17
Solyc09g075290.2.1	1.71e-70	22.9203	23.132	23.2167	23.095	19.8228	23.8148	23.6915	23.775	23.7613	19.2319	0.666327	0.00121422	Y	Ribosomal protein L18 IPR000039 Ribosomal protein L18e	10	6	5
Solyc09g090520.2.1	2.59e-40	20.2965	21.8495	20.4342	21.0433	20.4194	23.3799	24.4068	23.1487	23.7546	22.7496	2.71122	0.0446241	Y	Heterogeneous nuclear ribonucleoprotein A3 IPR012677 Nucleotide-binding, alpha-beta plait	7	7	7
Solyc09g090720.2.1	3.44e-11	19.9455	20.1177	19.6691	19.9224	17.2199	20.916	22.432	21.5082	21.7553	20.8593	1.83289	0.0819437	Y	26S proteasome regulatory subunit IPR000717 Proteasome component region PCI	4	4	3
Solyc09g091590.2.1	3.36e-111	23.4595	22.8509	22.8526	23.084	21.1266	24.6011	23.8233	24.7766	24.4558	22.792	1.37182	0.0325383	Y	Ribonuclease P protein subunit p25 IPR002775 Alba, DNA_RNA-binding protein	8	8	7
Solyc09g091830.2.1	1.94e-100	20.585	21.2757	21.4823	21.1624	19.4137	22.4446	22.01	23.0835	22.5808	21.1845	1.41836	0.0519984	Y	Peptidoglycan binding domain containing protein IPR002477 Peptidoglycan binding-like	6	6	6
Solyc10g007150.2.1	5.79e-60	22.1024	21.5375	22.0757	21.9276	19.6444	23.2814	23.3037	23.1342	23.2417	19.2459	1.31411	0.000565424	Y	Apoptosis inhibitor IPR008383 Apoptosis inhibitory 5	9	9	9
Solyc10g008800.2.1	3.27e-24	20.9093	20.7347	21.4208	21.0518	19.0949	22.7107	22.4379	22.3882	22.5194	19.506	1.46758	0.00203959	Y	Apoptosis inhibitor 5 IPR008383 Apoptosis inhibitory 5	7	7	7
Solyc10g009220.2.1	6.28e-20	20.0675	20.3471	20.4798	20.3082	17.4919	23.8692	23.3991	23.7075	23.6715	21.0362	3.36333	0.000637227	Y	Polyadenylate-binding protein 4-like IPR003954 RNA recognition, region 1	7	7	7
Solyc10g017850.2.1	5.7e-78	20.8662	20.4138	21.8659	21.1806	20.2851	23.5598	24.6953	23.6925	24.0769	22.9712	2.89637	0.033262	Y	Peroxisomal membrane protein 11-1 IPR008733 Peroxisomal biogenesis factor 11	5	5	5
Solyc10g051390.1.1	6.01e-50	23.244	23.0291	21.7762	22.8117	21.67	24.6861	25.4949	24.1443	24.883	23.8165	2.07136	0.0542899	Y	RNA-binding glycine-rich protein-1b IPR015465 RNA recognition motif, glycine rich protein	7	5	5
Solyc10g080770.1.1	3.14e-39	23.9991	23.775	23.3828	23.7409	21.4819	25.1169	24.7503	24.3801	24.7803	22.7983	1.03934	0.031077	Y	BZIP transcription factor IPR011616 bZIP transcription factor, bZIP-1	9	9	8
Solyc10g081030.1.1	3.71e-64	21.0298	21.6351	21.0564	21.2685	19.2723	23.0206	23.1961	22.8033	23.0156	20.1275	1.74703	0.0014031	Y	Nascent polypeptide-associated complex alpha subunit-like protein IPR016641 Nascent polypeptide-associated complex, alpha subunit	3	3	3
Solyc10g081530.1.1	5.74e-25	22.0906	21.9882	21.5774	21.9019	19.4179	23.1385	24.0443	23.2277	23.5308	22.1004	1.62887	0.0354911	Y	V-type proton ATPase subunit d 1 IPR016727 ATPase, V0 complex, subunit D	6	5	5
Solyc10g083290.1.1	1.11e-224	25.5801	24.9205	25.0106	25.2011	23.2662	26.6937	26.5651	26.982	26.7576	24.0333	1.55647	0.00286831	Y	Beta-fructofuranosidase insoluble isoenzyme 2 IPR018053 Glycoside hydrolase, family 32, active site IPR013148 Glycosyl hydrolases family 32, N-terminal IPR001362 Glycoside hydrolase, family 32	21	21	16
Solyc11g010470.1.1	1.56e-76	21.0694	20.758	21.2369	21.0348	18.425	22.3886	24.4171	22.3211	23.3967	23.2297	2.36191	0.192551	Y	14-3-3 protein beta_alpha IPR000308 14-3-3 protein	9	8	7
Solyc11g017070.1.1	1.99e-56	22.3845	21.3462	21.9997	21.9713	20.4237	23.7244	23.8166	23.5224	23.693	20.4038	1.72173	0.00115862	Y	Eukaryotic translation initiation factor 3 subunit 2 IPR020472 G-protein beta WD-40 repeat, region	9	9	9
Solyc11g040370.1.1	4.16e-99	22.455	22.8756	22.129	22.5191	20.583	24.4312	24.2942	24.1586	24.2989	20.8935	1.77989	0.000535302	Y	Far upstream element-binding protein 3 IPR018111 K Homology, type 1, subgroup	10	10	10
Solyc11g043200.1.1	3.37e-42	21.5955	21.9084	21.1427	21.5824	19.6292	22.39	22.7027	22.8628	22.665	20.0382	1.08259	0.0107365	Y	Dynamin IPR001401 Dynamin, GTPase region	5	4	3
Solyc11g043210.1.1	5.06e-101	23.4227	23.4491	23.4351	23.4356	16.6676	24.7317	24.7586	23.9595	24.5277	22.702	1.09203	0.0311082	Y	Dynamin-2 IPR000375 Dynamin central region	15	15	8
Solyc11g065880.1.1	3.3e-56	20.8846	20.7114	20.2533	20.6402	18.4188	22.0011	21.3214	21.5423	21.6499	19.6359	1.00977	0.0318243	Y	Polyadenylate-binding protein 4 IPR012677 Nucleotide-binding, alpha-beta plait	5	5	5
Solyc11g066110.1.1	1.67e-50	23.0137	22.2632	22.7564	22.7103	20.7208	24.2151	23.96	23.8654	24.0212	21.0583	1.31086	0.00320488	Y	Inner membrane protein oxaA IPR001708 Membrane insertion protein, OxaA_YidC	8	8	8
Solyc11g066410.1.1	5.69e-41	21.0577	22.6616	23.1603	22.5318	21.7914	25.0272	25.2782	23.8628	24.8407	23.6557	2.30884	0.0387436	Y	50S ribosomal protein L9 IPR000244 Ribosomal protein L9	6	6	6
Solyc12g005630.1.1	5.95e-47	20.9704	21.2645	21.7613	21.3696	19.5507	24.3665	26.6914	25.1994	25.7434	25.4546	4.37388	0.114331	Y	Cytochrome b6-f complex iron-sulfur subunit IPR005805 Rieske iron-sulphur protein, C-terminal	7	7	7
Solyc12g009140.1.1	1e-22	20.8006	20.9462	20.9088	20.8865	16.6163	21.8213	23.3798	22.0635	22.5948	21.9248	1.70831	0.128456	Y	Proteasome subunit alpha type IPR001353 Proteasome, subunit alpha_beta	8	8	8
Solyc12g009410.1.1	1.66e-28	20.0356	20.9457	21.0811	20.7561	19.2209	24.6115	22.9849	21.6951	23.5688	23.4779	2.81274	0.189257	Y	Pyruvate dehydrogenase E1 component alpha subunit E1 component, alpha subunit, subgroup y	8	8	8
Solyc12g009960.1.1	6.74e-73	21.0225	21.0836	19.6656	20.7207	19.5687	25.2155	26.1505	24.9058	25.5253	24.4548	4.80469	0.0247745	Y	Eukaryotic translation initiation factor 4 IPR016021 MIF4-like, type 1_2_3	15	15	13
Solyc12g019550.1.1	4.82e-11	17.3498	17.069	15.743	16.8701	15.8275	26.1714	25.1337	23.5661	25.3101	24.9247	8.44002	0.0870677	Y	Unknown Protein	3	3	3
Solyc12g021280.1.1	4.18e-67	21.4849	21.1555	21.509	21.3919	18.4617	22.8232	23.923	22.5111	23.2196	22.3548	1.82772	0.0866304	Y	Protein kinase IPR002290 Serine_threonine protein kinase	5	5	5
Solyc12g027720.1.1	3.12e-29	19.5279	20.9224	21.8688	21.0632	20.5611	25.3917	27.3825	23.402	26.1926	26.3694	5.1294	0.210903	Y	ATP synthase subunit b, chloroplastic	4	4	4
Solyc12g038080.1.1	2.6e-36	21.9441	22.131	22.9006	22.3873	20.9665	25.6606	25.0401	24.449	25.1338	23.8577	2.74646	0.0240643	Y	Photosystem II CP43 chlorophyll apoprotein IPR000932 Photosystem antenna protein-like	2	2	2
Solyc12g044860.1.1	1.79e-48	20.7782	21.7918	20.7583	21.1951	20.0226	22.493	22.9345	22.6946	22.7187	20.0173	1.52354	0.00658105	Y	ATP dependent RNA helicase IPR011545 DNA_RNA helicase, DEAD_DEAH box type, N-terminal	10	5	5
Solyc12g056830.1.1	0	21.2624	24.7178	21.2762	23.3756	23.7868	26.96	28.7979	26.22	27.7462	27.6515	4.37064	0.153921	Y	ATP synthase delta subunit IPR000711 ATPase, F1 complex, OSCP_delta subunit	12	12	12
Solyc12g094620.1.1	1.45e-93	22.0799	23.6059	22.2458	22.8174	22.153	25.0521	26.0423	25.4132	25.5617	24.0744	2.74432	0.0162035	Y	Catalase IPR018028 Catalase related subgroup	16	15	14
Solyc00g042130.1.1	2.93e-17	24.5536	24.7749	25.0135	24.7929	22.1435	27.895	29.0337	27.0281	28.217	27.6684	3.42412	0.0832266		ATP synthase subunit alpha IPR005294 ATPase, F1 complex, alpha subunit	5	5	4
Solyc00g230080.1.1	4.54e-70	24.7663	24.8589	24.776	24.801	19.9903	27.231	28.0497	26.881	27.4732	26.2725	2.67222	0.0284003		Photosystem II D2 protein IPR000484 Photosynthetic reaction centre, L_M	2	2	2
Solyc01g007320.2.1	0	28.9624	29.5812	28.6222	29.111	27.5834	31.5153	33.334	30.688	32.2784	32.1937	3.16736	0.17823		ATP synthase subunit beta chloroplastic IPR005722 ATPase, F1 complex, beta subunit	44	44	41
Solyc01g007330.2.1	0	31.4771	32.1335	30.2609	31.4803	30.6734	33.5624	34.9009	32.6546	33.9996	33.6245	2.51933	0.139721		Ribulose bisphosphate carboxylase large chain IPR000685 Ribulose bisphosphate carboxylase, large subunit, C-terminal	45	45	45
Solyc01g007380.1.1	1.35e-234	26.0855	26.1912	25.9246	26.0712	22.6302	28.4187	29.8299	27.7244	28.9305	28.5368	2.8593	0.12133		Apocytochrome f IPR002325 Cytochrome f	21	21	12
Solyc01g007500.2.1	0	26.5288	27.4748	27.4587	27.2164	25.6097	30.1905	31.152	29.4525	30.4321	29.6596	3.21575	0.0578561		Photosystem II CP47 chlorophyll apoprotein IPR017486 Photosystem II, PsbB	21	21	21
Solyc01g007530.2.1	1.03e-52	22.1183	24.3763	23.0057	23.4656	23.1074	26.7075	28.196	26.5256	27.3514	26.8165	3.88574	0.0800094		Cytochrome b6 IPR005797 Cytochrome b_b6, N-terminal	4	4	2
Solyc01g010750.2.1	2.2e-32	23.4619	23.7435	23.0386	23.4432	21.3738	24.5857	24.4065	24.6992	24.5688	21.2615	1.12558	0.00323145		Stress responsive protein IPR008997 Ricin B-related lectin	7	7	7
Solyc01g080280.2.1	1.71e-199	24.8946	25.8595	22.8368	24.9841	24.6731	27.2512	28.8497	27.2376	27.9936	27.4822	3.00946	0.0990237		Glutamine synthetase IPR008146 Glutamine synthetase, catalytic region	15	15	13
Solyc01g098640.2.1	1.06e-85	20.9146	21.2655	22.0874	21.5091	20.3136	25.9296	27.2008	25.292	26.3648	25.8349	4.85576	0.073242		UPF0603 protein At1g54780, chloroplastic IPR007621 Protein of unknown function DUF477	10	10	10
Solyc01g100360.2.1	4.14e-195	21.6078	23.3294	22.4232	22.6216	21.8352	26.225	25.7999	24.4656	25.6687	24.7379	3.04709	0.0451614		Dihydrolipoyl dehydrogenase IPR006258 Dihydrolipoamide dehydrogenase	17	13	13
Solyc01g102570.2.1	5.11e-185	20.9258	20.8684	21.4199	21.0934	18.9134	24.9483	25.0237	23.2329	24.601	23.6895	3.50768	0.0411609		Eukaryotic translation initiation factor 3 subunit 8-like protein IPR008905 Eukaryotic translation initiation factor 3 subunit 8, N-terminal	6	6	6
Solyc01g105030.2.1	8.77e-216	24.846	25.79	25.6722	25.4927	23.8332	28.7312	29.4159	28.0768	28.8435	27.7052	3.35076	0.0265158		Chlorophyll a-b binding protein, chloroplastic IPR001344 Chlorophyll A-B binding protein	8	8	3
Solyc01g106480.2.1	3.35e-182	24.2693	24.9967	24.0897	24.5076	23.0056	26.3915	28.119	25.9774	27.1462	26.8893	2.63866	0.158063		Malate dehydrogenase IPR010097 Malate dehydrogenase, NAD-dependent, eukaryotes and gamma proteobacteria	16	16	14
Solyc01g110000.2.1	2.05e-85	21.9523	22.6491	22.0112	22.2402	20.4256	24.1044	24.4765	23.761	24.1435	22.1281	1.90327	0.00801922		Beta-galactosidase IPR001944 Glycoside hydrolase, family 35	10	10	9
Solyc01g110360.2.1	4.83e-115	23.954	24.9488	21.1741	24.0191	23.8407	26.8152	28.6138	25.8276	27.5473	27.4875	3.5282	0.1756		Fructose-bisphosphate aldolase IPR000741 Fructose-bisphosphate aldolase, class-I	18	8	8
Solyc01g111510.2.1	1.56e-55	22.1547	21.5624	22.6151	22.1734	20.6667	24.7513	25.9183	23.7647	25.0732	24.5943	2.8998	0.105301		Ascorbate peroxidase IPR002207 Plant ascorbate peroxidase	13	13	10
Solyc01g111630.2.1	8.82e-159	21.3312	22.1986	19.6384	21.3941	20.9324	25.7781	27.2836	24.5676	26.2878	26.1095	4.8937	0.131255		Glyoxylate_hydroxypyruvate reductase B IPR006140 D-isomer specific 2-hydroxyacid dehydrogenase, NAD-binding	20	20	20
Solyc01g111660.2.1	1.89e-167	24.7909	25.0021	25.606	25.1757	23.4716	26.9404	27.2631	26.3532	26.8996	25.1719	1.72388	0.0187298		Aquaporin-like protein IPR012269 Aquaporin	5	5	5
Solyc01g112060.2.1	1.93e-25	19.3491	19.379	18.743	19.1853	17.0583	22.9053	25.4092	20.3817	24.0956	24.4733	4.91035	0.266958		NmrA family protein-binding domain	9	9	9
Solyc02g014150.2.1	1.03e-53	20.3952	20.0465	20.738	20.4207	18.3481	23.7026	25.2645	22.9703	24.3049	24.0338	3.8842	0.123203		Photosystem II stability_assembly factor Ycf48-like protein IPR016705 Photosystem II stability_assembly factor, HCF136	9	9	9
Solyc02g020940.2.1	2.26e-188	22.8804	23.5093	23.5123	23.3297	21.2202	24.9049	26.5993	25.4211	25.8224	25.1519	2.49275	0.0864704		Glyceraldehyde-3-phosphate dehydrogenase IPR000173 Glyceraldehyde 3-phosphate dehydrogenase	22	9	9
Solyc02g062340.2.1	1.59e-194	24.2589	25.1628	20.4757	24.2316	24.106	26.8906	28.6691	26.2979	27.6544	27.4852	3.42276	0.153596		Fructose-bisphosphate aldolase IPR000741 Fructose-bisphosphate aldolase, class-I	18	9	9
Solyc02g062350.2.1	1.36e-46	21.3104	20.0985	20.4066	20.7009	19.587	22.0529	22.5045	21.8768	22.1695	20.0644	1.46869	0.0180587		Heat shock protein DnaJ domain protein	3	3	3
Solyc02g065400.2.1	2.74e-239	24.9506	26.1509	24.7334	25.4216	24.6156	29.9417	31.1562	29.1722	30.3229	29.7988	4.90134	0.0738366		Oxygen-evolving enhancer protein 1 of photosystem II IPR002628 Photosystem II manganese-stabilizing protein PsbO	24	24	8
Solyc02g067460.2.1	1.45e-82	22.7251	22.3932	23.5609	22.9798	21.7891	24.929	26.2955	23.8194	25.3591	25.0658	2.37922	0.163301		Porin_voltage-dependent anion-selective channel protein IPR001925 Porin, eukaryotic type	9	9	6
Solyc02g071620.2.1	2.62e-58	21.2905	21.5141	20.9517	21.2703	18.8859	22.6447	23.3166	22.8994	22.9805	20.9198	1.71019	0.00819445		GDSL esterase_lipase At1g29670 IPR001087 Lipase, GDSL	9	9	8
Solyc02g072130.2.1	7.67e-17	23.1286	22.8692	23.5433	23.2074	21.1487	25.0795	25.8401	24.6674	25.2793	24.0462	2.0719	0.0370906		Protein transport protein SEC61 alpha subunit IPR002208 SecY protein	7	7	3
Solyc02g079950.2.1	1.1e-115	25.4497	26.1913	23.4505	25.4118	24.9582	28.2769	29.8681	27.9335	28.9553	28.5731	3.54357	0.108814		Oxygen-evolving enhancer protein 3 IPR008797 Photosystem II oxygen evolving complex protein PsbQ	15	15	15
Solyc02g080540.1.1	3.1e-165	25.3345	25.4739	25.7533	25.5312	22.8014	28.2827	29.9161	27.4132	28.9149	28.73	3.38372	0.149675		ATP synthase gamma chain IPR00.1.1	16	16	16
Solyc02g080810.2.1	1.08e-127	23.0374	24.884	22.0687	23.805	23.7672	25.8897	27.562	25.5678	26.623	26.295	2.81795	0.139846		Aminomethyltransferase IPR006223 Glycine cleavage system T protein	18	18	18
Solyc02g082220.2.1	3.51e-136	20.8204	22.4477	20.0876	21.4654	21.2385	24.8035	25.1919	23.0827	24.6038	23.8464	3.1385	0.0625474		Protein transport protein SEC24 IPR006896 Sec23_Sec24 trunk region	19	19	19
Solyc02g084440.2.1	9.16e-194	26.2054	26.9778	24.2154	26.186	25.748	28.3796	30.1464	27.7634	29.1324	28.9624	2.94645	0.167054		Fructose-bisphosphate aldolase IPR000741 Fructose-bisphosphate aldolase, class-I	22	22	9
Solyc02g086730.1.1	3.23e-131	23.9741	24.1854	24.3172	24.1658	21.0843	25.648	26.7567	25.3897	26.0604	25.1736	1.89459	0.0796156		50S ribosomal protein L12-C IPR015608 Ribosomal protein L12, chloroplast	7	7	2
Solyc02g086820.2.1	1.63e-205	26.0297	26.7772	25.538	26.206	25.0203	28.4897	29.7939	27.7389	28.9275	28.4702	2.7215	0.114913		Carbonic anhydrase IPR015892 Carbonic anhydrase, prokaryotic-like, conserved site	20	20	19
Solyc02g089070.2.1	2.04e-47	21.8417	22.1741	21.8118	21.9521	19.1599	24.0576	24.1302	23.5539	23.9357	21.6375	1.98361	0.0033124		Eukaryotic translation initiation factor 3 subunit M IPR000717 Proteasome component region PCI	10	10	10
Solyc02g090030.2.1	1.57e-264	21.2603	24.3583	20.9147	23.0468	23.4072	27.403	28.8197	26.7638	27.9264	27.5171	4.87956	0.0907786		Oxygen-evolving enhancer protein 1 of photosystem II IPR002628 Photosystem II manganese-stabilizing protein PsbO	23	7	7
Solyc02g091560.2.1	3.1e-268	24.8874	25.8967	24.9507	25.3231	24.0822	27.4138	29.1796	26.7623	28.1615	28.0006	2.83835	0.171858		Serine hydroxymethyltransferase IPR001085 Serine hydroxymethyltransferase	30	30	23
Solyc02g094470.2.1	2.65e-56	23.6296	23.8567	23.6455	23.7144	20.2398	25.2109	26.3149	24.9337	25.6168	24.7358	1.90241	0.0798843		Mitochondrial phosphate carrier protein IPR001993 Mitochondrial substrate carrier	10	10	7
Solyc03g006140.2.1	8.59e-108	19.9422	20.5752	19.8051	20.148	18.4157	25.2385	25.9498	25.5553	25.6106	23.6011	5.4626	0.00242533		Neutral ceramidase IPR006823 Neutral_alkaline nonlysosomal ceramidase	18	18	18
Solyc03g019780.2.1	1.13e-102	21.5916	22.9245	22.8288	22.5616	21.3302	23.5622	24.5901	24.2911	24.2088	22.6341	1.6472	0.0312229		40S ribosomal protein SA IPR005707 Ribosomal protein S2, eukaryotic_archaeal	11	4	4
Solyc03g025410.2.1	2.05e-72	19.2011	19.7286	19.3429	19.4418	17.0865	23.2235	24.9739	23.0586	24.0327	23.7062	4.59085	0.105831		Dehydrogenase_reductase SDR family member 13 IPR002347 Glucose_ribitol dehydrogenase	7	7	7
Solyc03g034220.2.1	8.5e-179	29.2482	29.4359	27.5076	28.9491	28.0965	31.1303	32.5512	30.27	31.6255	31.295	2.67638	0.14182		Ribulose bisphosphate carboxylase small chain IPR000894 Ribulose bisphosphate carboxylase, small chain	12	12	1
Solyc03g059180.2.1	2.22e-103	18.6194	18.8897	18.4353	18.6603	16.0184	23.111	25.9222	23.1401	24.7022	24.9055	6.04188	0.212582		Extracellular calcium sensing receptor IPR001763 Rhodanese-like	10	10	10
Solyc03g080050.2.1	9.7e-71	23.4215	22.8224	22.9635	23.0924	20.9464	24.3868	25.1365	23.9213	24.5698	23.3657	1.47734	0.0657944		Band 7 stomatin family protein IPR001972 Stomatin	8	8	8
Solyc03g096540.2.1	7.12e-116	19.8433	18.7434	19.1213	19.3099	17.9892	24.0622	25.3322	24.1251	24.6331	23.7447	5.32317	0.0353376		Wound_stress protein IPR001024 Lipoxygenase, LH2	6	6	6
Solyc03g096550.2.1	3.65e-37	21.242	21.0825	20.7874	21.0494	18.3668	23.9124	24.8274	23.6238	24.2166	23.1036	3.16723	0.0291852		Wound_stress protein IPR001024 Lipoxygenase, LH2	4	4	3
Solyc03g096850.2.1	5.11e-199	25.1772	26.1554	26.0496	25.8555	24.2462	27.484	27.5779	27.6701	27.5793	23.6237	1.72384	0.00051913		Genomic DNA chromosome 5 P1 clone MKP11 IPR001478 PDZ_DHR_GLGF	12	12	12
Solyc03g113400.2.1	4.35e-299	21.0064	21.6312	22.1849	21.6861	20.3485	23.7717	23.8803	22.6518	23.5306	22.2006	1.84454	0.038856		H-ATPase IPR006534 ATPase, P-type, plasma-membrane proton-efflux	35	5	5
Solyc03g115110.2.1	1.41e-121	19.9827	20.4291	20.5559	20.3428	18.0019	22.6578	25.1657	22.9159	24.0518	24.0648	3.70899	0.188142		ATP synthase gamma chain IPR00.1.1	6	6	6
Solyc03g121540.2.1	0	25.038	25.4008	24.3623	24.995	23.4425	27.8827	26.4761	26.5503	27.125	26.3844	2.13004	0.0911979		Beta-galactosidase IPR019801 Glycoside hydrolase, family 35, conserved site IPR001944 Glycoside hydrolase, family 35 IPR000922 D-galactoside_L-rhamnose binding SUEL lectin	36	36	32
Solyc04g007550.2.1	0	21.0132	21.8526	21.6116	21.5337	19.6935	23.5347	25.2933	23.1841	24.3193	24.0633	2.78563	0.152085		ATP synthase subunit beta IPR005722 ATPase, F1 complex, beta subunit	26	3	3
Solyc04g009030.2.1	8.35e-251	27.7985	28.7086	28.067	28.2434	26.6783	30.206	31.8203	29.9111	30.9069	30.5245	2.66353	0.130713		Glyceraldehyde-3-phosphate dehydrogenase IPR000173 Glyceraldehyde 3-phosphate dehydrogenase	23	23	10
Solyc04g054690.2.1	2.97e-108	23.5573	25.4787	22.4792	24.3678	24.39	27.5466	26.6971	27.4481	27.2772	25.4887	2.90938	0.00930841		Laccase 1a IPR017760 L-ascorbate oxidase, plants	15	15	15
Solyc04g074480.2.1	5.19e-108	23.2565	24.9511	20.4286	23.8017	23.9331	26.9326	28.3372	26.6364	27.5053	26.9455	3.70352	0.0794457		3-deoxy-7-phosphoheptulonate synthase (Phospho-2-dehydro-3-deoxyheptonate aldolase) (DAHP synthetase class II) IPR002480 DAHP synthetase, class II	21	21	16
Solyc04g074640.2.1	1.76e-84	20.7402	21.1911	19.5302	20.6402	19.6536	25.03	26.2234	23.7513	25.3322	24.9694	4.69203	0.0990374		L-ascorbate peroxidase IPR002207 Plant ascorbate peroxidase	10	9	9
Solyc04g080080.2.1	2.1e-90	24.5259	24.1799	24.1621	24.2993	21.5375	26.7331	26.0574	25.2696	26.1399	25.0906	1.84065	0.0616859		Glycosyltransferase family 77 protein IPR003388 Reticulon	13	13	13
Solyc04g082630.2.1	1.49e-167	22.8831	23.7757	22.8258	23.2308	21.9008	25.3902	26.7907	25.1472	25.9703	25.3823	2.73949	0.0921541		Glyceraldehyde-3-phosphate dehydrogenase B IPR000173 Glyceraldehyde 3-phosphate dehydrogenase	20	9	9
Solyc05g010670.2.1	2.57e-137	20.5165	22.4199	19.4729	21.3173	21.324	22.9463	25.0639	23.1133	24.0534	23.8676	2.73615	0.174208		Chaperone protein htpG IPR001404 Heat shock protein Hsp90	11	11	9
Solyc05g012480.2.1	1.14e-99	20.4628	20.4298	19.5211	20.1986	18.5764	24.0036	26.7764	21.2586	25.4157	25.8672	5.21704	0.285239		Mitochondrial processing peptidase beta subunit IPR011237 Peptidase M16, core	10	10	10
Solyc05g014310.2.1	1.21e-167	23.6142	24.7482	24.617	24.4074	22.9744	27.6743	27.4022	28.0826	27.7471	25.6945	3.33974	0.00305628		Metalloendopeptidase family-saccharolysin _amp thimet oligopeptidase (ISS)	12	12	12
Solyc05g014470.2.1	4.36e-132	24.2199	24.6027	24.4553	24.4345	21.5082	25.6666	27.0997	25.9554	26.3808	25.5531	1.94637	0.0854997		Glyceraldehyde 3-phosphate dehydrogenase IPR000173 Glyceraldehyde 3-phosphate dehydrogenase	17	10	10
Solyc05g046330.2.1	1.86e-74	21.2644	21.668	21.539	21.5001	18.6543	22.6492	23.4611	23.0085	23.078	21.2598	1.57792	0.016021		Dolichyl-diphosphooligosaccharide--protein glycosyltransferase subunit 2 IPR008814 Ribophorin II	12	10	10
Solyc05g050120.2.1	2.14e-269	22.9383	23.4457	20.3553	22.7254	22.2909	27.2986	28.7432	26.3157	27.7935	27.5167	5.06815	0.111562		Malic enzyme IPR012302 Malic enzyme, NAD-binding	20	20	17
Solyc05g052280.2.1	6.73e-121	22.0319	20.9797	21.0146	21.4297	20.2736	25.7189	25.1021	26.077	25.6867	24.054	4.25703	0.00709723		Peroxidase IPR002016 Haem peroxidase, plant_fungal_bacterial	12	11	11
Solyc05g052600.2.1	3.25e-80	24.1954	24.1194	22.6327	23.804	22.7531	26.2926	27.2972	25.0348	26.4836	25.977	2.67955	0.107862		Fructose-1 6-bisphosphatase class 1 IPR000146 Fructose-1,6-bisphosphatase IPR000719 Protein kinase, core	13	13	13
Solyc05g053100.2.1	1.22e-273	22.4614	24.1592	23.9978	23.7134	22.7349	27.7669	27.0747	26.2798	27.1643	26.1386	3.45092	0.0332264		Dihydrolipoyl dehydrogenase IPR006258 Dihydrolipoamide dehydrogenase	21	21	17
Solyc05g053600.2.1	2.06e-59	21.2468	21.5502	20.4651	21.1554	19.6495	24.7865	25.6012	24.5459	25.0516	23.7532	3.89626	0.0165749		ATP-binding cassette transporter IPR013525 ABC-2 type transporter	15	15	5
Solyc05g053650.2.1	2.76e-132	23.4654	24.3837	24.3956	24.1421	22.5175	25.1714	25.879	25.0933	25.4265	23.7817	1.28442	0.0420719		26S proteasome regulatory subunit IPR016642 26S proteasome regulatory complex, non-ATPase subcomplex, Rpn2_Psmd1 subunit	19	19	12
Solyc06g008160.2.1	6.65e-30	21.7217	21.51	22.4454	21.9502	20.4738	23.8873	24.9608	23.5405	24.2624	23.3882	2.31221	0.0658003		Chloroplast FLU-like protein (Fragment) IPR011990 Tetratricopeptide-like helical	5	5	5
Solyc06g054260.1.1	8.85e-108	24.5312	25.7291	23.9326	24.9297	24.317	28.053	29.1924	27.0742	28.3596	27.8557	3.42988	0.0906209		Photosystem I reaction center subunit II IPR003685 Photosystem I protein PsaD	9	9	9
Solyc06g063240.2.1	2.75e-37	21.5556	21.139	21.3515	21.3587	18.5609	22.0243	22.155	22.7506	22.3459	20.5246	0.987203	0.0424619		Os03g0169000 protein (Fragment) IPR004348 Protein of unknown function DUF246, plant	6	6	6
Solyc06g063370.2.1	5.53e-181	26.7086	28.2484	28.0911	27.8273	26.7452	29.7913	30.9061	29.5914	30.2194	29.3039	2.39204	0.0595888		Chlorophyll a-b binding protein 1A, chloroplastic IPR001344 Chlorophyll A-B binding protein	17	17	17
Solyc06g066000.1.1	1.24e-71	21.9693	23.0975	22.8773	22.7241	21.2682	26.457	28.0021	25.3001	26.9986	26.8315	4.27443	0.138975		ATP synthase subunit b_apos IPR002146 ATPase, F0 complex, subunit B_B, bacterial and chloroplast	7	7	3
Solyc06g071100.2.1	0	29.1676	29.2355	29.503	29.3095	26.3238	31.8937	31.9405	30.2408	31.542	30.5847	2.23255	0.05735		H-ATPase IPR006534 ATPase, P-type, plasma-membrane proton-efflux	52	52	20
Solyc06g071920.2.1	1.06e-131	26.3261	26.7469	26.709	26.6061	23.902	28.1321	29.1507	28.3099	28.6027	27.2913	1.99658	0.0326862		Glyceraldehyde-3-phosphate dehydrogenase IPR000173 Glyceraldehyde 3-phosphate dehydrogenase	18	18	7
Solyc06g082950.2.1	5.94e-43	22.8969	24.5279	24.2718	24.0541	23.0276	27.4211	28.9262	27.5489	28.138	27.4717	4.08394	0.0610713		Photosystem I reaction center subunit XI IPR003757 Photosystem I reaction centre, subunit XI PsaL	7	7	7
Solyc07g007760.2.1	5.28e-25	20.6466	21.7634	21.726	21.4627	20.0456	24.1166	23.747	22.8196	23.6566	22.3763	2.19397	0.0321414		Defensin protein IPR008177 Gamma Purothionin	5	5	5
Solyc07g017780.2.1	9.49e-135	23.1599	23.5947	23.8388	23.5577	21.432	25.5115	25.2629	24.5541	25.1633	23.4961	1.6056	0.0229191		H-ATPase IPR006534 ATPase, P-type, plasma-membrane proton-efflux	26	17	10
Solyc07g042440.2.1	7.09e-75	20.9573	21.1965	20.6793	20.9597	18.4659	24.0044	26.2598	24.1354	25.1997	25.1103	4.23995	0.155901		Alkyl hydroperoxide reductase_Thiol specific antioxidant family protein IPR000866 Alkyl hydroperoxide reductase_ Thiol specific antioxidant_ Mal allergen	10	10	10
Solyc07g051850.2.1	3.68e-45	20.6833	20.6509	19.6918	20.4091	18.8508	23.9668	24.7452	23.7878	24.2292	22.8162	3.82012	0.0128771		Aspartic proteinase IPR001461 Peptidase A1	10	10	10
Solyc07g052480.2.1	4.52e-223	22.411	22.9725	20.7869	22.3116	21.6216	27.1922	27.6734	25.8019	27.081	26.2244	4.76938	0.0392098		Isocitrate lyase IPR006254 Isocitrate lyase	20	20	20
Solyc07g053260.2.1	6.58e-29	21.9289	22.053	20.7509	21.6841	20.4184	23.5539	24.0622	22.4898	23.5053	22.4737	1.82123	0.0690551		14-3-3 protein sigma gamma zeta beta_alpha IPR000308 14-3-3 protein	5	4	4
Solyc07g054820.2.1	1.98e-28	18.7169	19.6603	18.2951	19.0075	18.0253	23.5979	25.4838	23.3955	24.4893	24.2719	5.48175	0.120388		Protein thf1	7	7	7
Solyc07g056540.2.1	0	26.5011	26.5336	25.9663	26.356	24.0725	28.8427	30.0192	28.1153	29.2079	28.6333	2.85188	0.0905821		L-lactate dehydrogenase IPR012133 Alpha-hydroxy acid dehydrogenase, FMN-dependent	24	24	16
Solyc07g062480.1.1	1.03e-110	24.9731	24.2487	23.8626	24.4366	23.127	27.4992	26.9867	27.7115	27.43	25.3933	2.9934	0.00368901		S-locus glycoprotein (Fragment) lectin	12	12	7
Solyc07g062490.1.1	1.73e-81	23.7173	23.2928	22.7223	23.3002	21.7125	25.8669	25.0574	26.6954	26.0245	25.1558	2.72431	0.0556341		S-locus-specific glycoprotein lectin	10	5	5
Solyc07g064610.2.1	1.03e-20	21.3643	21.2446	21.6638	21.4352	18.7311	23.1008	23.6175	22.5031	23.1441	21.7269	1.70896	0.0333467		Calcium-dependent protein kinase 2 IPR002290 Serine_threonine protein kinase	7	7	7
Solyc07g065900.2.1	1.66e-192	23.2644	23.9958	21.3452	23.2277	22.7462	25.2339	27.6776	24.7034	26.4833	26.6436	3.25566	0.238413		Fructose-bisphosphate aldolase IPR000741 Fructose-bisphosphate aldolase, class-I	17	17	15
Solyc07g066610.2.1	0	26.3613	27.4454	25.6797	26.6807	26	28.8536	30.3328	28.6205	29.4823	28.9618	2.80162	0.102382		Phosphoglycerate kinase IPR001576 Phosphoglycerate kinase	29	29	25
Solyc08g013670.2.1	3.26e-84	23.7285	24.8227	22.539	23.9809	23.5181	27.9027	28.4576	26.1819	27.7889	27.133	3.80806	0.064959		Photosystem I reaction center subunit IPR008796 Photosystem I reaction centre subunit N	8	8	8
Solyc08g065220.2.1	1.83e-239	22.8637	24.8599	21.3385	23.6948	23.8213	26.9485	28.8435	26.1481	27.7677	27.7193	4.07296	0.168058		Glycine dehydrogenase P protein IPR003437 Glycine cleavage system P-protein	27	27	27
Solyc08g076220.2.1	1.12e-156	25.14	25.5972	23.9282	25.0429	24.0628	26.6967	28.378	26.3388	27.4301	27.1214	2.3872	0.160021		Phosphoribulokinase_uridine kinase IPR006083 Phosphoribulokinase_uridine kinase	19	19	19
Solyc08g079180.2.1	5.95e-88	20.4746	21.2417	20.5538	20.7997	19.116	23.5561	25.4447	22.397	24.3359	24.3567	3.53615	0.193896		Elongation factor G IPR004540 Translation elongation factor EFG_EF2	15	15	15
Solyc08g081190.2.1	7.28e-134	23.668	22.7746	23.1831	23.2548	21.5662	25.2525	25.6901	24.7247	25.2754	23.656	2.02059	0.0174833		Aquaporin 1 IPR012269 Aquaporin	10	4	3
Solyc08g081320.2.1	1.59e-152	22.7553	23.4892	22.7947	23.0543	21.3408	24.133	23.9999	24.4303	24.1991	21.5215	1.14485	0.0104027		AP-1 complex subunit beta-1 IPR016342 Adaptor protein complex, beta subunit	17	17	17
Solyc09g009890.2.1	5.04e-32	22.7986	22.7744	22.7558	22.7764	16.7044	25.2612	25.2542	24.974	25.1692	21.9801	2.39284	0.000215664		Polyadenylate-binding protein IPR012677 Nucleotide-binding, alpha-beta plait	8	8	8
Solyc09g015040.1.1	1.82e-43	22.8643	23.4091	22.335	22.9355	21.489	25.4479	24.9081	25.8659	25.4593	23.8227	2.52386	0.0120232		Os08g0119500 protein (Fragment)	12	12	12
Solyc09g018010.2.1	1.89e-90	23.148	24.8305	23.642	24.0531	23.3817	25.2836	25.7112	25.4436	25.4904	22.7728	1.43724	0.016956		Non-specific lipid-transfer protein IPR013770 Plant lipid transfer protein and hydrophobic protein, helical	8	8	7
Solyc09g064450.2.1	2.81e-39	21.0695	20.9592	21.7127	21.287	19.5449	22.8486	24.6055	23.0354	23.7278	23.2663	2.44076	0.124372		NADH dehydrogenase (Ubiquinone)-binding domain	10	10	10
Solyc09g082320.2.1	1.31e-14	20.0344	20.8061	20.5405	20.4947	18.5431	21.7169	23.0109	21.9896	22.3523	21.368	1.85762	0.0699377		Proteasome subunit beta type IPR001353 Proteasome, subunit alpha_beta	6	6	6
Solyc09g090190.2.1	4.07e-138	24.8188	25.1338	25.5651	25.2052	23.2757	26.0392	26.5586	26.0819	26.2464	23.9922	1.04118	0.0221837		Dehydration-responsive protein-like IPR004159 Protein of unknown function DUF248, methyltransferase putative	20	20	12
Solyc09g092380.2.1	6.97e-42	21.7342	22.9408	21.5719	22.2202	21.3898	23.4319	25.0749	23.5503	24.2279	23.6972	2.0077	0.139172		Adenosylhomocysteinase IPR000043 S-adenosyl-L-homocysteine hydrolase	7	7	7
Solyc10g007600.2.1	1.23e-142	21.8419	21.7215	19.694	21.3583	20.6103	24.1231	25.0029	23.5512	24.3508	23.3914	2.99254	0.0434984		L-lactate dehydrogenase IPR012133 Alpha-hydroxy acid dehydrogenase, FMN-dependent	16	9	9
Solyc10g008140.2.1	1.88e-97	22.0979	22.4382	22.058	22.2084	19.4723	24.6371	25.2301	23.1162	24.5666	23.8547	2.35818	0.0846989		Prohibitin 1-like protein IPR000163 Prohibitin	11	11	11
Solyc10g018300.1.1	1.12e-187	25.5664	25.7647	23.2521	25.2131	24.5926	27.7053	28.7738	26.9263	28	27.351	2.78691	0.0831628		Transketolase 1 IPR005478 Bacterial transketolase	22	22	22
Solyc10g055200.1.1	2.48e-08	22.1504	22.0108	21.2864	21.8625	20.0797	24.409	23.0757	25.2033	24.4707	23.8307	2.60823	0.0876171		Disease resistance response IPR004265 Plant disease resistance response protein	3	3	3
Solyc10g055630.1.1	2.27e-29	22.2177	21.6939	22.85	22.3312	21.0105	24.6668	24.6199	24.2405	24.5213	21.824	2.1901	0.00158896		Aquaporin IPR012269 Aquaporin	3	3	3
Solyc10g055800.1.1	1.57e-192	22.2891	21.6555	21.2447	21.7946	20.3661	26.7819	26.919	25.7336	26.5661	25.1857	4.77154	0.0122369		Chitinase IPR016283 Glycoside hydrolase, family 19	12	12	7
Solyc10g076240.1.1	1.24e-88	20.4443	18.1889	17.2183	19.2558	19.4114	25.7934	26.1295	26.2208	26.0593	23.3199	6.80351	0.000333409		Peroxidase 1 IPR002016 Haem peroxidase, plant_fungal_bacterial	13	13	12
Solyc10g079880.1.1	5.39e-81	22.8079	22.5064	22.9736	22.7754	20.1307	24.7469	25.3578	24.8428	25.0083	22.944	2.23292	0.0048462		Eukaryotic translation initiation factor 3 subunit 6 IPR016650 Translation initiation factor 3, subunit 6, eukaryotic	10	10	10
Solyc10g081130.1.1	9.8e-18	21.059	21.4247	20.9584	21.1616	18.6558	21.9263	23.3835	22.3243	22.6815	21.8214	1.51985	0.111586		Proteasome subunit alpha type IPR001353 Proteasome, subunit alpha_beta	6	6	6
Solyc10g082030.1.1	5.4e-139	23.2777	25.0805	21.9842	23.9846	23.9869	27.0423	29.1706	26.8564	28.1015	28.0298	4.11685	0.162016		Peroxiredoxin IPR000866 Alkyl hydroperoxide reductase_ Thiol specific antioxidant_ Mal allergen	12	12	7
Solyc10g086580.1.1	0	27.2887	28.9587	26.1261	27.9144	27.8211	29.6521	31.7507	29.3836	30.679	30.6128	2.76465	0.200584		Ribulose-1 5-bisphosphate carboxylase_oxygenase activase 1 IPR003959 ATPase, AAA-type, core	39	39	13
Solyc11g010190.1.1	5.47e-42	20.5049	20.7588	19.2207	20.3002	19.2093	22.7379	24.0755	22.2968	23.2451	22.6892	2.9449	0.0919654		Prohibitin IPR000163 Prohibitin	8	8	4
Solyc11g017250.1.1	1.12e-69	20.747	21.1549	22.1333	21.4668	20.5182	26.3758	24.9276	24.1719	25.454	25.1093	3.98723	0.108579		Dihydrolipoyllysine-residue acetyltransferase component of pyruvate dehydrogenase complex IPR001078 2-oxoacid dehydrogenase acyltransferase, catalytic domain	11	9	9
Solyc11g044910.1.1	0	26.5165	25.6385	24.2888	25.7452	25.176	27.9862	28.1115	27.2072	27.82	26.1021	2.07484	0.0183764		Beta-xylosidase 1 IPR001764 Glycoside hydrolase, family 3, N-terminal	21	21	21
Solyc12g008630.1.1	1.08e-177	22.6087	24.4267	22.6486	23.4973	23.1451	25.8202	28.0301	25.1318	26.8784	26.9652	3.3811	0.215324		Mitochondrial processing peptidase alpha subunit IPR011237 Peptidase M16, core	15	15	15
Solyc12g009250.1.1	6.66e-26	20.9903	20.8835	21.6314	21.2078	19.4571	23.5192	24.9816	23.0521	24.0974	23.6596	2.88964	0.11265		chaperonin IPR001476 Chaperonin Cpn10	6	6	6
Solyc12g010060.1.1	9.44e-12	20.3636	20.9102	19.8648	20.4424	18.9661	22.6842	23.8263	22.604	23.1534	22.1961	2.71101	0.0471893		Eukaryotic translation initiation factor 5A IPR019769 Translation elongation factor, IF5A, hypusine site	3	3	3
Solyc12g011280.1.1	7.01e-39	24.7902	24.6938	24.0534	24.5474	22.5704	26.2907	27.2324	26.978	26.8856	25.1967	2.33817	0.01149		Chlorophyll a-b binding protein 8, chloroplastic IPR001344 Chlorophyll A-B binding protein	7	7	4
Solyc12g056220.1.1	6.92e-181	28.0167	27.5838	28.1941	27.9536	25.6841	29.7159	29.7068	29.5808	29.6692	25.3909	1.71551	0.00012202		Aquaporin IPR012269 Aquaporin	10	10	3
Solyc12g088720.1.1	6.94e-121	23.6425	23.9885	23.6829	23.7798	20.8954	24.936	25.7578	24.6401	25.1919	23.9512	1.4121	0.064204		Polyadenylate-binding protein 2 IPR006515 Polyadenylate binding protein, human types 1, 2, 3, 4	15	13	13
Solyc12g094460.1.1	3.03e-50	21.7434	22.5149	21.6514	22.0245	20.5162	24.6417	24.8143	24.564	24.6771	21.2041	2.65268	0.000162447		Laccase-2 IPR001117 Multicopper oxidase, type 1	10	9	9
Solyc12g094640.1.1	3.38e-233	26.1219	26.5911	25.2352	26.0855	24.8782	28.0242	29.6108	27.7965	28.7195	28.2885	2.63398	0.122929		Glyceraldehyde-3-phosphate dehydrogenase B IPR000173 Glyceraldehyde 3-phosphate dehydrogenase	21	16	10
Solyc12g099930.1.1	3.41e-277	22.1724	24.4359	20.1917	23.1855	23.4587	26.5759	28.9136	25.3536	27.6877	27.9107	4.50221	0.229418		Serine-glyoxylate aminotransferase IPR000192 Aminotransferase, class V_Cysteine desulfurase	16	16	16
Proteins with decreased abundance 24 hrs post infection relative to 8 hrs post infection
		light red = 8 hrs INFECTED					dark red = 24 hrs INFECTED
		LFQ Intensity = log2
ID	Posterior Error Probability	LFQ intensity 8hrs Inf Rep1	LFQ intensity 8hrs Inf Rep2	LFQ intensity 8hrs Inf Rep3	Average LFQ intensity 8hrs Inf	Standard Deviation 8hrs Inf	LFQ intensity 24hrs Inf Rep1	LFQ intensity 24hrs Inf Rep2	LFQ intensity 24hrs Inf Rep3	Average LFQ intensity 24 hrs Inf	Standard Deviation 24 hrs Inf	24hrs Inf/8 hrs Inf (log)	p value	Predicted Nuclear Association	Annotation	Peptides	Razor + unique peptides	Unique peptides
Solyc01g068210.2.1	1.95e-48	24.7889	24.2956	24.6653	24.5981	22.0448	23.4145	22.2858	23.1348	23.0193	21.5616	-1.57878	0.00532684	Y	Glutamate dehydrogenase IPR006095 Glutamate_phenylalanine_leucine_valine dehydrogenase	16	16	16
Solyc01g073960.2.1	2.72e-102	25.9365	25.4801	25.6616	25.705	23.0724	24.9506	24.3041	24.6528	24.6598	22.4815	-1.04526	0.00993709	Y	ENT domain containing protein IPR005491 ENT	18	18	15
Solyc01g079210.2.1	2.29e-229	25.0719	25.2242	25.1876	25.1627	20.9623	24.2661	24.132	24.3156	24.24	20.2944	-0.922723	0.000219164	Y	SWR1-complex protein 4 IPR001005 SANT, DNA-binding	17	17	17
Solyc01g081010.2.1	0	23.3665	23.6132	23.2928	23.4308	20.3617	22.1108	21.5787	22.2404	22.0038	19.8628	-1.42702	0.00173151	Y	Nucleolar GTP-binding protein IPR012973 NOG, C-terminal	28	3	3
Solyc01g094460.2.1	1.49e-114	27.4591	27.0191	27.8294	27.4733	25.6114	25.9673	24.6095	26.4808	25.8769	25.0276	-1.59646	0.0247794	Y	AT-hook motif nuclear localized protein 1 IPR005175 Protein of unknown function DUF296	10	10	10
Solyc01g094480.2.1	0	28.6315	28.4622	28.3686	28.4915	25.0713	27.6873	26.9956	27.2445	27.338	25.33	-1.15356	0.00281528	Y	Pre-mRNA-splicing factor prp46 IPR020472 G-protein beta WD-40 repeat, region	26	26	26
Solyc01g095480.2.1	2.22e-17	21.292	21.3093	21.6753	21.4367	18.7551	20.1011	20.1003	20.4643	20.2324	17.5055	-1.20429	0.00440109	Y	Ribonuclease PH IPR001247 Exoribonuclease, phosphorolytic domain 1	5	5	5
Solyc01g100380.2.1	3.95e-122	26.0382	26.8771	26.4994	26.5117	24.6963	25.3621	25.4642	24.9344	25.2712	22.8326	-1.24049	0.0275214	Y	Calreticulin 2 calcium-binding protein IPR009169 Calreticulin	21	21	20
Solyc01g101030.2.1	1.97e-156	25.0474	25.1807	24.3745	24.9082	23.0353	23.8403	23.2406	23.8611	23.6746	21.5232	-1.23362	0.0262768	Y	FACT complex subunit SPT16 IPR013953 FACT complex subunit Spt16p_Cdc68p	34	29	25
Solyc01g103040.2.1	1.12e-44	22.0386	21.4234	21.9938	21.8445	19.6594	21.0196	20.5724	19.9577	20.5803	19.079	-1.26419	0.0187565	Y	Mitotic checkpoint protein MAD1 IPR008672 Mitotic checkpoint	7	7	7
Solyc01g105780.2.1	1.3e-298	26.5283	25.8445	26.3494	26.2686	24.157	25.1019	24.3457	25.2902	24.9666	23.2881	-1.30202	0.0174979	Y	DnaJ (Fragment) IPR015609 Molecular chaperone, heat shock protein, Hsp40, DnaJ	13	12	12
Solyc01g106280.2.1	5.17e-128	26.3021	26.2311	26.1675	26.2346	21.8145	24.9056	24.1591	25.0143	24.7398	22.9554	-1.49485	0.000588805	Y	DNA-binding bromodomain-containing protein IPR001487 Bromodomain	19	19	19
Solyc01g111420.2.1	5.36e-211	28.0813	27.5735	26.9874	27.6152	26.1726	26.189	25.4073	26.3947	26.0555	24.432	-1.55966	0.040733	Y	LOC734162 protein (Fragment) IPR002143 Ribosomal protein L1	25	25	25
Solyc01g111970.2.1	4.35e-64	24.5959	22.8807	24.4546	24.1558	23.1903	22.1961	21.9095	22.3936	22.1799	19.5856	-1.97587	0.065786	Y	Laccase 1a IPR001117 Multicopper oxidase, type 1	12	11	11
Solyc02g064940.1.1	1.28e-213	30.1198	29.9824	30.2445	30.1195	26.6547	28.0671	28.018	29.423	28.6604	27.9315	-1.45909	0.00971842	Y	LRR receptor-like serine_threonine-protein kinase, RLP	16	16	16
Solyc02g067310.2.1	1.03e-158	25.2803	24.9879	25.317	25.2024	22.1484	23.7762	23.4312	24.1451	23.8135	21.7936	-1.3889	0.00218664	Y	Zinc finger-homeodomain protein 1 (Fragment) IPR006456 ZF-HD homeobox protein Cys_His-rich dimerisation region	9	9	7
Solyc02g071580.2.1	0	27.9966	26.8696	28.3458	27.8615	26.7288	25.8662	24.7266	26.4677	25.8523	24.955	-2.00922	0.0519237	Y	Subtilisin-like protease IPR015500 Peptidase S8, subtilisin-related	27	27	27
Solyc02g081920.2.1	3.68e-151	26.9036	26.8971	27.2731	27.0356	24.3459	26.118	25.3892	26.2184	25.9528	24.1316	-1.08276	0.0110912	Y	Plastid ribulose-1 5 bisphosphate carboxylase_oxygenase large subunit N-methyltransferase-related protein (Fragment) IPR001214 SET	19	19	19
Solyc02g084340.1.1	4.59e-32	25.0099	24.3899	23.9822	24.5233	23.0695	23.1776	21.7819	22.944	22.7501	21.5496	-1.77327	0.0338717	Y	Pre-mRNA-splicing factor CWC25-like protein IPR019339 CBF1-interacting co-repressor CIR, N-terminal	11	11	11
Solyc02g090850.2.1	3.63e-09	23.4514	23.334	23.0781	23.2961	20.3415	22.6021	21.9692	22.4253	22.356	20.1374	-0.9401	0.00830985	Y	Splicing factor arginine_serine-rich 16 IPR019147 Splicing factor, suppressor of white apricot	3	3	3
Solyc03g058350.2.1	0	24.3623	23.8673	24.304	24.1942	21.6957	22.5918	22.6536	21.8789	22.4149	20.5254	-1.77923	0.00317209	Y	Translation initiation factor IPR015760 Translation initiation factor 2 related	35	8	8
Solyc03g058380.2.1	0	27.0216	26.7082	27.4918	27.1102	25.2625	26.1293	25.4432	25.8655	25.8397	23.7309	-1.27048	0.0260683	Y	Translation initiation factor IPR015760 Translation initiation factor 2 related	38	38	11
Solyc03g081300.2.1	6.7e-123	25.5961	25.1578	25.3489	25.3788	22.6735	24.6933	24.2912	24.302	24.4413	21.8447	-0.937504	0.00928048	Y	At4g38160-like protein (Fragment) IPR003690 Mitochodrial transcription termination factor-related	17	17	17
Solyc03g097300.2.1	1.2e-19	21.6829	21.9169	22.3661	22.017	20.0005	20.5688	19.739	20.5222	20.3234	18.5329	-1.69354	0.0103968	Y	Glutamine-rich protein	5	5	5
Solyc03g097370.2.1	1.38e-176	26.2078	25.9946	26.7002	26.3318	24.3864	24.7524	24.3943	24.9538	24.7184	22.3251	-1.61348	0.0119946	Y	DNA helicase-like IPR003593 ATPase, AAA+ type, core	25	25	25
Solyc03g098620.2.1	8.55e-28	23.2418	23.2448	22.5467	23.0463	21.0661	22.0615	21.6644	22.0966	21.9537	19.2907	-1.09258	0.0252707	Y	DNA-binding protein RHL1	5	5	5
Solyc03g117060.2.1	1.71e-20	24.0111	23.7906	23.6687	23.8305	20.7958	23.0511	22.2122	23.0085	22.8053	21.0313	-1.02527	0.00948873	Y	60S ribosomal protein L7-like protein IPR005998 Ribosomal protein L7, eukaryotic	8	8	3
Solyc03g117360.2.1	1.47e-75	24.0561	24.0349	24.2028	24.0999	20.1439	23.3445	23.4261	23.1687	23.3171	19.8377	-0.782844	0.000938972	Y	WD-40 repeat protein-like (Fragment) IPR017986 WD40 repeat, region	13	10	9
Solyc03g117510.2.1	5.09e-75	25.5528	25.421	25.1362	25.3803	22.5793	23.5222	22.3356	23.3188	23.1438	21.7521	-2.23652	0.00115892	Y	Formamidopyrimidine-DNA glycosylase IPR00.1.1	14	14	14
Solyc03g117970.2.1	9.64e-109	24.4782	24.443	24.6403	24.5231	20.7706	23.7548	22.6705	23.4246	23.3507	21.8466	-1.17242	0.00510434	Y	Novel protein similar to vertebrate ADP-ribosyltransferase (NAD+ poly (ADP-ribose) polymerase) (ADPRT) IPR008288 NAD+ ADP-ribosyltransferase	22	22	22
Solyc04g050540.2.1	0	27.5133	28.0377	28.3616	28.012	26.1943	27.0718	26.4046	26.7408	26.7647	24.6413	-1.24729	0.0287075	Y	Pentatricopeptide repeat protein IPR003034 DNA-binding SAP	47	47	47
Solyc04g064760.2.1	7.55e-123	26.2759	26.2737	26.3579	26.303	21.4066	25.264	25.1064	25.3798	25.2544	21.8485	-1.04863	9.38e-05	Y	Serine carboxypeptidase F13S12.6 IPR001563 Peptidase S10, serine carboxypeptidase	14	14	14
Solyc04g071360.2.1	7.72e-63	26.3088	26.3588	26.4808	26.3846	22.3735	25.757	24.9027	25.4741	25.42	23.6049	-0.964587	0.00594228	Y	Transcription factor (Fragment) IPR017877 MYB-like	18	18	12
Solyc04g074430.1.1	1.02e-92	24.9433	25.2384	24.5325	24.9333	22.869	23.318	23.3594	23.8339	23.5234	21.2606	-1.40984	0.0127205	Y	Phi-1 protein (Fragment) IPR006766 Phosphate-induced protein 1 conserved region	6	2	2
Solyc04g080360.2.1	1.83e-30	23.2382	23.2112	23.9474	23.5078	21.8118	22.4984	21.8633	21.91	22.1207	20.1747	-1.38711	0.0299364	Y	Dehydration-responsive family protein IPR004159 Protein of unknown function DUF248, methyltransferase putative	9	9	9
Solyc05g008190.2.1	3.1e-187	26.1577	25.9632	25.8681	26.0014	22.7337	24.7999	24.0378	25.0156	24.6748	23.0372	-1.32658	0.00321651	Y	WD repeat protein 46 IPR012952 BING4, C-terminal	22	22	22
Solyc05g010480.2.1	0	27.0678	27.5419	27.0507	27.2387	24.9355	25.5189	25.3645	26.2687	25.7739	24.2872	-1.46483	0.0100626	Y	U3 small nucleolar RNA-associated protein 15 homolog IPR018983 U3 small nucleolar RNA-associated protein 15, C-terminal	21	21	21
Solyc05g012100.2.1	0	27.5347	27.3892	28.2755	27.7878	26.2761	26.5323	25.6064	26.3301	26.2077	24.5009	-1.58005	0.0343452	Y	Fructokinase-like protein 2 IPR011611 Carbohydrate_purine kinase	30	30	30
Solyc05g018810.2.1	1.02e-89	24.4129	24.3165	24.008	24.2559	21.4337	22.8077	22.5285	23.4584	22.9857	21.4489	-1.27023	0.00726092	Y	Nucleosome assembly protein 1-like protein 2	13	8	8
Solyc06g036590.1.1	1.77e-38	24.6735	24.3919	24.3803	24.4884	21.4126	23.8333	23.3038	23.552	23.5793	21.1363	-0.909084	0.00623628	Y	Unknown Protein	3	3	3
Solyc06g068230.2.1	1.56e-113	22.0963	22.9269	21.8614	22.3706	21.092	20.76	20.8676	20.3161	20.6669	18.282	-1.70369	0.0448838	Y	Protein TIF31 homolog IPR011990 Tetratricopeptide-like helical	15	10	10
Solyc06g072660.2.1	2.01e-42	22.9683	24.2894	22.8414	23.5255	22.801	21.5874	21.7147	21.8826	21.7333	18.457	-1.79221	0.111807	Y	Dek protein IPR014876 DEK, C-terminal	7	7	7
Solyc07g007120.2.1	3.91e-91	25.6439	25.2225	25.8158	25.5816	23.2738	23.9674	23.2601	24.2282	23.8733	22.2203	-1.7083	0.00583968	Y	Homeobox protein knotted-1-like 3 IPR005541 KNOX2	11	11	5
Solyc07g041970.2.1	2.07e-164	24.4759	23.8816	24.5117	24.3172	22.1725	22.9342	22.014	23.1074	22.7585	21.2703	-1.55872	0.0111542	Y	Subtilisin-like protease IPR015500 Peptidase S8, subtilisin-related	14	14	14
Solyc07g045420.2.1	2.1e-53	23.4685	23.5644	24.2136	23.7884	22.0421	22.1377	22.1692	22.2531	22.1875	17.6032	-1.60094	0.0176727	Y	ABC-1 domain protein IPR004147 ABC-1	12	12	12
Solyc07g052900.1.1	8.76e-218	27.6024	27.5146	27.7011	27.6081	23.6593	25.8714	25.6681	26.1444	25.9079	23.3263	-1.70014	0.000131514	Y	Os09g0451700 protein (Fragment) IPR007592 Protein of unknown function DUF573	24	24	20
Solyc07g064350.1.1	7.96e-95	24.9427	24.5089	24.5121	24.6694	22.2005	23.9172	22.8969	23.2737	23.4252	21.9782	-1.24418	0.0136208	Y	Protein KRI1 homolog IPR007851 KRR1 interacting protein 1, subgroup	11	11	11
Solyc08g005490.2.1	1.95e-165	26.844	26.8624	26.9736	26.8945	22.5492	25.7715	25.5654	25.6485	25.6643	21.8747	-1.23015	6.83448e-05	Y	Dehydration-responsive protein-like IPR004159 Protein of unknown function DUF248, methyltransferase putative	30	30	24
Solyc08g008030.2.1	5.16e-171	25.059	25.0553	24.8931	25.0045	21.0473	24.2332	23.4564	24.0996	23.9674	22.0444	-1.03715	0.00348602	Y	AT-hook motif nuclear localized protein 1 IPR005175 Protein of unknown function DUF296	9	9	9
Solyc08g042050.2.1	0	27.4011	27.8351	26.8713	27.4219	25.7992	24.8393	25.6616	24.7963	25.1569	23.6944	-2.26501	0.0146768	Y	DEAD-box ATP-dependent RNA helicase 3 IPR011545 DNA_RNA helicase, DEAD_DEAH box type, N-terminal	29	29	28
Solyc08g061130.2.1	9.58e-48	21.241	21.2878	22.1869	21.6413	20.3129	20.4104	19.5053	20.3299	20.1356	18.438	-1.50567	0.0530684	Y	Transcription factor HY5 IPR011616 bZIP transcription factor, bZIP-1	3	3	3
Solyc08g074480.1.1	2.73e-06	29.3594	29.9427	29.498	29.6221	27.4348	28.7153	28.375	28.8266	28.6514	25.9776	-0.970672	0.0221589	Y	Cortical cell-delineating protein IPR013770 Plant lipid transfer protein and hydrophobic protein, helical	3	3	3
Solyc08g076660.2.1	1.13e-219	26.3092	25.9596	25.8753	26.0606	23.4614	24.5465	23.8394	25.4303	24.7514	23.8807	-1.30922	0.0199669	Y	Nucleolar protein 12 IPR000504 RNA recognition motif, RNP-1	24	24	24
Solyc08g078670.2.1	1.67e-39	23.0536	22.8596	22.3799	22.7912	20.6562	20.9818	21.7409	20.0851	21.0882	20.1996	-1.70301	0.0130539	Y	Aspartyl protease IPR001461 Peptidase A1	6	6	6
Solyc09g010190.2.1	5.1e-51	26.7888	26.4954	25.9056	26.4415	24.6709	25.4505	25.1934	25.2759	25.3106	21.8719	-1.1309	0.0335847	Y	Peptidyl-prolyl cis-trans isomerase IPR002130 Peptidyl-prolyl cis-trans isomerase, cyclophilin-type	7	7	7
Solyc09g011850.2.1	2.44e-239	27.7256	27.745	28.1567	27.8899	25.3838	26.7708	25.952	25.9208	26.271	24.7915	-1.61884	0.00522505	Y	Fructokinase-like protein 1 IPR011611 Carbohydrate_purine kinase	22	22	22
Solyc09g083270.2.1	4.73e-30	23.4043	22.9117	23.1405	23.1662	20.6205	21.6184	22.3232	22.2527	22.0977	20.0765	-1.06857	0.0120268	Y	Genomic DNA chromosome 5 P1 clone MQD19 IPR019310 Protein of unknown function DUF2361	7	7	7
Solyc10g074820.1.1	1.05e-56	24.9608	24.4381	24.1892	24.566	22.7399	23.0113	23.5788	23.2237	23.2905	20.9857	-1.27551	0.0259162	Y	Unknown Protein IPR010605 Protein of unknown function DUF1191	6	6	6
Solyc10g078540.1.1	7.7e-137	28.5279	27.8318	27.4279	28.0021	26.6656	24.4684	24.522	26.3278	25.3859	25.0599	-2.61626	0.025402	Y	H_ACA ribonucleoprotein complex subunit 1-like protein 1 IPR007504 Gar1 protein RNA-binding region	7	7	7
Solyc11g010230.1.1	1.8e-89	29.0785	29.0084	28.2487	28.8242	27.0196	27.393	27.3673	27.4672	27.4098	22.6222	-1.41439	0.0194978	Y	Histone H3 IPR000164 Histone H3	11	5	4
Solyc11g066280.1.1	7.42e-44	24.2859	24.3314	23.6754	24.127	22.028	22.6504	22.1432	23.3024	22.7769	21.4696	-1.35004	0.0202871	Y	U3 small nucleolar ribonucleoprotein protein imp4 IPR007109 Brix domain	8	8	8
Solyc11g066460.1.1	5.23e-89	26.2325	26.3602	26.3107	26.3021	21.8083	25.3759	25.5187	25.4604	25.4529	21.1171	-0.849234	0.000122608	Y	Unknown Protein	8	8	8
Solyc12g037980.1.1	0	28.0987	27.8	27.8392	27.9188	24.8072	26.8285	26.2774	27.0143	26.7392	24.7289	-1.17966	0.00371861	Y	Actin-like protein 6A IPR004000 Actin_actin-like	28	28	28
Solyc12g056510.1.1	2.9e-103	24.2727	24.1381	24.1592	24.1912	19.8927	22.8409	22.4148	22.7109	22.6663	19.8987	-1.5249	9.63082e-05	Y	GT-2 factor (Fragment) IPR017877 MYB-like	14	9	9
Solyc12g094440.1.1	1.68e-11	23.0616	23.169	22.518	22.9431	20.7907	21.3885	20.0979	21.1608	20.9816	19.6894	-1.96144	0.00657355	Y	High mobility group family (Fragment) IPR001606 AT-rich interaction region	3	3	3
Solyc01g087970.2.1	2.17e-220	28.5552	27.6337	27.9645	28.1025	26.5141	27.0327	26.4901	26.799	26.7908	24.3595	-1.31169	0.0386033		Serine carboxypeptidase 1 IPR001563 Peptidase S10, serine carboxypeptidase	23	23	23
Solyc01g111400.2.1	2.78e-253	27.2111	26.7643	27.3881	27.1443	24.9055	26.0766	26.4097	26.0985	26.2031	23.298	-0.941181	0.0204323		Subtilisin-like protease IPR015500 Peptidase S8, subtilisin-related	25	25	25
Solyc02g068280.2.1	5.03e-13	20.8276	20.7642	20.4528	20.6906	17.7878	19.9593	19.1468	19.6617	19.6271	17.7481	-1.06351	0.00838571		Subtilisin-like serine protease IPR015500 Peptidase S8, subtilisin-related	4	4	4
Solyc02g069940.2.1	1.85e-28	23.2434	22.756	23.0578	23.0329	20.447	21.6789	21.349	21.6453	21.5651	18.5198	-1.46772	0.00302472		WPP domain-associated protein (Fragment)	9	9	9
Solyc02g080670.2.1	1.67e-236	26.1992	27.0367	27.0248	26.803	25.0477	24.6219	24.5061	25.3082	24.8574	23.2104	-1.94561	0.014039		Laccase-22 IPR001117 Multicopper oxidase, type 1	20	20	20
Solyc02g087130.2.1	1.19e-30	21.8446	21.9213	21.619	21.8006	18.5655	20.8553	20.2367	20.9241	20.7033	18.6497	-1.09721	0.0039791		Phosphoglycerate mutase IPR002156 Ribonuclease H	9	9	5
Solyc03g006970.1.1	0	28.1237	28.6937	27.471	28.1806	26.8914	26.721	25.8536	26.733	26.4902	24.796	-1.69035	0.0466585		Subtilisin-like protease IPR015500 Peptidase S8, subtilisin-related IPR000183 Orn_DAP_Arg decarboxylase 2 IPR000209 Peptidase S8 and S53, subtilisin, kexin, sedolisin	25	25	25
Solyc03g078640.1.1	5.99e-26	25.7805	25.2726	25.299	25.4702	23.2044	24.701	23.765	23.2711	24.0374	23.0936	-1.43286	0.0183351		Unknown Protein	10	10	10
Solyc04g015560.2.1	1.11e-231	27.5498	27.3171	27.1532	27.3493	24.5069	26.3582	25.9083	26.7547	26.3813	24.5844	-0.967955	0.0139568		Beta-D-glucosidase IPR001764 Glycoside hydrolase, family 3, N-terminal	27	26	25
Solyc04g057870.2.1	2.85e-61	24.1161	24.5121	24.679	24.4545	22.0737	23.53	22.7446	23.4751	23.2915	21.4244	-1.16304	0.0135901		Os11g0110100 protein (Fragment)	9	9	9
Solyc05g009890.1.1	7.4e-159	27.1292	27.139	26.8667	27.0503	23.7792	25.5249	25.2542	25.7864	25.5381	23.0911	-1.51219	0.000766927		Chloroplast nucleoid DNA binding protein-like IPR001461 Peptidase A1	14	14	14
Solyc05g013690.2.1	5.55e-152	27.1263	26.9596	27.0944	27.0619	23.012	25.2388	24.9651	26.3692	25.6597	24.8073	-1.40214	0.00783264		GDSL esterase_lipase At3g26430 IPR001087 Lipase, GDSL	17	17	17
Solyc08g067030.2.1	5.25e-292	30.6637	30.4289	30.5194	30.5406	26.9458	29.5369	29.0519	29.8335	29.5091	27.5789	-1.03153	0.00441459		Os01g0611000 protein (Fragment) IPR006946 Protein of unknown function DUF642	20	20	19
Solyc08g068580.2.1	1.04e-171	25.9451	24.8317	26.3191	25.8239	24.7028	24.3368	24.0468	24.1088	24.1696	20.9627	-1.65425	0.0624226		Phospholipase D3 IPR001736 Phospholipase D_Transphosphatidylase	14	14	14
Solyc08g077200.2.1	2.7e-25	23.9815	24.0622	23.2945	23.818	21.905	22.3518	22.7508	22.1405	22.437	20.253	-1.38106	0.0186289		Ribose-phosphate pyrophosphokinase IPR005946 Phosphoribosyl pyrophosphokinase	7	7	4
Solyc08g079200.1.1	1.4e-118	26.9185	26.4908	27.0222	26.8282	24.3931	26.0882	24.544	23.3651	25.0827	24.9202	-1.74549	0.0199881		Cortical cell-delineating protein IPR013770 Plant lipid transfer protein and hydrophobic protein, helical	3	3	2
Solyc08g083320.2.1	2.9e-267	26.8236	27.2263	27.4766	27.2	25.0225	24.0632	24.0282	24.2771	24.1271	20.7403	-3.07296	0.00231973		Granule-bound starch synthase IPR011835 Glycogen_starch synthases, ADP-glucose type	29	29	29
Solyc09g007640.2.1	9.47e-88	26.0597	25.7732	26.4432	26.1183	24.0303	25.19	24.6018	25.0559	24.9704	22.6628	-1.14791	0.0196429		Serine carboxypeptidase IPR001563 Peptidase S10, serine carboxypeptidase	14	14	14
Solyc09g075360.2.1	2.18e-151	24.5321	25.4127	24.3814	24.8509	23.5793	23.0944	21.62	23.1919	22.7903	21.7408	-2.06064	0.0375883		Endoglucanase 1 IPR008928 Six-hairpin glycosidase-like IPR012341 Six-hairpin glycosidase IPR018221 Glycoside hydrolase, family 9, active site IPR001701 Glycoside hydrolase, family 9	15	15	15
Solyc09g092080.2.1	2.38e-134	26.8495	27.5617	27.0276	27.179	25.2805	25.414	26.0267	25.211	25.5937	23.8978	-1.58529	0.0158643		50S ribosomal protein L7Ae IPR004038 Ribosomal protein L7Ae_L30e_S12e_Gadd45	9	9	7
Solyc09g092330.1.1	1.04e-216	25.8775	25.2062	26.1281	25.787	24.0705	23.5828	23.3651	23.5791	23.5125	19.9417	-2.27449	0.0107524		NAD dependent epimerase_dehydratase family protein expressed-binding domain	17	17	14
Solyc09g092710.2.1	1.11e-11	21.9703	22.3299	24.3062	23.2595	23.1467	19.2453	19.5386	20.3361	19.7831	18.5036	-3.47634	0.163741		Glycine rich protein IPR010800 Glycine rich	2	2	2
Solyc12g055840.1.1	1.64e-62	25.9757	25.5293	25.3225	25.6355	23.5677	24.3681	24.0855	24.7472	24.4259	22.3201	-1.20956	0.0191303		Glucan endo-1 3-beta-glucosidase 7 IPR000490 Glycoside hydrolase, family 17	10	10	8

## Sheet: 8 hrs NI vs 24 hrs NI
8 hrs NI vs 24 hrs NI
Proteins with increased abundance 24 hrs non-infected relative to 8 hrs non-infected
		light green = 8 hrs NON-INFECTED					dark green = 24 hrs NON-INFECTED
		LFQ Intensity = log2
ID	Posterior Error Probability	LFQ intensity 8hrs Non-Inf Rep1	LFQ intensity 8hrs Non-Inf Rep2	LFQ intensity 8hrs Non-Inf Rep3	Average LFQ intensity 8hrs Non-Inf	Standard Deviation 8hrs Non-Inf	LFQ intensity 24hrs Non-Inf Rep1	LFQ intensity 24hrs Non-Inf Rep2	LFQ intensity 24hrs Non-Inf Rep3	Average LFQ intensity 24 hrs Non-Inf	Standard Deviation 24 hrs Non-Inf	24hrs Non-Inf/8hrs Non-Inf (log2)	p value	Predicted Nuclear Association	Annotation	Peptides	Razor + unique peptides	Unique peptides
Solyc07g062480.1.1	1.03e-110	20.9408	21.4755	21.3467	21.2718	18.8313	23.669	24.2394	23.785	23.9194	21.721	2.64765	0.00269879		S-locus glycoprotein (Fragment) lectin	12	12	7
