# Supplementary material for: Quantitative analysis of the tomato nuclear proteome during Phytophthora capsici infection unveils regulators of immunity
Source: New Phytol. 2017 Apr 10;215(1):309–22. doi: 10.1111/nph.14540 (PMC5637918; doi:10.1111/nph.14540)
Supplement: Supplementary file 7 — Notes S6 Proteins with consistent presence/absence LFQ expression patterns across all three biological replicates when comparing infected and noninfected samples. [file NPH-215-309-s007.xlsx]

## Sheet: Howden et al 2017
New Phytologist Supporting Information
Article title: Quantitative analyses of the tomato nuclear proteome during Phytophthora capsici infection unveils regulators of immunity
Authors: Andrew J.M. Howden, Remco Stam, Victor Martinez Heredia, Graham B. Motion, Sara ten Have, Kelly Hodge, Tiago M.M.M. Amaro and Edgar Huitema
Article acceptance date: 22 February 2017
Note S6 – Proteins with consistent presence/absence LFQ expression patterns across all three biological replicates when comparing infected and non-infected samples.

## Sheet: 24 hrs I vs 24 hrs NI
24 hrs I vs 24 hrs NI
Proteins with decreased abundance 24 hrs post infection relative to 24 hrs non-infected
		green = 24 hrs NON-INFECTED					red = 24 hrs INFECTED
		LFQ Intensity = log2
ID	Posterior Error Probability	LFQ intensity 24hrs Non-Inf Rep1	LFQ intensity 24hrs Non-Inf Rep2	LFQ intensity 24hrs Non-Inf Rep3	Average LFQ Intensity 24 hrs Non-Inf	Standard Deviation 24 hrs Non-Inf	LFQ intensity 24hrs Inf Rep1	LFQ intensity 24hrs Inf Rep2	LFQ intensity 24hrs Inf Rep3	Average LFQ Intensity 24 hrs Inf	Standard Deviation 24 hrs Inf	Predicted Nuclear Association	Annotation	Peptides	Razor + unique peptides	Unique peptides
Solyc01g006030.2.1	3.42e-11	25.1254	25.1526	24.6125	24.9839	22.6391	0	0	0	0	0	Y	E3 ubiquitin-protein ligase bre1 IPR018957 Zinc finger, C3HC4 RING-type	4	4	4
Solyc01g087900.2.1	2.65e-06	20.6938	20.9325	20.8513	20.8292	17.2383	0	0	0	0	0	Y	N-alpha-acetyltransferase 20, NatB catalytic subunit IPR000182 GCN5-related N-acetyltransferase	2	2	2
Solyc01g091370.2.1	4.33e-12	22.7	22.6151	22.2888	22.5452	19.7554	0	0	0	0	0	Y	AT-hook motif nuclear localized protein 1 IPR005175 Protein of unknown function DUF296	6	6	5
Solyc01g095900.2.1	2.4e-67	20.3712	20.7377	20.2538	20.4693	18.0016	0	0	0	0	0	Y	Protein TIF31 homolog IPR011990 Tetratricopeptide-like helical	10	2	2
Solyc01g096370.2.1	8.61e-07	21.0272	20.6599	19.8708	20.5953	19.1764	0	0	0	0	0	Y	BHLH transcription factor IPR011598 Helix-loop-helix DNA-binding	2	2	2
Solyc01g104350.2.1	1.02e-08	20.6655	20.5917	20.4408	20.569	16.8945	0	0	0	0	0	Y	Unknown Protein	2	2	2
Solyc02g014460.2.1	4.2e-05	20.3407	20.1236	20.2876	20.2536	16.555	0	0	0	0	0	Y	WD repeat-containing protein IPR017986 WD40 repeat, region	3	3	3
Solyc02g050280.2.1	1.14e-15	22.3895	22.055	22.2382	22.234	19.117	0	0	0	0	0	Y	Chromodomain-helicase-DNA-binding protein 3 IPR000330 SNF2-related	4	4	3
Solyc02g084600.2.1	1.7e-15	22.7445	21.6029	21.1009	21.986	21.2718	0	0	0	0	0	Y	LRR receptor-like serine_threonine-protein kinase, RLP	2	2	2
Solyc02g084990.2.1	3.25e-09	20.3222	21.5663	19.5003	20.7134	20.2344	0	0	0	0	0	Y	Mannan endo-1 4-beta-mannosidase IPR001547 Glycoside hydrolase, family 5	4	4	4
Solyc02g090710.2.1	6.69e-15	20.4951	20.348	20.6027	20.4857	16.9784	0	0	0	0	0	Y	B3 domain-containing protein Os01g0234100 IPR003340 Transcriptional factor B3	3	3	3
Solyc03g115250.2.1	2.07e-12	19.5465	19.0489	19.7784	19.4889	17.4603	0	0	0	0	0	Y	Genomic DNA chromosome 5 P1 clone MXM12	2	2	2
Solyc03g119780.2.1	7.1e-18	19.8638	19.3796	19.5697	19.6183	17.0736	0	0	0	0	0	Y	Transcription initiation factor TFIID subunit IPR014782 Peptidase M1, membrane alanine aminopeptidase, N-terminal	3	3	3
Solyc04g079590.2.1	1.6e-09	21.1366	20.631	20.5984	20.8105	18.6252	0	0	0	0	0	Y	B3 domain-containing protein Os03g0619600 IPR003340 Transcriptional factor B3	4	4	4
Solyc06g060520.1.1	4.59e-25	21.8793	22.4274	23.0981	22.5543	21.3099	0	0	0	0	0	Y	Unknown Protein IPR010605 Protein of unknown function DUF1191	2	2	2
Solyc06g068400.2.1	1.28e-35	20.1523	22.8847	22.191	22.1225	21.6519	0	0	0	0	0	Y	60S ribosomal protein L7-like protein IPR005998 Ribosomal protein L7, eukaryotic	7	2	2
Solyc07g005890.2.1	6.11e-31	20.4914	20.2883	20.5443	20.4455	16.995	0	0	0	0	0	Y	ATP-dependent RNA helicase IPR011545 DNA_RNA helicase, DEAD_DEAH box type, N-terminal	7	7	7
Solyc07g006220.1.1	6.94e-14	22.1697	21.7246	21.3084	21.7769	20.0239	0	0	0	0	0	Y	UDP-D-glucuronate 4-epimerase 1-binding domain	4	3	2
Solyc07g043600.2.1	1.36e-11	20.5598	21.8604	20.9322	21.2251	20.1901	0	0	0	0	0	Y	Pentatricopeptide repeat-containing protein IPR002885 Pentatricopeptide repeat	3	3	3
Solyc07g049500.2.1	5.18e-31	20.2674	21.0751	19.83	20.4852	19.3386	0	0	0	0	0	Y	Argonaute 4-like protein IPR003165 Stem cell self-renewal protein Piwi	4	3	3
Solyc07g064700.2.1	2.33e-39	21.4418	21.6352	21.2628	21.4546	18.5019	0	0	0	0	0	Y	DNA-binding bromodomain-containing protein IPR001487 Bromodomain	5	5	5
Solyc08g061100.2.1	1.37e-32	19.8624	19.5591	19.6208	19.6868	16.5519	0	0	0	0	0	Y	Cellulose synthase IPR005150 Cellulose synthase	7	4	4
Solyc08g081340.2.1	1.55e-14	20.526	20.832	20.6517	20.6754	17.4569	0	0	0	0	0	Y	ATP-dependent DNA helicase	5	5	5
Solyc08g081400.2.1	3.01e-06	20.9182	19.8675	20.2062	20.3989	19.0262	0	0	0	0	0	Y	BEL1-like homeodomain protein 2 IPR006563 POX	3	3	3
Solyc09g064840.2.1	3.91e-05	22.3367	21.6709	22.2253	22.1056	19.982	0	0	0	0	0	Y	Hepatoma-derived growth factor-related protein 3 IPR006569 Regulation of nuclear pre-mRNA protein	2	2	2
Solyc09g091190.2.1	6.57e-06	19.1992	18.9445	19.377	19.1844	16.4308	0	0	0	0	0	Y	Inhibitor of growth protein 5 IPR019787 Zinc finger, PHD-finger	2	2	2
Solyc11g039880.1.1	2.92e-14	20.4225	20.1159	20.6611	20.4169	17.9934	0	0	0	0	0	Y	Nucleoporin NUP188 homolog	4	4	4
Solyc12g006320.1.1	1.99e-37	20.7971	21.0778	20.9818	20.9569	17.5954	0	0	0	0	0	Y	ATP-dependent RNA helicase IPR011545 DNA_RNA helicase, DEAD_DEAH box type, N-terminal	8	4	4
Solyc12g006620.1.1	8.77e-10	21.0797	21.5279	20.839	21.1776	19.1696	0	0	0	0	0	Y	Zinc finger CCCH domain-containing protein 34 IPR000571 Zinc finger, CCCH-type	3	3	3
Solyc02g094590.2.1	2.65e-45	21.8053	21.0345	21.2253	21.3935	19.6142	0	0	0	0	0		Transcription-repair coupling factor IPR011545 DNA_RNA helicase, DEAD_DEAH box type, N-terminal	7	7	7
Solyc06g062370.2.1	2.8e-07	19.6511	19.8958	19.9539	19.8394	16.6302	0	0	0	0	0		Acid phosphatase IPR010028 Acid phosphatase, plant	3	3	3
Solyc06g073870.2.1	1.6e-05	18.6415	19.3308	19.4038	19.1638	17.246	0	0	0	0	0		DNA-directed RNA polymerase II subunit RPB4 IPR006590 RNA polymerase II, Rpb4, core	2	2	2
Solyc11g045180.1.1	4.86e-07	21.2243	20.9234	20.4782	20.9071	18.917	0	0	0	0	0		ATP-dependent RNA helicase IPR001650 DNA_RNA helicase, C-terminal	3	3	3
Proteins with increased abundance 24 hrs post infection relative to 24 hrs non-infected
		green = 24 hrs NON-INFECTED					red = 24 hrs INFECTED
		LFQ Intensity = log2
ID	Posterior Error Probability	LFQ intensity 24hrs Non-Inf Rep1	LFQ intensity 24hrs Non-Inf Rep2	LFQ intensity 24hrs Non-Inf Rep3	Average LFQ Intensity 24 hrs Non-Inf	Standard Deviation 24 hrs Non-Inf	LFQ intensity 24hrs Inf Rep1	LFQ intensity 24hrs Inf Rep2	LFQ intensity 24hrs Inf Rep3	Average LFQ Intensity 24 hrs Inf	Standard Deviation 24 hrs Inf	Predicted Nuclear Association	Annotation	Peptides	Razor + unique peptides	Unique peptides
Solyc01g006950.2.1	3.3e-24	0	0	0	0	0	22.5867	22.5774	21.5077	22.3045	20.8604	Y	Syntaxin IPR010989 t-SNARE	4	4	4
Solyc01g066840.2.1	1.54e-07	0	0	0	0	0	20.5404	21.9871	17.1092	20.8884	20.96	Y	40S ribosomal protein S21 IPR001931 Ribosomal protein S21e	2	2	2
Solyc01g095070.2.1	1.18e-27	0	0	0	0	0	22.2388	22.031	22.7374	22.3669	20.4281	Y	Heavy metal-associated domain containing protein expressed IPR0061.1	3	3	3
Solyc01g099370.2.1	1.62e-12	0	0	0	0	0	22.4388	21.8322	21.2898	21.9295	20.5888	Y	SRC2 homolog (Fragment) IPR018029 C2 membrane targeting protein	3	3	3
Solyc01g106010.2.1	2.47e-46	0	0	0	0	0	18.5842	20.6498	18.7281	19.6525	19.4402	Y	Fructose-1 6-bisphosphatase class 1 IPR000146 Fructose-1,6-bisphosphatase	2	2	2
Solyc01g107330.2.1	5.29e-18	0	0	0	0	0	21.336	21.1533	19.6841	20.888	19.8787	Y	SWIB_MDM2 domain protein IPR019835 SWIB domain	3	3	3
Solyc01g108660.2.1	2.12e-12	0	0	0	0	0	21.1725	22.6409	20.7992	21.77	21.2995	Y	N-acetyl-gamma-glutamyl-phosphate reductase IPR000706 N-acetyl-gamma-glutamyl-phosphate reductase	3	3	3
Solyc01g109140.2.1	1.71e-21	0	0	0	0	0	22.2772	23.7908	21.455	22.8366	22.5595	Y	Cytochrome P450	8	8	8
Solyc01g111200.2.1	2.29e-05	0	0	0	0	0	20.233	20.1279	19.7267	20.0452	17.5401	Y	Eukaryotic translation initiation factor 4B IPR010433 Plant specific eukaryotic initiation factor 4B	3	3	3
Solyc02g079230.2.1	4.14e-13	0	0	0	0	0	20.6834	20.7181	20.0181	20.5071	18.5033	Y	Vesicle-associated membrane family protein IPR000535 Major sperm protein	4	4	4
Solyc02g079750.2.1	4.13e-21	0	0	0	0	0	21.2862	21.3421	20.1015	21.0113	19.71	Y	Flavoprotein wrbA IPR010089 Flavoprotein WrbA	3	3	3
Solyc02g080570.2.1	5.34e-19	0	0	0	0	0	19.931	22.2184	19.7155	21.0994	21.1214	Y	Glycogen synthase IPR011835 Glycogen_starch synthases, ADP-glucose type	4	4	4
Solyc02g087250.2.1	6.03e-09	0	0	0	0	0	20.4	21.8852	19.8971	20.9866	20.5808	Y	Group II intron splicing factor CRS1-like IPR001890 RNA-binding, CRM domain	2	2	2
Solyc03g053110.2.1	9.63e-14	0	0	0	0	0	22.0661	24.1005	20.7155	22.9376	23.0565	Y	Rhodanese-like family protein-like protein (Fragment) IPR001763 Rhodanese-like	4	4	4
Solyc03g062720.2.1	1.33e-31	0	0	0	0	0	22.8612	24.6526	22.163	23.6204	23.4877	Y	Galactose mutarotase-like IPR011013 Glycoside hydrolase-type carbohydrate-binding	6	6	6
Solyc03g062790.2.1	1.48e-36	0	0	0	0	0	20.4523	23.2003	20.2413	21.9686	22.1926	Y	cDNA clone 002-130-C06 full insert sequence	5	5	5
Solyc03g082500.2.1	2.51e-12	0	0	0	0	0	20.1135	20.1277	20.0921	20.1112	13.7773	Y	Calcium dependent protein kinase-like protein IPR002290 Serine_threonine protein kinase	3	3	3
Solyc03g082560.2.1	8.51e-11	0	0	0	0	0	20.5747	20.8225	20.1244	20.5354	18.4478	Y	Aldo_keto reductase-like protein IPR020471 Aldo_keto reductase subgroup	5	5	5
Solyc03g097800.2.1	1.55e-12	0	0	0	0	0	21.5031	23.3742	22.5651	22.6722	21.9215	Y	V-type proton ATPase subunit C IPR004907 ATPase, V1 complex, subunit C	2	2	2
Solyc03g097840.2.1	2.62e-29	0	0	0	0	0	22.902	24.4252	22.6809	23.5596	23.0724	Y	Mitochondrial phosphate carrier protein IPR001993 Mitochondrial substrate carrier	8	6	4
Solyc03g118390.2.1	1.82e-12	0	0	0	0	0	22.5647	22.978	22.3421	22.6527	20.5269	Y	Chromosome 14 contig 1 DNA sequence	3	3	3
Solyc03g119250.2.1	8.97e-20	0	0	0	0	0	21.5463	20.4171	21.5746	21.2699	19.8992	Y	Calmodulin-binding protein IPR012416 Calmodulin binding protein-like	3	3	3
Solyc03g120430.2.1	5.45e-43	0	0	0	0	0	23.0604	24.2249	22.2516	23.4061	22.8555	Y	Glycerate kinase	8	8	8
Solyc03g121590.2.1	4.93e-10	0	0	0	0	0	20.7454	20.9492	20.9511	20.8851	17.2394	Y	Protein SEY1 IPR008803 Root hair defective 3 GTP-binding	4	4	4
Solyc03g121910.1.1	2.43e-74	0	0	0	0	0	22.226	23.8831	21.0017	22.8369	22.7494	Y	Threonine synthase IPR004450 Threonine synthase	7	7	7
Solyc04g051580.2.1	4.68e-07	0	0	0	0	0	18.6483	21.2483	18.6043	20.0692	20.2001	Y	Mitochondrial carrier C12B10.09 IPR002067 Mitochondrial carrier protein	2	2	2
Solyc04g054890.2.1	2.57e-27	0	0	0	0	0	21.8901	22.8133	21.3308	22.143	21.2259	Y	Acyl-CoA oxidase IPR012258 Acyl-CoA oxidase	5	5	5
Solyc04g057980.2.1	1.35e-14	0	0	0	0	0	21.2329	22.7376	19.4734	21.6951	21.6252	Y	NAD(P)H-quinone oxidoreductase subunit MH-quinone oxidoreductase subunit M	4	4	4
Solyc04g064880.2.1	1.44e-23	0	0	0	0	0	22.1756	23.1992	18.4645	22.2272	22.1447	Y	Pathogenesis-related protein-like protein	3	3	3
Solyc04g073950.1.1	1.32e-12	0	0	0	0	0	20.7891	20.5345	20.5235	20.621	17.3974	Y	VQ motif family protein expressed IPR008889 VQ	2	2	2
Solyc04g074230.2.1	7.06e-23	0	0	0	0	0	20.6906	22.1383	21.6511	21.61	20.4816	Y	14-3-3 protein sigma gamma zeta beta_alpha IPR000308 14-3-3 protein	4	3	3
Solyc04g074550.2.1	2.76e-06	0	0	0	0	0	19.6726	21.8269	19.6989	20.7814	20.6636	Y	Cytochrome c oxidase subunit VIb IPR003213 Cytochrome c oxidase, subunit VIb	2	2	1
Solyc04g076060.2.1	2.42e-54	0	0	0	0	0	20.1746	19.927	21.2762	20.5854	19.6836	Y	14-3-3 protein beta_alpha-B IPR000308 14-3-3 protein	4	2	2
Solyc04g076880.2.1	4.94e-91	0	0	0	0	0	23.5226	25.8995	22.7463	24.6985	24.8731	Y	Phosphoenolpyruvate carboxykinase IPR001272 Phosphoenolpyruvate carboxykinase, ATP-utilising	10	10	8
Solyc04g081330.2.1	1.62e-07	0	0	0	0	0	20.5536	22.343	20.9893	21.507	20.9633	Y	Chromosome 11 contig 1 DNA sequence. (Fragment)	2	2	2
Solyc04g081820.2.1	6.93e-98	0	0	0	0	0	23.4206	24.0351	23.5187	23.6842	21.6268	Y	La domain containing protein expressed IPR006630 RNA-binding protein Lupus La	3	3	3
Solyc04g082500.2.1	3.79e-19	0	0	0	0	0	21.7364	21.9695	20.9648	21.6167	20.0127	Y	ATP binding _ serine-threonine kinase IPR002290 Serine_threonine protein kinase	5	4	4
Solyc05g009030.2.1	8.75e-08	0	0	0	0	0	20.7187	22.36	20.4813	21.4463	21.0633	Y	3-isopropylmalate dehydrogenase IPR004429 Isopropylmalate dehydrogenase	2	2	2
Solyc05g013700.2.1	2.1e-11	0	0	0	0	0	21.7345	19.7628	20.4846	20.8941	20.3805	Y	Eukaryotic translation initiation factor 4B IPR010433 Plant specific eukaryotic initiation factor 4B	5	5	5
Solyc05g013820.2.1	3.2e-05	0	0	0	0	0	19.9107	19.6313	19.5763	19.7137	16.7472	Y	Proteasome subunit beta type IPR000243 Peptidase T1A, proteasome beta-subunit	2	2	2
Solyc05g052710.2.1	7.47e-05	0	0	0	0	0	20.4264	21.5046	20.6695	20.9441	19.6792	Y	30S ribosomal protein S31, chloroplastic	2	2	2
Solyc05g053830.2.1	6.85e-59	0	0	0	0	0	22.8547	24.3799	22.0405	23.4225	23.151	Y	Protein transport protein Sec23 IPR006896 Sec23_Sec24 trunk region	7	7	7
Solyc05g055770.2.1	8.78e-07	0	0	0	0	0	20.9698	21.5393	19.2388	20.8627	20.2199	Y	Basic leucine zipper and W2 domain-containing protein 2 IPR003307 eIF4-gamma_eIF5_eIF2-epsilon	2	2	2
Solyc05g056230.2.1	5.17e-11	0	0	0	0	0	21.8235	23.0153	21.701	22.31	21.4391	Y	Calreticulin 2 calcium-binding protein IPR009169 Calreticulin	3	3	1
Solyc05g056260.2.1	3.5e-11	0	0	0	0	0	19.1519	20.7978	18.9133	19.8822	19.5032	Y	Phenylalanyl-tRNA synthetase alpha chain IPR004530 Phenylalanyl-tRNA synthetase, class IIc, mitochondrial	3	3	3
Solyc06g009660.2.1	1.34e-09	0	0	0	0	0	20.0274	21.7593	21.007	21.0964	20.2489	Y	ADP-ribosylation factor-like protein 3 IPR006687 GTP-binding protein SAR1	3	3	3
Solyc06g065950.2.1	1.2e-57	0	0	0	0	0	18.0875	19.1712	18.3892	18.6242	17.3282	Y	Vesicle-associated membrane protein 7C IPR001388 Synaptobrevin	3	3	3
Solyc06g071110.2.1	3.95e-10	0	0	0	0	0	20.5397	19.6029	20.1019	20.1315	18.4759	Y	Chaperone protein dnaJ 3 IPR003095 Heat shock protein DnaJ	4	3	3
Solyc06g076160.2.1	7.21e-20	0	0	0	0	0	22.4088	23.2998	23.0995	22.9836	21.2264	Y	Cytochrome P450	4	4	4
Solyc06g082970.2.1	3.31e-10	0	0	0	0	0	21.989	24.4469	21.815	23.2877	23.383	Y	DnaJ domain family IPR001623 Heat shock protein DnaJ, N-terminal	3	3	3
Solyc06g083390.2.1	8.09e-20	0	0	0	0	0	21.437	21.4075	20.6042	21.1975	19.4228	Y	RPM1 interacting protein 4 transcript 2 IPR008700 Defence response, Rin4	6	6	6
Solyc06g083680.2.1	1.01e-79	0	0	0	0	0	24.0669	26.1145	23.3422	25.0028	25.0183	Y	Photosystem I reaction center subunit IV A IPR008990 Electron transport accessory protein	5	3	3
Solyc07g008550.2.1	1.4e-79	0	0	0	0	0	21.8839	20.98	20.8626	21.3184	20.0556	Y	Purple acid phosphatase IPR008963 Purple acid phosphatase-like, N-terminal	14	2	2
Solyc07g049530.2.1	1.29e-34	0	0	0	0	0	22.0491	22.6329	20.1657	21.934	21.3535	Y	1-aminocyclopropane-1-carboxylate oxidase IPR005123 Oxoglutarate and iron-dependent oxygenase	5	5	5
Solyc07g052370.2.1	7.14e-54	0	0	0	0	0	23.6163	24.0099	24.4853	24.081	22.355	Y	Cytochrome P450	10	10	10
Solyc07g053620.2.1	1.82e-08	0	0	0	0	0	20.3678	20.1299	20.2232	20.2437	16.6657	Y	Chaperone protein dnaJ IPR015609 Molecular chaperone, heat shock protein, Hsp40, DnaJ	3	3	3
Solyc07g066430.2.1	8.4e-30	0	0	0	0	0	21.0461	23.2121	20.4917	22.0861	22.1246	Y	GTP-binding protein IPR004396 Conserved hypothetical protein CHP00092	6	6	6
Solyc08g006720.2.1	1.02e-08	0	0	0	0	0	20.2343	22.5423	20.4362	21.4776	21.3976	Y	Glutathione peroxidase IPR000889 Glutathione peroxidase	3	3	3
Solyc08g016750.2.1	1.69e-10	0	0	0	0	0	22.0585	22.5642	21.4824	22.1014	20.6451	Y	Pyruvate dehydrogenase E1 component subunit beta IPR005475 Transketolase, central region	4	4	4
Solyc08g061320.2.1	1.15e-20	0	0	0	0	0	21.3857	21.3228	20.4197	21.1048	19.4985	Y	Smr domain containing protein IPR002625 Smr protein_MutS2 C-terminal	3	3	3
Solyc08g065490.2.1	6.2e-08	0	0	0	0	0	19.9693	21.2838	19.784	20.5109	19.81	Y	Serine hydroxymethyltransferase IPR001085 Serine hydroxymethyltransferase	2	2	2
Solyc08g066180.2.1	1.15e-26	0	0	0	0	0	21.905	21.5836	20.6972	21.4792	20.1073	Y	HMP-PP phosphatase IPR013200 HAD superfamily hydrolase-like, type 3	3	3	3
Solyc08g068730.1.1	1.85e-18	0	0	0	0	0	23.1035	24.5488	23.0244	23.7419	23.1188	Y	N-acetyltransferase IPR000182 GCN5-related N-acetyltransferase	4	4	2
Solyc08g075750.2.1	4.24e-32	0	0	0	0	0	22.7337	23.8154	21.3247	22.9532	22.5518	Y	ATP-dependent Clp protease proteolytic subunit IPR001907 Peptidase S14, ClpP	5	5	5
Solyc08g078040.2.1	2.26e-14	0	0	0	0	0	20.8146	21.8865	21.5092	21.4686	19.9586	Y	Monooxygenase FAD-binding IPR003042 Aromatic-ring hydroxylase-like	3	3	3
Solyc08g079520.2.1	2.42e-33	0	0	0	0	0	22.726	22.9884	22.9727	22.9006	19.5626	Y	Sec1-4 syntaxin-binding protein IPR001619 Sec1-like protein	7	7	7
Solyc08g079880.1.1	1.19e-39	0	0	0	0	0	22.7117	23.1401	22.683	22.8605	20.4292	Y	Subtilisin-like protease IPR015500 Peptidase S8, subtilisin-related IPR000209 Peptidase S8 and S53, subtilisin, kexin, sedolisin	10	6	3
Solyc08g080050.2.1	6.1e-42	0	0	0	0	0	21.1508	23.3644	21.0221	22.278	22.2387	Y	PGR5-like protein 1A, chloroplastic	5	5	5
Solyc08g080630.2.1	2.82e-48	0	0	0	0	0	20.2285	21.2575	20.4447	20.7147	19.392	Y	Chymotrypsin inhibitor-2 IPR000864 Proteinase inhibitor I13, potato inhibitor I	3	3	3
Solyc08g082400.1.1	4.12e-13	0	0	0	0	0	21.1716	23.1528	21.4118	22.2024	21.8961	Y	Genome sequencing data contig C313	4	4	4
Solyc09g007140.2.1	1.3e-17	0	0	0	0	0	20.9926	20.957	21.397	21.1297	18.6282	Y	17.8 kDa class I heat shock protein IPR008978 HSP20-like chaperone	2	2	2
Solyc09g007230.2.1	2.45e-05	0	0	0	0	0	21.2951	21.7833	21.5322	21.5506	18.9858	Y	Zinc finger CCCH domain-containing protein 15 IPR000571 Zinc finger, CCCH-type	2	2	2
Solyc09g010520.2.1	4.03e-07	0	0	0	0	0	21.0975	21.6944	20.4283	21.1639	19.9251	Y	ADP-ribosylation factor GTPase activating protein 1 IPR001164 Arf GTPase activating protein	3	3	3
Solyc09g014990.2.1	3.71e-22	0	0	0	0	0	21.9237	20.1474	20.3763	21.0472	20.584	Y	WRKY-like transcription factor IPR003657 DNA-binding WRKY	4	4	4
Solyc09g064850.2.1	1.49e-12	0	0	0	0	0	19.7978	20.7421	21.2463	20.712	19.5891	Y	Glutathione peroxidase IPR000889 Glutathione peroxidase	4	4	4
Solyc10g047650.1.1	8.57e-26	0	0	0	0	0	21.0469	21.4007	20.4909	21.0266	19.3057	Y	p8MTCP1 IPR010625 CHCH	2	2	2
Solyc10g079470.2.1	2.49e-12	0	0	0	0	0	21.0978	23.6495	21.4135	22.5322	22.552	Y	L-galactono-1,4-lactone dehydrogenase	5	5	5
Solyc10g080660.1.1	3.67e-06	0	0	0	0	0	19.7034	19.6109	18.71	19.4054	17.8209	Y	Eukaryotic translation initiation factor 4E	2	2	2
Solyc10g081120.1.1	4.78e-10	0	0	0	0	0	21.1969	21.9903	21.5073	21.6022	19.7771	Y	Alpha-L-arabinofuranosidase IPR017853 Glycoside hydrolase, catalytic core	4	4	4
Solyc10g081240.1.1	2.45e-22	0	0	0	0	0	22.5437	22.1596	21.6784	22.1699	20.3955	Y	Protein grpE IPR000740 GrpE nucleotide exchange factor	5	5	5
Solyc10g083930.1.1	1.15e-08	0	0	0	0	0	21.0748	21.1562	20.4034	20.9152	18.9755	Y	Peptidyl-prolyl cis-trans isomerase IPR002130 Peptidyl-prolyl cis-trans isomerase, cyclophilin-type	2	2	2
Solyc10g085590.1.1	3.28e-18	0	0	0	0	0	21.9521	22.9214	21.2994	22.2127	21.4016	Y	Tumor susceptibility protein 1.1	5	5	5
Solyc10g086190.1.1	1.68e-17	0	0	0	0	0	21.3296	23.3294	21.0293	22.2835	22.1683	Y	Adenosine kinase IPR001805 Adenosine kinase	5	5	5
Solyc11g006020.1.1	6.82e-11	0	0	0	0	0	19.433	22.2686	18.4586	20.9603	21.3182	Y	NAD(P)H-quinone oxidoreductase subunit O	3	3	3
Solyc11g008870.1.1	1.94e-43	0	0	0	0	0	21.0869	22.4296	21.4089	21.7608	20.8081	Y	Methylenetetrahydrofolate reductase IPR004621 Eukaryotic-type methylenetetrahydrofolate reductase	4	4	4
Solyc11g011220.1.1	6.44e-10	0	0	0	0	0	23.294	22.8867	22.9108	23.0429	20.442	Y	Unknown Protein	5	2	2
Solyc11g069150.1.1	7.11e-52	0	0	0	0	0	20.3813	21.9623	21.3709	21.3758	20.3754	Y	Proteasome subunit beta type IPR016295 Proteasome endopeptidase complex, beta subunit	4	4	4
Solyc11g071910.1.1	7.22e-26	0	0	0	0	0	25.4584	25.9934	24.455	25.4331	24.3853	Y	GTP-binding family protein IPR006073 GTP1_OBG	3	3	3
Solyc12g008840.1.1	4.77e-136	0	0	0	0	0	22.6474	23.0602	21.5754	22.5514	21.4345	Y	Beta-galactosidase IPR001944 Glycoside hydrolase, family 35	3	3	3
Solyc12g009600.1.1	3.34e-39	0	0	0	0	0	22.1157	23.7873	22.5009	22.988	22.3587	Y	Thylakoid lumenal protein	4	4	4
Solyc12g010380.1.1	1.93e-35	0	0	0	0	0	22.9116	24.2473	21.6205	23.3021	23.0378	Y	Adenylate kinase-like protein IPR018962 Domain of unknown function DUF1995	12	12	12
Solyc12g045030.1.1	1.29e-30	0	0	0	0	0	21.3927	23.9749	21.337	22.7988	22.9243	Y	Short-chain dehydrogenase_reductase family protein IPR002347 Glucose_ribitol dehydrogenase	7	7	4
Solyc12g095960.1.1	2.89e-91	0	0	0	0	0	22.5866	22.3365	23.5871	22.9433	21.9173	Y	Insulin-like growth factor 2 mRNA-binding protein 2 IPR0181.1	4	4	4
Solyc12g096700.1.1	8.94e-90	0	0	0	0	0	20.6914	20.888	20.5122	20.7054	17.7664	Y	Ribosomal L9-like protein IPR002359 Ribosomal protein L6, conserved site-2	10	1	0
Solyc12g098150.1.1	1.33e-16	0	0	0	0	0	19.1171	21.5462	19.3831	20.4559	20.4249	Y	Voltage-gated potassium channel beta subunit IPR005399 Potassium channel, voltage-dependent, beta subunit, KCNAB-related	4	4	4
Solyc12g098740.1.1	8.84e-06	0	0	0	0	0	21.697	22.0473	20.9378	21.6309	20.1582	Y	Epsin-1 IPR001026 Epsin, N-terminal	3	3	3
Solyc12g099730.1.1	1.36e-10	0	0	0	0	0	23.0246	23.3251	21.7765	22.8471	21.7645	Y	Glycosyltransferase-like protein IPR006740 Protein of unknown function DUF604	3	3	3
Solyc12g100270.1.1	5.39e-13	0	0	0	0	0	21.6813	22.174	22.3818	22.1079	20.025	Y	CER1 IPR006694 Fatty acid hydroxylase	3	3	2
Solyc00g006810.2.1	3.75e-74	0	0	0	0	0	19.4736	20.3135	20.6081	20.2063	18.7556		Peptidyl-prolyl cis-trans isomerase IPR001179 Peptidyl-prolyl cis-trans isomerase, FKBP-type	3	3	3
Solyc00g042140.1.1	2.04e-51	0	0	0	0	0	22.9978	22.9676	21.5097	22.6367	21.5465		ATP synthase subunit beta IPR005722 ATPase, F1 complex, beta subunit	3	1	1
Solyc00g174340.1.1	2.18e-41	0	0	0	0	0	22.87	23.6558	24.6205	23.8912	23.1469		Pathogenesis-related protein 1b IPR018244 Allergen V5_Tpx-1 related, conserved site	4	4	4
Solyc01g005560.2.1	2.36e-123	0	0	0	0	0	21.9613	23.3629	21.5685	22.515	21.9952		Isocitrate dehydrogenase IPR004790 Isocitrate dehydrogenase NADP-dependent, eukaryotic	7	7	7
Solyc01g006980.2.1	1.75e-12	0	0	0	0	0	20.3127	22.5746	19.8896	21.4375	21.4946		Malonyl CoA-acyl carrier protein transacylase containing protein expressed IPR004410 Malonyl CoA-acyl carrier protein transacylase	4	4	4
Solyc01g007520.2.1	5.06e-23	0	0	0	0	0	26.9535	26.9074	25.191	26.5469	25.6258		Photosystem II reaction center protein H IPR001056 Photosystem II phosphoprotein PsbH	2	2	2
Solyc01g007740.2.1	1.07e-24	0	0	0	0	0	21.6467	22.6773	21.694	22.089	20.8922		Peroxiredoxin IPR000866 Alkyl hydroperoxide reductase_ Thiol specific antioxidant_ Mal allergen	9	4	4
Solyc01g009080.2.1	6.26e-21	0	0	0	0	0	21.6051	23.719	21.3738	22.6479	22.5803		FHA domain containing protein IPR000253 Forkhead-associated	2	2	2
Solyc01g009990.2.1	1.92e-57	0	0	0	0	0	24.3764	25.8757	23.6168	24.9347	24.6282		Peptidyl-prolyl cis-trans isomerase IPR002130 Peptidyl-prolyl cis-trans isomerase, cyclophilin-type	9	9	9
Solyc01g066520.2.1	1.28e-45	0	0	0	0	0	19.7989	24.2411	18.446	22.7457	23.4022		Dihydrolipoyllysine-residue acetyltransferase component of pyruvate dehydrogenase complex IPR015761 Lipoamide Acyltransferase	11	11	11
Solyc01g067290.2.1	5.06e-12	0	0	0	0	0	26.8899	29.572	26.0278	28.2991	28.5972		NAD-dependent epimerase_dehydratase-binding domain	6	6	6
Solyc01g079090.2.1	1.82e-70	0	0	0	0	0	21.878	25.3948	21.4002	24.0116	24.4901		Protoporphyrinogen oxidase IPR004572 Protoporphyrinogen oxidase	12	12	12
Solyc01g079940.2.1	7.54e-36	0	0	0	0	0	23.327	23.6435	22.0791	23.1569	22.0865		Xylanase inhibitor (Fragment) IPR001461 Peptidase A1	5	5	5
Solyc01g080010.2.1	2.07e-34	0	0	0	0	0	22.4375	22.9164	21.3961	22.3784	21.3022		Xylanase inhibitor (Fragment) IPR001461 Peptidase A1	5	5	5
Solyc01g087750.2.1	7.01e-08	0	0	0	0	0	20.2164	23.0535	19.8522	21.7889	22.0701		Homology to unknown gene (Fragment)	3	3	3
Solyc01g091580.2.1	2.6e-22	0	0	0	0	0	20.9533	22.2035	20.3336	21.379	20.823		Signal recognition particle-docking protein FtsY IPR004390 Cell division transporter substrate-binding protein FtsY	5	5	5
Solyc01g094200.2.1	3.16e-39	0	0	0	0	0	21.0552	23.6475	21.1691	22.4904	22.5817		NAD-dependent malic enzyme 2 IPR012302 Malic enzyme, NAD-binding	5	5	5
Solyc01g095430.2.1	6.9e-55	0	0	0	0	0	22.3413	24.5331	22.3898	23.4795	23.3774		Threonine endopeptidase	5	5	5
Solyc01g097340.2.1	1.6e-26	0	0	0	0	0	21.9471	24.29	21.7556	23.1589	23.2031		NAD-dependent epimerase_dehydratase family protein-like protein-binding domain	4	4	4
Solyc01g099890.2.1	1.03e-08	0	0	0	0	0	20.397	20.8638	19.9079	20.4417	18.8231		Malignant T cell amplified sequence 1 IPR016437 Translation machinery-associated RNA binding protein, predicted	2	2	2
Solyc01g105050.2.1	1.31e-175	0	0	0	0	0	23.4442	23.953	23.2184	23.5721	21.6831		Chlorophyll a-b binding protein, chloroplastic IPR001344 Chlorophyll A-B binding protein	7	2	2
Solyc01g105070.2.1	1.86e-137	0	0	0	0	0	24.9019	25.4701	23.2346	24.8011	24.133		Peroxidase IPR002016 Haem peroxidase, plant_fungal_bacterial	11	11	11
Solyc01g105560.2.1	1.11e-12	0	0	0	0	0	20.9306	22.3275	19.4181	21.3398	21.1648		3 4-dihydroxy-2-butanone 4-phosphate synthase IPR000422 DHBP synthase RibB	4	4	4
Solyc01g107820.2.1	2.81e-13	0	0	0	0	0	21.4069	22.49	20.3483	21.6694	21.1507		UDP-glucosyltransferase family 1 protein IPR002213 UDP-glucuronosyl_UDP-glucosyltransferase	3	3	3
Solyc01g108630.2.1	1.37e-56	0	0	0	0	0	23.7374	25.1036	22.4075	24.1436	23.9084		Nitrite reductase IPR006067 Nitrite and sulphite reductase 4Fe-4S region	11	11	11
Solyc01g109770.2.1	2e-31	0	0	0	0	0	19.7777	21.6169	19.1523	20.5786	20.4555		RER1 protein IPR004932 Retrieval of early ER protein Rer1	2	2	2
Solyc02g063490.2.1	1.39e-64	0	0	0	0	0	20.1141	21.566	21.3205	21.1245	19.9688		Malate dehydrogenase IPR010097 Malate dehydrogenase, NAD-dependent, eukaryotes and gamma proteobacteria	5	2	2
Solyc02g065090.2.1	4.97e-19	0	0	0	0	0	21.3539	23.4741	20.4483	22.3251	22.4107		Patatin-like protein 3 IPR002641 Patatin	5	4	4
Solyc02g067180.2.1	1.07e-12	0	0	0	0	0	21.0549	22.873	20.7578	21.8868	21.6543		Cystathionine gamma synthase IPR000277 Cys_Met metabolism, pyridoxal phosphate-dependent enzyme	4	4	4
Solyc02g071890.2.1	3.09e-30	0	0	0	0	0	20.1596	21.0799	20.0035	20.4968	19.2899		Histidinol dehydrogenase IPR0121.1	2	2	2
Solyc02g077080.2.1	3.89e-51	0	0	0	0	0	21.5567	20.7088	21.3524	21.2489	19.4252		Os06g0207500 protein (Fragment) IPR004253 Protein of unknown function DUF231, plant	6	6	6
Solyc02g077290.1.1	2.66e-09	0	0	0	0	0	22.0538	20.7307	20.3163	21.234	20.653		Glutamate-gated kainate-type ion channel receptor subunit GluR5 IPR015683 Glutamate receptor-related	4	4	4
Solyc02g079170.2.1	2.92e-34	0	0	0	0	0	20.2186	22.2977	20.1476	21.2606	21.1264		NADH dehydrogenase like protein IPR013027 FAD-dependent pyridine nucleotide-disulphide oxidoreductase	3	3	3
Solyc02g081430.2.1	1.91e-07	0	0	0	0	0	19.0702	20.8125	19.3036	19.9503	19.456		Microsomal glutathione S-transferase 3	3	3	3
Solyc02g082450.2.1	6.04e-05	0	0	0	0	0	20.0973	22.4938	19.4649	21.3011	21.4597		Auxin efflux carrier family protein IPR004776 Auxin efflux carrier	2	2	2
Solyc02g083410.2.1	1.28e-13	0	0	0	0	0	18.9002	20.7576	18.398	19.7292	19.584		Receptor-like kinase IPR002290 Serine_threonine protein kinase	2	2	2
Solyc02g086880.2.1	1.48e-32	0	0	0	0	0	24.3551	24.5523	22.6972	24.0708	23.1797		Formate dehydrogenase IPR006140 D-isomer specific 2-hydroxyacid dehydrogenase, NAD-binding	7	7	7
Solyc02g087070.2.1	8.36e-18	0	0	0	0	0	22.0179	23.8479	21.336	22.8055	22.6916		Peroxidase family protein IPR002007 Haem peroxidase, animal	4	4	4
Solyc02g090890.2.1	2.29e-13	0	0	0	0	0	20.8025	22.7895	20.403	21.7341	21.6386		Zeaxanthin epoxidase, chloroplastic	5	5	5
Solyc02g091100.2.1	2.11e-07	0	0	0	0	0	21.0747	21.8615	21.5049	21.5157	19.6116		Oxalyl-CoA decarboxylase IPR012001 Thiamine pyrophosphate enzyme, N-terminal TPP binding region	3	3	3
Solyc03g005730.2.1	3.83e-10	0	0	0	0	0	20.675	22.7703	20.4591	21.7069	21.6245		3-isopropylmalate dehydratase large subunit 2 IPR011826 Homoaconitase_3-isopropylmalate dehydratase, large subunit, prokaryotic	4	4	4
Solyc03g006870.2.1	1.66e-21	0	0	0	0	0	22.6598	23.8533	22.2516	23.0894	22.3796		Phosphoglucomutase IPR016055 Alpha-D-phosphohexomutase, alpha_beta_alpha I, II and III	5	5	5
Solyc03g020010.1.1	4.99e-07	0	0	0	0	0	22.3105	23.158	20.1076	22.3185	21.9725		Kunitz-type trypsin inhibitor alpha chain IPR002160 Proteinase inhibitor I3, Kunitz legume	2	2	2
Solyc03g045090.2.1	2.26e-27	0	0	0	0	0	22.3058	22.5923	22.5542	22.4896	19.2316		cDNA clone 001-043-A08 full insert sequence	4	4	4
Solyc03g093690.2.1	3.2e-31	0	0	0	0	0	23.5718	25.0911	21.603	24.0302	23.9995		Peptide methionine sulfoxide reductase msrA IPR002569 Methionine sulphoxide reductase A	5	5	5
Solyc03g095360.2.1	5.6e-18	0	0	0	0	0	20.7073	21.4198	21.1002	21.1048	19.0605		Alcohol dehydrogenase zinc-binding IPR002085 Alcohol dehydrogenase superfamily, zinc-containing	3	3	3
Solyc03g098740.1.1	3.57e-14	0	0	0	0	0	21.1686	21.8948	21.5305	21.5616	19.5605		Kunitz trypsin inhibitor IPR011065 Kunitz inhibitor ST1-like	4	4	4
Solyc03g111610.2.1	5.15e-22	0	0	0	0	0	22.7944	23.9491	22.4926	23.223	22.4143		HAD-superfamily hydrolase subfamily IA variant 3 containing protein expressed IPR005834 Haloacid dehalogenase-like hydrolase	6	6	6
Solyc03g114340.2.1	2.68e-08	0	0	0	0	0	19.1029	21.5213	19.0963	20.394	20.4308		1-deoxy-D-xylulose-5-phosphate reductoisomerase IPR003821 1-deoxy-D-xylulose 5-phosphate reductoisomerase	3	3	3
Solyc03g114930.2.1	3.61e-56	0	0	0	0	0	21.8649	24.6353	22.1446	23.4558	23.5882		Photosystem II oxygen evolving complex protein PsbP IPR016123 Mog1_PsbP, alpha_beta_alpha sandwich	10	10	10
Solyc03g120670.2.1	1.05e-07	0	0	0	0	0	19.2636	21.3561	18.6831	20.2475	20.2545		D-isomer specific 2-hydroxyacid dehydrogenase NAD-binding IPR006140 D-isomer specific 2-hydroxyacid dehydrogenase, NAD-binding	3	3	3
Solyc03g121720.2.1	8.87e-83	0	0	0	0	0	22.9522	24.1485	22.4496	23.3663	22.7066		2-hydroxy-3-oxopropionate reductase IPR015815 3-hydroxyacid dehydrogenase_reductase	5	5	5
Solyc04g005160.1.1	1.84e-11	0	0	0	0	0	21.2445	23.1542	21.4789	22.2285	21.8707		6-phosphogluconate dehydrogenase decarboxylating IPR006113 6-phosphogluconate dehydrogenase, decarboxylating	4	4	3
Solyc04g040130.1.1	5.56e-07	0	0	0	0	0	21.2899	21.4055	21.5638	21.4241	18.0419		Omega-6 fatty acid desaturase IPR005804 Fatty acid desaturase, type 1	3	2	2
Solyc04g049350.2.1	9.24e-09	0	0	0	0	0	20.7682	22.9482	20.8472	21.903	21.7846		Chorismate synthase IPR000453 Chorismate synthase	5	5	5
Solyc04g071880.2.1	7.08e-19	0	0	0	0	0	21.7198	21.2791	21.2254	21.4256	19.0788		V-type H(+)-translocating pyrophosphatase IPR0041.1	5	4	4
Solyc04g076090.2.1	5.71e-62	0	0	0	0	0	20.6721	22.1667	20.1269	21.2581	20.8752		Glucose-6-phosphate isomerase 2	7	7	7
Solyc04g079240.2.1	7.34e-32	0	0	0	0	0	21.6627	21.3584	21.0562	21.3803	19.1228		Patatin-like protein 1 IPR002641 Patatin	2	2	2
Solyc04g080850.2.1	3.96e-10	0	0	0	0	0	19.9689	21.9239	19.7214	20.8998	20.7415		Thioredoxin IPR015467 Thioredoxin, core	4	4	4
Solyc04g081970.2.1	1.55e-20	0	0	0	0	0	19.9732	23.2574	20.086	21.9518	22.302		Thioredoxin IPR013766 Thioredoxin domain	6	6	6
Solyc04g082010.1.1	1.63e-72	0	0	0	0	0	24.2492	25.0403	22.885	24.3053	23.6755		Plastocyanin copper domain	3	3	3
Solyc05g008450.2.1	2.54e-11	0	0	0	0	0	22.0079	23.3468	20.0607	22.3447	22.2192		Oxidoreductase FAD_NAD(P)-binding domain protein-binding	5	5	5
Solyc05g026490.2.1	2.15e-09	0	0	0	0	0	18.1456	20.5	17.8607	19.3545	19.4256		Phosphoglucomutase_phosphomannomutase family protein IPR016055 Alpha-D-phosphohexomutase, alpha_beta_alpha I, II and III	3	3	3
Solyc05g052150.2.1	9.75e-06	0	0	0	0	0	19.1181	22.5813	21.0962	21.5303	21.4842		ATP synthase subunit delta_apos, mitochondrial	2	2	2
Solyc05g052760.2.1	6.32e-15	0	0	0	0	0	22.0149	22.2892	22.4594	22.2659	19.5506		1-phosphatidylinositol-4 5-bisphosphate phosphodiesterase IPR017946 PLC-like phosphodiesterase, TIM beta_alpha-barrel domain	2	2	2
Solyc06g010060.1.1	1.04e-15	0	0	0	0	0	19.3778	21.5286	20.0433	20.6057	20.2581		Protein transport protein Sec61 beta subunit IPR016482 Preprotein translocase Sec, Sec61-beta subunit, eukarya	3	3	2
Solyc06g053140.2.1	3.72e-21	0	0	0	0	0	20.1278	23.6852	19.458	22.2871	22.7899		Senescence-associated protein DIN1 IPR001763 Rhodanese-like	3	3	3
Solyc06g065490.2.1	6.77e-38	0	0	0	0	0	22.1237	24.0673	22.0209	23.0693	22.8582		PsbP domain-containing protein 6, chloroplastic IPR016123 Mog1_PsbP, alpha_beta_alpha sandwich	5	5	5
Solyc06g066620.2.1	9.75e-21	0	0	0	0	0	19.4753	23.7372	18.7697	22.2687	22.883		Threonine endopeptidase	2	2	2
Solyc06g068480.2.1	2.27e-58	0	0	0	0	0	21.6961	23.8818	21.651	22.8157	22.7374		Homology to unknown gene (Fragment) IPR018962 Domain of unknown function DUF1995	5	5	5
Solyc06g068670.2.1	3.77e-16	0	0	0	0	0	20.3558	21.4395	20.2859	20.7966	19.7572		Unknown Protein	5	3	3
Solyc06g074890.1.1	4.32e-08	0	0	0	0	0	20.8213	22.6526	20.621	21.677	21.4215		Trigger factor IPR008881 Trigger factor, ribosome-binding, bacterial	3	3	3
Solyc06g081980.1.1	5.74e-09	0	0	0	0	0	22.2466	24.1436	20.565	22.9939	23.0984		Pyridoxal biosynthesis lyase pdxS IPR001852 Vitamin B6 biosynthesis protein	3	3	3
Solyc06g083690.2.1	1.55e-08	0	0	0	0	0	19.287	21.3231	19.3196	20.3166	20.1221		Glutaredoxin IPR011899 Glutaredoxin, eukaryotic and viruses	2	2	2
Solyc07g006890.1.1	3.84e-17	0	0	0	0	0	24.2595	23.7164	21.5606	23.5545	23.0341		Cytochrome P450	7	7	7
Solyc07g043310.2.1	9.17e-81	0	0	0	0	0	22.565	24.0915	21.4864	23.1025	22.9048		Aminotransferase IPR005814 Aminotransferase class-III	7	7	4
Solyc07g052140.2.1	1.99e-13	0	0	0	0	0	20.4923	20.4111	19.762	20.2567	18.2767		(-)-germacrene D synthase IPR005630 Terpene synthase, metal-binding domain	3	3	3
Solyc07g052350.2.1	1.2e-79	0	0	0	0	0	23.6388	24.8225	22.7928	23.9904	23.4712		3-isopropylmalate dehydratase large subunit IPR006249 Aconitase_iron regulatory protein 2	15	6	6
Solyc07g053280.2.1	3.88e-74	0	0	0	0	0	21.3525	22.8409	19.7152	21.8127	21.7132		Ketol-acid reductoisomerase IPR016206 Ketol-acid reductoisomerase, plant	8	4	4
Solyc07g054290.1.1	9.79e-26	0	0	0	0	0	23.2456	25.153	21.4286	23.9927	24.1179		Photosystem II family protein	4	4	4
Solyc07g055690.1.1	1.07e-06	0	0	0	0	0	22.3259	22.7925	22.1884	22.4594	20.3307		S-locus-specific glycoprotein S6 lectin	3	3	3
Solyc07g056000.2.1	1.25e-67	0	0	0	0	0	22.9828	21.2445	23.4841	22.8389	22.1563		Xyloglucan endotransglucosylase_hydrolase 7 IPR016455 Xyloglucan endotransglucosylase_hydrolase IPR008263 Glycoside hydrolase, family 16, active site	10	10	10
Solyc07g063190.2.1	1.06e-48	0	0	0	0	0	21.5022	23.7358	21.5912	22.6757	22.5862		Thioredoxin IPR005746 Thioredoxin	4	4	3
Solyc07g064950.2.1	2.71e-42	0	0	0	0	0	21.709	23.8804	20.7981	22.7177	22.8274		Trigger factor-like protein IPR005215 Trigger factor	10	10	10
Solyc08g005590.2.1	1.69e-08	0	0	0	0	0	19.3972	21.5415	18.1902	20.3617	20.5065		SWIB_MDM2 domain protein IPR019835 SWIB domain	3	3	3
Solyc08g007040.2.1	5.64e-23	0	0	0	0	0	22.4548	24.584	21.9623	23.4752	23.4813		Glycine cleavage system H protein 1 IPR017453 Glycine cleavage H-protein, subgroup	3	3	1
Solyc08g014130.2.1	4.26e-16	0	0	0	0	0	19.3721	20.3171	19.5026	19.7943	18.3978		2-isopropylmalate synthase 1 IPR005671 Bacterial 2-isopropylmalate synthase	3	2	2
Solyc08g045710.1.1	3.7e-07	0	0	0	0	0	23.1115	22.8755	21.8596	22.7086	21.3792		ATP synthase subunit alpha, mitochondrial IPR017458 ATPase, F1 complex, alpha subunit, C-terminal	2	1	1
Solyc08g048250.2.1	4.55e-13	0	0	0	0	0	24.1915	25.1726	23.6008	24.4697	23.6359		L-lactate dehydrogenase IPR012133 Alpha-hydroxy acid dehydrogenase, FMN-dependent	4	2	2
Solyc08g074680.2.1	3.52e-62	0	0	0	0	0	25.1792	26.4747	25.3554	25.791	24.8661		Polyphenol oxidase IPR002227 Tyrosinase	10	10	10
Solyc08g076450.2.1	5.86e-32	0	0	0	0	0	18.5802	22.6891	19.1683	21.2996	21.7885		3-beta hydroxysteroid dehydrogenase_isomerase family protein-binding domain	4	4	4
Solyc08g079240.2.1	3.07e-06	0	0	0	0	0	19.2953	22.4601	19.0268	21.1431	21.5126		Homology to unknown gene	3	3	3
Solyc08g080640.1.1	5.73e-174	0	0	0	0	0	25.4569	25.646	25.8525	25.6609	22.7955		Osmotin-like protein (Fragment) IPR017949 Thaumatin, conserved site IPR001938 Thaumatin, pathogenesis-related	8	8	6
Solyc08g080660.1.1	2.43e-121	0	0	0	0	0	24.8541	25.4161	25.0995	25.1417	22.796		Osmotin-like protein (Fragment) IPR001938 Thaumatin, pathogenesis-related	6	6	3
Solyc08g081250.2.1	2.3e-21	0	0	0	0	0	22.588	23.7686	21.648	22.9245	22.439		Aminopeptidase N IPR012779 Peptidase M1, alanyl aminopeptidase	6	6	6
Solyc08g082430.2.1	2.2e-21	0	0	0	0	0	21.0564	22.8626	19.6992	21.7605	21.7756		Nucleoside diphosphate kinase IPR001564 Nucleoside diphosphate kinase, core	4	3	3
Solyc09g007910.2.1	1.56e-54	0	0	0	0	0	22.3317	23.4069	21.2011	22.5801	22.0819		Phenylalanine ammonia-lyase IPR005922 Phenylalanine ammonia-lyase	6	6	1
Solyc09g011920.2.1	6.56e-10	0	0	0	0	0	20.7416	22.1289	21.2963	21.5028	20.4751		Mitochondrial uncoupling protein IPR018108 Mitochondrial substrate_solute carrier IPR001993 Mitochondrial substrate carrier	3	3	3
Solyc09g059040.2.1	1.09e-23	0	0	0	0	0	22.982	23.1564	22.3729	22.8742	20.9499		Alcohol dehydrogenase zinc-containing IPR002085 Alcohol dehydrogenase superfamily, zinc-containing	6	6	6
Solyc09g065270.2.1	2.95e-46	0	0	0	0	0	22.4606	23.6044	22.3969	22.9345	21.969		Ribosome recycling factor IPR015998 Ribosome recycling factor, bacterial-like	4	4	4
Solyc09g075820.2.1	1.4e-14	0	0	0	0	0	22.2669	22.7486	21.9863	22.3688	20.4982		Solute carrier family 2, facilitated glucose transporter member 3 IPR003663 Sugar_inositol transporter	2	2	2
Solyc09g090330.2.1	6.44e-24	0	0	0	0	0	23.0361	25.1134	22.5935	24.0255	23.9921		Harpin binding protein 1 IPR006843 PAP fibrillin	5	5	5
Solyc09g090980.2.1	4.95e-20	0	0	0	0	0	21.8709	22.1879	21.1076	21.7892	20.2791		Major allergen Mal d 1 IPR000916 Bet v I allergen	4	4	4
Solyc09g091180.2.1	1.46e-58	0	0	0	0	0	22.1562	24.0158	21.655	22.9869	22.8427		chaperonin IPR001844 Chaperonin Cpn60	16	9	9
Solyc09g091660.2.1	2.9e-113	0	0	0	0	0	22.3225	23.3024	22.16	22.6883	21.5724		ABC transporter G family member 40 IPR013525 ABC-2 type transporter	14	5	3
Solyc10g006900.2.1	3.72e-124	0	0	0	0	0	21.4465	25.7499	21.6969	24.3166	24.8752		Protochlorophyllide reductase IPR005979 Light-dependent protochlorophyllide reductase	10	6	3
Solyc10g006970.2.1	1.22e-37	0	0	0	0	0	21.2764	23.1783	21.4469	22.243	21.9043		Thioredoxin m IPR005746 Thioredoxin	3	2	2
Solyc10g044520.1.1	2.49e-22	0	0	0	0	0	24.0723	24.7258	22.7559	24.06	23.3007		Ferredoxin I IPR0102.1	2	2	2
Solyc10g049710.1.1	8.44e-12	0	0	0	0	0	20.2913	23.1546	19.793	21.8738	22.1832		ATP-dependent Clp protease proteolytic subunit IPR001907 Peptidase S14, ClpP	4	4	4
Solyc10g075020.1.1	2.77e-12	0	0	0	0	0	21.2302	22.4477	19.9628	21.5486	21.199		Elongation factor P IPR011768 Translation elongation factor P	3	3	3
Solyc10g078550.1.1	5.89e-52	0	0	0	0	0	23.5063	25.4559	22.9087	24.3869	24.321		Glutamate dehydrogenase IPR014362 Glutamate dehydrogenase	9	9	9
Solyc10g080080.1.1	3.06e-16	0	0	0	0	0	18.7249	22.7238	19.3975	21.3557	21.8101		Thioredoxin reductase IPR005982 Thioredoxin reductase	4	4	4
Solyc10g080320.1.1	2.94e-20	0	0	0	0	0	19.7813	21.733	19.896	20.7695	20.4885		Adenylosuccinate synthetase IPR001114 Adenylosuccinate synthetase	3	3	3
Solyc10g083690.2.1	1.72e-20	0	0	0	0	0	22.5551	23.164	22.1065	22.674	21.2443		Cytochrome P450	5	5	5
Solyc11g008980.1.1	7.5e-08	0	0	0	0	0	18.9022	20.8087	19.111	19.8791	19.529		Os02g0726600 protein (Fragment)	2	2	2
Solyc11g010480.1.1	1.8e-36	0	0	0	0	0	22.7514	24.3915	22.6879	23.5095	23.0556		Threonine endopeptidase	6	6	6
Solyc11g011020.1.1	5.28e-07	0	0	0	0	0	20.6557	20.438	20.0471	20.4017	18.1251		Receptor like kinase, RLK	3	2	2
Solyc11g069380.1.1	5.14e-66	0	0	0	0	0	19.699	22.6763	19.7525	21.4234	21.684		4-hydroxy-3-methylbut-2-en-1-yl diphosphate synthase IPR017178 4-hydroxy-3-methylbut-2-en-1-yl diphosphate synthase, atypical	6	6	6
Solyc11g070030.1.1	8.3e-05	0	0	0	0	0	18.3068	20.3617	17.8636	19.2803	19.2348		NADH-quinone oxidoreductase subunit B IPR006138 NADH:ubiquinone oxidoreductase, 20 kDa subunit	2	2	2
Solyc12g009060.1.1	1.68e-73	0	0	0	0	0	20.4401	21.0329	20.32	20.6326	18.7915		Charged multivesicular body protein 2a IPR005024 Snf7	3	3	3
Solyc12g009980.1.1	1.34e-15	0	0	0	0	0	20.4071	23.7327	19.1313	22.338	22.837		Complex interacting protein 9 IPR004401 Uncharacterised protein family UPF0133	3	3	3
Solyc12g013810.1.1	3.65e-13	0	0	0	0	0	23.1642	24.756	22.2485	23.7633	23.5644		Thioredoxin IPR005746 Thioredoxin	4	3	3
Solyc12g042770.1.1	7.29e-15	0	0	0	0	0	20.5782	23.8274	21.1176	22.5736	22.8372		Chloroplast post-illumination chlorophyll fluorescence increase protein	4	4	4
Solyc12g044950.1.1	3.83e-08	0	0	0	0	0	23.1881	23.2199	22.0964	22.9202	21.5128		Omega-6 fatty acid desaturase IPR005804 Fatty acid desaturase, type 1	3	3	2

## Sheet: 8 hrs I vs 8 hrs NI
8 hrs I vs 8 hrs NI
Proteins with decreased abundance 8 hrs post infection relative to 8 hrs non-infected
		green = 8 hrs NON-INFECTED					red = 8 hrs INFECTED
		LFQ Intensity = log2
ID	Posterior Error Probability	LFQ intensity 8hrs Non-Inf Rep1	LFQ intensity 8hrs Non-Inf Rep2	LFQ intensity 8hrs Non-Inf Rep3	Average LFQ Intensity 8 hrs Non-Inf	Standard Deviation 8 hrs Non-Inf	LFQ intensity 8hrs Inf Rep1	LFQ intensity 8hrs Inf Rep2	LFQ intensity 8hrs Inf Rep3	Average LFQ Intensity 8 hrs Inf	Standard Deviation 8 hrs Inf	Predicted Nuclear Association	Annotation	Peptides	Razor + unique peptides	Unique peptides
Solyc01g073750.2.1	1.21e-29	21.9749	19.9472	21.1069	21.2324	20.5783	0	0	0	0	0	Y	Glucan synthase like 3 IPR003440 Glycosyl transferase, family 48	5	2	2
Solyc01g095040.2.1	4.08e-24	19.6425	19.5534	19.6303	19.6093	14.6944	0	0	0	0	0	Y	Glyoxylate_hydroxypyruvate reductase B IPR006140 D-isomer specific 2-hydroxyacid dehydrogenase, NAD-binding	2	2	2
Solyc02g084000.2.1	5.58e-11	21.6737	20.3676	21.0284	21.12	19.9368	0	0	0	0	0	Y	YEATS domain-containing protein IPR005033 YEATS	3	3	3
Solyc02g086510.2.1	4.22e-12	19.5623	20.8175	19.5491	20.1076	19.2466	0	0	0	0	0	Y	Zinc finger CCCH domain-containing protein 41 IPR000504 RNA recognition motif, RNP-1	3	3	3
Solyc03g083310.2.1	2.33e-16	20.7856	19.7333	20.7402	20.4941	19.0018	0	0	0	0	0	Y	Zinc finger transcription factor Gli3 IPR007087 Zinc finger, C2H2-type	4	4	4
Solyc03g083520.2.1	1.02e-10	20.3446	20.2841	19.9991	20.217	17.199	0	0	0	0	0	Y	Calmodulin IPR011992 EF-Hand type	3	3	3
Solyc04g054700.2.1	2.81e-74	19.4944	18.9174	19.8169	19.4558	17.7133	0	0	0	0	0	Y	General transcription factor IIH subunit 2 IPR007198 Ssl1-like	3	3	3
Solyc06g035970.2.1	2.89e-108	22.1867	21.8687	21.883	21.9871	19.0278	0	0	0	0	0	Y	Tubulin beta chain IPR002453 Beta tubulin	18	3	3
Solyc06g074600.1.1	1.57e-28	22.2057	21.7177	22.304	22.0977	19.8051	0	0	0	0	0	Y	DNA-directed RNA polymerase subunit beta_apos_apos	2	2	2
Solyc08g021910.1.1	2.02e-32	20.2834	20.0368	19.5866	19.997	17.9069	0	0	0	0	0	Y	Chaperone protein dnaJ IPR016024 Armadillo-type fold	6	6	6
Solyc08g061100.2.1	1.37e-32	19.7867	19.9075	20.0454	19.9171	16.4415	0	0	0	0	0	Y	Cellulose synthase IPR005150 Cellulose synthase	7	4	4
Solyc08g069160.2.1	2.2e-18	18.8529	18.4302	18.6291	18.6477	15.8796	0	0	0	0	0	Y	Unknown Protein IPR017877 MYB-like	2	2	2
Solyc10g079580.1.1	5.89e-32	20.5141	19.9083	20.7681	20.4399	18.6316	0	0	0	0	0	Y	RNA-binding region RNP-1 IPR000504 RNA recognition motif, RNP-1	5	5	5
Solyc12g056740.1.1	2.54e-08	20.285	19.4993	19.4645	19.8019	18.2649	0	0	0	0	0	Y	ATP-dependent RNA helicase IPR011545 DNA_RNA helicase, DEAD_DEAH box type, N-terminal	3	3	3
Solyc02g093940.2.1	1.5e-17	19.2057	18.8693	19.1656	19.0878	16.0603	0	0	0	0	0		mTERF domain-containing protein 1, mitochondrial IPR003690 Mitochodrial transcription termination factor-related	2	2	2
Solyc03g082480.2.1	4.76e-24	20.7568	19.8006	21.4386	20.8132	19.8823	0	0	0	0	0		SS18 protein IPR007726 SSXT	3	3	3
Solyc09g008280.1.1	1.26e-24	21.2564	22.4814	21.318	21.8028	20.8604	0	0	0	0	0		S-adenosylmethionine synthase IPR002133 S-adenosylmethionine synthetase	7	7	2
Solyc12g089340.1.1	2.43e-12	20.4129	20.0962	19.7647	20.1154	17.9485	0	0	0	0	0		Vacuolar protein sorting 35 IPR005378 Vacuolar protein sorting-associated protein 35	3	3	3
Proteins with increased abundance 8 hrs post infection relative to 8 hrs non-infected
		green = 8 hrs NON-INFECTED					red = 8 hrs INFECTED
		LFQ Intensity = log2
ID	Posterior Error Probability	LFQ intensity 8hrs Non-Inf Rep1	LFQ intensity 8hrs Non-Inf Rep2	LFQ intensity 8hrs Non-Inf Rep3	Average LFQ Intensity 8 hrs Non-Inf	Standard Deviation 8 hrs Non-Inf	LFQ intensity 8hrs Inf Rep1	LFQ intensity 8hrs Inf Rep2	LFQ intensity 8hrs Inf Rep3	Average LFQ Intensity 8 hrs Inf	Standard Deviation 8 hrs Inf	Predicted Nuclear Association	Annotation	Peptides	Razor + unique peptides	Unique peptides
Solyc01g100330.2.1	0.0005645	0	0	0	0	0	19.9009	20.1417	19.6958	19.9243	17.2365	Y	Zinc finger matrin type 2 IPR003604 Zinc finger, U1-type	2	2	2
Solyc01g104170.2.1	7.24e-14	0	0	0	0	0	19.5226	19.611	20.1139	19.7735	17.6656	Y	Ankyrin repeat domain-containing protein 2 IPR002110 Ankyrin	3	3	3
Solyc02g090490.2.1	2.66e-87	0	0	0	0	0	21.1811	20.8702	22.5137	21.7087	21.0883	Y	Patatin-like protein 3 IPR002641 Patatin	10	10	9
Solyc03g119250.2.1	8.97e-20	0	0	0	0	0	22.0439	22.1573	20.691	21.7654	20.6371	Y	Calmodulin-binding protein IPR012416 Calmodulin binding protein-like	3	3	3
Solyc07g007670.2.1	1.22e-06	0	0	0	0	0	19.7203	20.1248	20.2769	20.0592	17.6663	Y	Purple acid phosphatase 3 IPR015914 Purple acid phosphatase, N-terminal	2	2	2
Solyc07g055710.2.1	4.3e-17	0	0	0	0	0	21.4156	21.0844	20.702	21.0965	19.0584	Y	Heat stress transcription factor A3-type, DNA-binding	4	4	3
Solyc08g069030.2.1	1.35e-50	0	0	0	0	0	20.182	20.3307	18.5917	19.8843	18.9321	Y	Delta-aminolevulinic acid dehydratase IPR001731 Tetrapyrrole biosynthesis, porphobilinogen synthase	9	9	9
Solyc08g074740.2.1	9.26e-07	0	0	0	0	0	20.758	20.8477	21.1413	20.9251	18.1177	Y	Novel protein similar to vertebrate ADP-ribosyltransferase (NAD+ poly (ADP-ribose) polymerase) (ADPRT) polymerase, catalytic region	3	3	3
Solyc09g014990.2.1	3.71e-22	0	0	0	0	0	20.264	20.5409	20.0717	20.3051	17.7078	Y	WRKY-like transcription factor IPR003657 DNA-binding WRKY	4	4	4
Solyc10g006560.2.1	5.64e-163	0	0	0	0	0	22.1207	21.7649	18.4344	21.4304	21.0677	Y	Histone H2A IPR002119 Histone H2A	9	3	3
Solyc05g052760.2.1	6.32e-15	0	0	0	0	0	21.1808	20.9872	22.3187	21.6226	20.7309		1-phosphatidylinositol-4 5-bisphosphate phosphodiesterase IPR017946 PLC-like phosphodiesterase, TIM beta_alpha-barrel domain	2	2	2
Solyc07g051850.2.1	3.68e-45	0	0	0	0	0	20.6833	20.6509	19.6918	20.4091	18.8508		Aspartic proteinase IPR001461 Peptidase A1	10	10	10
Solyc07g054820.2.1	1.98e-28	0	0	0	0	0	18.7169	19.6602	18.2951	19.0075	18.0253		Protein thf1	7	7	7
Solyc07g066470.2.1	1e-31	0	0	0	0	0	19.8352	20.2113	19.2799	19.8247	18.1397		Porphobilinogen deaminase IPR000860 Tetrapyrrole biosynthesis, hydroxymethylbilane synthase	7	7	7

## Sheet: 8 hrs I vs 24 hrs I
8hrs I vs 24 hrs I
Proteins with decreased abundance 24 hrs post infection relative to 8 hrs post infection
		light red = 8 hrs INFECTED					dark red = 24 hrs INFECTED
		LFQ Intensity = log2
ID	Posterior Error Probability	LFQ intensity 8hrs Inf Rep1	LFQ intensity 8hrs Inf Rep2	LFQ intensity 8hrs Inf Rep3	Average LFQ intensity 8hrs Inf	Standard Deviation 8hrs Inf	LFQ intensity 24hrs Inf Rep1	LFQ intensity 24hrs Inf Rep2	LFQ intensity 24hrs Inf Rep3	Average LFQ intensity 24 hrs Inf	Standard Deviation 24 hrs Inf	Predicted Nuclear Association	Annotation	Peptides	Razor + unique peptides	Unique peptides
Solyc01g079390.2.1	2.43e-12	19.5874	19.4761	19.2237	19.4369	16.4477	0	0	0	0	0	Y	Histone-lysine N-methyltransferase MEDEA IPR001214 SET	3	3	3
Solyc01g091370.2.1	4.33e-12	22.2284	22.6028	22.5674	22.4758	19.609	0	0	0	0	0	Y	AT-hook motif nuclear localized protein 1 IPR005175 Protein of unknown function DUF296	6	6	5
Solyc01g096370.2.1	8.61e-07	19.9865	20.535	20.7259	20.4484	18.4419	0	0	0	0	0	Y	BHLH transcription factor IPR011598 Helix-loop-helix DNA-binding	2	2	2
Solyc02g084600.2.1	1.7e-15	21.3783	20.7452	21.1882	21.1275	18.9071	0	0	0	0	0	Y	LRR receptor-like serine_threonine-protein kinase, RLP	2	2	2
Solyc04g007010.2.1	8.72e-06	21.7628	21.6382	21.8691	21.7598	18.1121	0	0	0	0	0	Y	Major latex-like protein IPR000916 Bet v I allergen	3	2	2
Solyc06g060520.1.1	4.59e-25	21.8907	22.0862	22.6896	22.2636	20.5395	0	0	0	0	0	Y	Unknown Protein IPR010605 Protein of unknown function DUF1191	2	2	2
Solyc08g074740.2.1	9.26e-07	20.758	20.8477	21.1413	20.9251	18.1177	0	0	0	0	0	Y	Novel protein similar to vertebrate ADP-ribosyltransferase (NAD+ poly (ADP-ribose) polymerase) (ADPRT) polymerase, catalytic region	3	3	3
Solyc12g006620.1.1	8.77e-10	21.4194	21.3941	20.37	21.1365	19.6509	0	0	0	0	0	Y	Zinc finger CCCH domain-containing protein 34 IPR000571 Zinc finger, CCCH-type	3	3	3
Solyc12g094470.1.1	3.68e-06	21.3129	21.4171	21.9663	21.595	19.6299	0	0	0	0	0	Y	Laccase-2 IPR001117 Multicopper oxidase, type 1	3	2	2
Solyc04g081300.2.1	3.54e-09	19.8467	19.6679	20.3977	20.0053	18.1465	0	0	0	0	0		Endoglucanase 1 IPR001701 Glycoside hydrolase, family 9	3	3	3
Proteins with increased abundance 24 hrs post infection relative to 8 hrs post infection
		light red = 8 hrs INFECTED					dark red = 24 hrs INFECTED
		LFQ Intensity = log2
ID	Posterior Error Probability	LFQ intensity 8hrs Inf Rep1	LFQ intensity 8hrs Inf Rep2	LFQ intensity 8hrs Inf Rep3	Average LFQ intensity 8hrs Inf	Standard Deviation 8hrs Inf	LFQ intensity 24hrs Inf Rep1	LFQ intensity 24hrs Inf Rep2	LFQ intensity 24hrs Inf Rep3	Average LFQ intensity 24 hrs Inf	Standard Deviation 24 hrs Inf	Predicted Nuclear Association	Annotation	Peptides	Razor + unique peptides	Unique peptides
Solyc00g006810.2.1	3.75e-74	0	0	0	0	0	19.4736	20.3135	20.6081	20.2063	18.7556	Y	Peptidyl-prolyl cis-trans isomerase IPR001179 Peptidyl-prolyl cis-trans isomerase, FKBP-type	3	3	3
Solyc01g005560.2.1	2.36e-123	0	0	0	0	0	21.9613	23.3629	21.5685	22.515	21.9952	Y	Isocitrate dehydrogenase IPR004790 Isocitrate dehydrogenase NADP-dependent, eukaryotic	7	7	7
Solyc01g006980.2.1	1.75e-12	0	0	0	0	0	20.3127	22.5746	19.8896	21.4375	21.4946	Y	Malonyl CoA-acyl carrier protein transacylase containing protein expressed IPR004410 Malonyl CoA-acyl carrier protein transacylase	4	4	4
Solyc01g009080.2.1	6.26e-21	0	0	0	0	0	21.6051	23.719	21.3738	22.6479	22.5803	Y	FHA domain containing protein IPR000253 Forkhead-associated	2	2	2
Solyc01g095070.2.1	1.18e-27	0	0	0	0	0	22.2388	22.031	22.7374	22.3669	20.4281	Y	Heavy metal-associated domain containing protein expressed IPR0061.1	3	3	3
Solyc01g096240.2.1	2.93e-19	0	0	0	0	0	23.402	25.7933	22.9763	24.6225	24.7403	Y	Homology to unknown gene	3	3	3
Solyc01g099370.2.1	1.62e-12	0	0	0	0	0	22.4388	21.8322	21.2898	21.9295	20.5888	Y	SRC2 homolog (Fragment) IPR018029 C2 membrane targeting protein	3	3	3
Solyc01g106010.2.1	2.47e-46	0	0	0	0	0	18.5842	20.6498	18.7281	19.6525	19.4402	Y	Fructose-1 6-bisphosphatase class 1 IPR000146 Fructose-1,6-bisphosphatase	2	2	2
Solyc01g107150.2.1	5.61e-08	0	0	0	0	0	19.4801	19.0527	19.6862	19.4298	17.2088	Y	Zinc finger protein-like 1	2	2	2
Solyc01g107330.2.1	5.29e-18	0	0	0	0	0	21.336	21.1533	19.6841	20.888	19.8787	Y	SWIB_MDM2 domain protein IPR019835 SWIB domain	3	3	3
Solyc01g109140.2.1	1.71e-21	0	0	0	0	0	22.2772	23.7908	21.455	22.8366	22.5595	Y	Cytochrome P450	8	8	8
Solyc01g111200.2.1	2.29e-05	0	0	0	0	0	20.233	20.1279	19.7267	20.0452	17.5401	Y	Eukaryotic translation initiation factor 4B IPR010433 Plant specific eukaryotic initiation factor 4B	3	3	3
Solyc02g049070.2.1	4.42e-05	0	0	0	0	0	20.078	21.8679	20.5149	21.0319	20.4881	Y	Genomic DNA chromosome 5 P1 clone MAH20	2	2	2
Solyc02g065300.1.1	1.93e-08	0	0	0	0	0	19.1298	21.8029	19.2994	20.6328	20.7479	Y	Leucyl-tRNA synthetase IPR004493 Leucyl-tRNA synthetase, class Ia, archaeal_eukaryotic cytosolic	4	4	4
Solyc02g079750.2.1	4.13e-21	0	0	0	0	0	21.2862	21.3421	20.1015	21.0113	19.71	Y	Flavoprotein wrbA IPR010089 Flavoprotein WrbA	3	3	3
Solyc02g080570.2.1	5.34e-19	0	0	0	0	0	19.931	22.2184	19.7155	21.0994	21.1214	Y	Glycogen synthase IPR011835 Glycogen_starch synthases, ADP-glucose type	4	4	4
Solyc02g083800.2.1	7.91e-32	0	0	0	0	0	21.4419	21.363	21.4327	21.413	16.3379	Y	Cold-shock DNA binding protein IPR002059 Cold-shock protein, DNA-binding	2	2	2
Solyc03g053110.2.1	9.63e-14	0	0	0	0	0	22.0661	24.1005	20.7155	22.9376	23.0565	Y	Rhodanese-like family protein-like protein (Fragment) IPR001763 Rhodanese-like	4	4	4
Solyc03g062720.2.1	1.33e-31	0	0	0	0	0	22.8612	24.6526	22.163	23.6204	23.4877	Y	Galactose mutarotase-like IPR011013 Glycoside hydrolase-type carbohydrate-binding	6	6	6
Solyc03g082500.2.1	2.51e-12	0	0	0	0	0	20.1135	20.1277	20.0921	20.1112	13.7773	Y	Calcium dependent protein kinase-like protein IPR002290 Serine_threonine protein kinase	3	3	3
Solyc03g082560.2.1	8.51e-11	0	0	0	0	0	20.5747	20.8225	20.1244	20.5354	18.4478	Y	Aldo_keto reductase-like protein IPR020471 Aldo_keto reductase subgroup	5	5	5
Solyc03g097840.2.1	2.62e-29	0	0	0	0	0	22.902	24.4252	22.6809	23.5596	23.0724	Y	Mitochondrial phosphate carrier protein IPR001993 Mitochondrial substrate carrier	8	6	4
Solyc03g116750.2.1	2.11e-23	0	0	0	0	0	21.5152	21.5612	21.3785	21.487	17.5418	Y	WD-40 repeat protein-like (Fragment) IPR017986 WD40 repeat, region	9	2	2
Solyc03g118390.2.1	1.82e-12	0	0	0	0	0	22.5647	22.978	22.3421	22.6527	20.5269	Y	Chromosome 14 contig 1 DNA sequence	3	3	3
Solyc03g121590.2.1	4.93e-10	0	0	0	0	0	20.7454	20.9492	20.9511	20.8851	17.2394	Y	Protein SEY1 IPR008803 Root hair defective 3 GTP-binding	4	4	4
Solyc04g051580.2.1	4.68e-07	0	0	0	0	0	18.6483	21.2483	18.6043	20.0692	20.2001	Y	Mitochondrial carrier C12B10.09 IPR002067 Mitochondrial carrier protein	2	2	2
Solyc04g054890.2.1	2.57e-27	0	0	0	0	0	21.8901	22.8133	21.3308	22.143	21.2259	Y	Acyl-CoA oxidase IPR012258 Acyl-CoA oxidase	5	5	5
Solyc04g057980.2.1	1.35e-14	0	0	0	0	0	21.2329	22.7376	19.4734	21.6951	21.6252	Y	NAD(P)H-quinone oxidoreductase subunit MH-quinone oxidoreductase subunit M	4	4	4
Solyc04g064880.2.1	1.44e-23	0	0	0	0	0	22.1756	23.1992	18.4645	22.2272	22.1447	Y	Pathogenesis-related protein-like protein	3	3	3
Solyc04g073950.1.1	1.32e-12	0	0	0	0	0	20.7891	20.5345	20.5235	20.621	17.3974	Y	VQ motif family protein expressed IPR008889 VQ	2	2	2
Solyc04g074230.2.1	7.06e-23	0	0	0	0	0	20.6906	22.1383	21.6511	21.61	20.4816	Y	14-3-3 protein sigma gamma zeta beta_alpha IPR000308 14-3-3 protein	4	3	3
Solyc04g076060.2.1	2.42e-54	0	0	0	0	0	20.1746	19.927	21.2762	20.5854	19.6836	Y	14-3-3 protein beta_alpha-B IPR000308 14-3-3 protein	4	2	2
Solyc04g076880.2.1	4.94e-91	0	0	0	0	0	23.5226	25.8995	22.7463	24.6985	24.8731	Y	Phosphoenolpyruvate carboxykinase IPR001272 Phosphoenolpyruvate carboxykinase, ATP-utilising	10	10	8
Solyc04g081330.2.1	1.62e-07	0	0	0	0	0	20.5536	22.343	20.9893	21.507	20.9633	Y	Chromosome 11 contig 1 DNA sequence. (Fragment)	2	2	2
Solyc04g081820.2.1	6.93e-98	0	0	0	0	0	23.4206	24.0351	23.5187	23.6842	21.6268	Y	La domain containing protein expressed IPR006630 RNA-binding protein Lupus La	3	3	3
Solyc04g082500.2.1	3.79e-19	0	0	0	0	0	21.7364	21.9695	20.9648	21.6167	20.0127	Y	ATP binding _ serine-threonine kinase IPR002290 Serine_threonine protein kinase	5	4	4
Solyc05g009030.2.1	8.75e-08	0	0	0	0	0	20.7187	22.36	20.4813	21.4463	21.0633	Y	3-isopropylmalate dehydrogenase IPR004429 Isopropylmalate dehydrogenase	2	2	2
Solyc05g013700.2.1	2.1e-11	0	0	0	0	0	21.7345	19.7628	20.4846	20.8941	20.3805	Y	Eukaryotic translation initiation factor 4B IPR010433 Plant specific eukaryotic initiation factor 4B	5	5	5
Solyc05g013820.2.1	3.2e-05	0	0	0	0	0	19.9107	19.6313	19.5763	19.7137	16.7472	Y	Proteasome subunit beta type IPR000243 Peptidase T1A, proteasome beta-subunit	2	2	2
Solyc05g052710.2.1	7.47e-05	0	0	0	0	0	20.4264	21.5046	20.6695	20.9441	19.6792	Y	30S ribosomal protein S31, chloroplastic	2	2	2
Solyc05g056260.2.1	3.5e-11	0	0	0	0	0	19.1519	20.7978	18.9133	19.8822	19.5032	Y	Phenylalanyl-tRNA synthetase alpha chain IPR004530 Phenylalanyl-tRNA synthetase, class IIc, mitochondrial	3	3	3
Solyc06g009660.2.1	1.34e-09	0	0	0	0	0	20.0274	21.7593	21.007	21.0964	20.2489	Y	ADP-ribosylation factor-like protein 3 IPR006687 GTP-binding protein SAR1	3	3	3
Solyc06g065950.2.1	1.2e-57	0	0	0	0	0	18.0875	19.1712	18.3892	18.6242	17.3282	Y	Vesicle-associated membrane protein 7C IPR001388 Synaptobrevin	3	3	3
Solyc06g071110.2.1	3.95e-10	0	0	0	0	0	20.5397	19.6029	20.1019	20.1315	18.4759	Y	Chaperone protein dnaJ 3 IPR003095 Heat shock protein DnaJ	4	3	3
Solyc06g076160.2.1	7.21e-20	0	0	0	0	0	22.4088	23.2998	23.0995	22.9836	21.2264	Y	Cytochrome P450	4	4	4
Solyc06g082970.2.1	3.31e-10	0	0	0	0	0	21.989	24.4469	21.815	23.2877	23.383	Y	DnaJ domain family IPR001623 Heat shock protein DnaJ, N-terminal	3	3	3
Solyc07g008320.2.1	2.23e-17	0	0	0	0	0	19.4584	19.5175	19.6559	19.5463	15.733	Y	Calcium-transporting ATPase 1 IPR006408 ATPase, P-type, calcium-transporting, PMCA-type	4	4	4
Solyc07g008550.2.1	1.4e-79	0	0	0	0	0	21.8839	20.98	20.8626	21.3184	20.0556	Y	Purple acid phosphatase IPR008963 Purple acid phosphatase-like, N-terminal	14	2	2
Solyc07g052370.2.1	7.14e-54	0	0	0	0	0	23.6163	24.0099	24.4853	24.081	22.355	Y	Cytochrome P450	10	10	10
Solyc07g053620.2.1	1.82e-08	0	0	0	0	0	20.3678	20.1299	20.2232	20.2437	16.6657	Y	Chaperone protein dnaJ IPR015609 Molecular chaperone, heat shock protein, Hsp40, DnaJ	3	3	3
Solyc07g056150.2.1	2.06e-05	0	0	0	0	0	20.2484	22.0703	20.1584	21.1163	20.8156	Y	Ras-related protein Rab-2-A IPR003579 Ras small GTPase, Rab type	2	2	2
Solyc08g006720.2.1	1.02e-08	0	0	0	0	0	20.2343	22.5423	20.4362	21.4776	21.3976	Y	Glutathione peroxidase IPR000889 Glutathione peroxidase	3	3	3
Solyc08g016750.2.1	1.69e-10	0	0	0	0	0	22.0585	22.5642	21.4824	22.1014	20.6451	Y	Pyruvate dehydrogenase E1 component subunit beta IPR005475 Transketolase, central region	4	4	4
Solyc08g021910.1.1	2.02e-32	0	0	0	0	0	19.9326	20.2409	19.5884	19.945	17.7829	Y	Chaperone protein dnaJ IPR016024 Armadillo-type fold	6	6	6
Solyc08g061320.2.1	1.15e-20	0	0	0	0	0	21.3857	21.3228	20.4197	21.1048	19.4985	Y	Smr domain containing protein IPR002625 Smr protein_MutS2 C-terminal	3	3	3
Solyc08g065490.2.1	6.2e-08	0	0	0	0	0	19.9693	21.2838	19.784	20.5109	19.81	Y	Serine hydroxymethyltransferase IPR001085 Serine hydroxymethyltransferase	2	2	2
Solyc08g068730.1.1	1.85e-18	0	0	0	0	0	23.1035	24.5488	23.0244	23.7419	23.1188	Y	N-acetyltransferase IPR000182 GCN5-related N-acetyltransferase	4	4	2
Solyc08g075750.2.1	4.24e-32	0	0	0	0	0	22.7337	23.8154	21.3247	22.9532	22.5518	Y	ATP-dependent Clp protease proteolytic subunit IPR001907 Peptidase S14, ClpP	5	5	5
Solyc08g078040.2.1	2.26e-14	0	0	0	0	0	20.8146	21.8865	21.5092	21.4686	19.9586	Y	Monooxygenase FAD-binding IPR003042 Aromatic-ring hydroxylase-like	3	3	3
Solyc08g080050.2.1	6.1e-42	0	0	0	0	0	21.1508	23.3644	21.0221	22.278	22.2387	Y	PGR5-like protein 1A, chloroplastic	5	5	5
Solyc08g080630.2.1	2.82e-48	0	0	0	0	0	20.2285	21.2575	20.4447	20.7147	19.392	Y	Chymotrypsin inhibitor-2 IPR000864 Proteinase inhibitor I13, potato inhibitor I	3	3	3
Solyc08g082400.1.1	4.12e-13	0	0	0	0	0	21.1716	23.1528	21.4118	22.2024	21.8961	Y	Genome sequencing data contig C313	4	4	4
Solyc09g010520.2.1	4.03e-07	0	0	0	0	0	21.0975	21.6944	20.4283	21.1639	19.9251	Y	ADP-ribosylation factor GTPase activating protein 1 IPR001164 Arf GTPase activating protein	3	3	3
Solyc09g064850.2.1	1.49e-12	0	0	0	0	0	19.7978	20.7421	21.2463	20.712	19.5891	Y	Glutathione peroxidase IPR000889 Glutathione peroxidase	4	4	4
Solyc09g091470.2.1	1.64e-17	0	0	0	0	0	22.136	23.4116	22.0852	22.6841	21.8681	Y	3-ketoacyl CoA thiolase 2 IPR002155 Thiolase	6	6	6
Solyc10g006050.2.1	5e-07	0	0	0	0	0	20.3489	19.7271	20.1947	20.1136	17.8764	Y	Heterogeneous nuclear ribonucleoprotein A3 IPR000504 RNA recognition motif, RNP-1	4	4	3
Solyc10g047650.1.1	8.57e-26	0	0	0	0	0	21.0469	21.4007	20.4909	21.0266	19.3057	Y	p8MTCP1 IPR010625 CHCH	2	2	2
Solyc10g080660.1.1	3.67e-06	0	0	0	0	0	19.7034	19.6109	18.71	19.4054	17.8209	Y	Eukaryotic translation initiation factor 4E	2	2	2
Solyc10g085590.1.1	3.28e-18	0	0	0	0	0	21.9521	22.9214	21.2994	22.2127	21.4016	Y	Tumor susceptibility protein 1.1	5	5	5
Solyc11g006020.1.1	6.82e-11	0	0	0	0	0	19.433	22.2686	18.4586	20.9603	21.3182	Y	NAD(P)H-quinone oxidoreductase subunit O	3	3	3
Solyc11g008870.1.1	1.94e-43	0	0	0	0	0	21.0869	22.4296	21.4089	21.7608	20.8081	Y	Methylenetetrahydrofolate reductase IPR004621 Eukaryotic-type methylenetetrahydrofolate reductase	4	4	4
Solyc12g008840.1.1	4.77e-136	0	0	0	0	0	22.6474	23.0602	21.5754	22.5514	21.4345	Y	Beta-galactosidase IPR001944 Glycoside hydrolase, family 35	3	3	3
Solyc12g009600.1.1	3.34e-39	0	0	0	0	0	22.1157	23.7873	22.5009	22.988	22.3587	Y	Thylakoid lumenal protein	4	4	4
Solyc12g095960.1.1	2.89e-91	0	0	0	0	0	22.5866	22.3365	23.5871	22.9433	21.9173	Y	Insulin-like growth factor 2 mRNA-binding protein 2 IPR0181.1	4	4	4
Solyc12g096700.1.1	8.94e-90	0	0	0	0	0	20.6914	20.888	20.5122	20.7054	17.7664	Y	Ribosomal L9-like protein IPR002359 Ribosomal protein L6, conserved site-2	10	1	0
Solyc12g098150.1.1	1.33e-16	0	0	0	0	0	19.1171	21.5462	19.3831	20.4559	20.4249	Y	Voltage-gated potassium channel beta subunit IPR005399 Potassium channel, voltage-dependent, beta subunit, KCNAB-related	4	4	4
Solyc12g098740.1.1	8.84e-06	0	0	0	0	0	21.697	22.0473	20.9378	21.6309	20.1582	Y	Epsin-1 IPR001026 Epsin, N-terminal	3	3	3
Solyc12g099730.1.1	1.36e-10	0	0	0	0	0	23.0246	23.3251	21.7765	22.8471	21.7645	Y	Glycosyltransferase-like protein IPR006740 Protein of unknown function DUF604	3	3	3
Solyc12g100270.1.1	5.39e-13	0	0	0	0	0	21.6813	22.174	22.3818	22.1079	20.025	Y	CER1 IPR006694 Fatty acid hydroxylase	3	3	2
Solyc01g006950.2.1	3.3e-24	0	0	0	0	0	22.5867	22.5774	21.5077	22.3045	20.8604		Syntaxin IPR010989 t-SNARE	4	4	4
Solyc01g007290.1.1	9.34e-24	0	0	0	0	0	21.0636	22.4807	21.5386	21.8179	20.8692		NAD(P)H-quinone oxidoreductase subunit J IPR020396 NADH:ubiquinone oxidoreductase, 30 kDa subunit, conserved site IPR001268 NADH:ubiquinone oxidoreductase, 30 kDa subunit	4	4	4
Solyc01g007340.2.1	1.46e-05	0	0	0	0	0	19.8798	21.3494	20.0147	20.578	19.8719		Acetyl-coenzyme A carboxylase carboxyl transferase subunit beta IPR000438 Acetyl-CoA carboxylase carboxyl transferase, beta subunit	2	2	2
Solyc01g010760.2.1	5.24e-55	0	0	0	0	0	21.4455	22.2638	20.7073	21.6102	20.6874		Porin_voltage-dependent anion-selective channel protein IPR001925 Porin, eukaryotic type	4	4	4
Solyc01g080010.2.1	2.07e-34	0	0	0	0	0	22.4375	22.9164	21.3961	22.3784	21.3022		Xylanase inhibitor (Fragment) IPR001461 Peptidase A1	5	5	5
Solyc01g091580.2.1	2.6e-22	0	0	0	0	0	20.9533	22.2035	20.3336	21.379	20.823		Signal recognition particle-docking protein FtsY IPR004390 Cell division transporter substrate-binding protein FtsY	5	5	5
Solyc01g094200.2.1	3.16e-39	0	0	0	0	0	21.0552	23.6475	21.1691	22.4904	22.5817		NAD-dependent malic enzyme 2 IPR012302 Malic enzyme, NAD-binding	5	5	5
Solyc01g095430.2.1	6.9e-55	0	0	0	0	0	22.3413	24.5331	22.3898	23.4795	23.3774		Threonine endopeptidase	5	5	5
Solyc01g099890.2.1	1.03e-08	0	0	0	0	0	20.397	20.8638	19.9079	20.4417	18.8231		Malignant T cell amplified sequence 1 IPR016437 Translation machinery-associated RNA binding protein, predicted	2	2	2
Solyc01g100520.2.1	4.17e-21	0	0	0	0	0	21.4176	24.1248	20.2855	22.8302	23.1665		ATP-dependent Clp protease proteolytic subunit IPR018215 Peptidase S14, ClpP, active site	4	4	4
Solyc01g105050.2.1	1.31e-175	0	0	0	0	0	23.4442	23.953	23.2184	23.5721	21.6831		Chlorophyll a-b binding protein, chloroplastic IPR001344 Chlorophyll A-B binding protein	7	2	2
Solyc01g107820.2.1	2.81e-13	0	0	0	0	0	21.4069	22.49	20.3483	21.6694	21.1507		UDP-glucosyltransferase family 1 protein IPR002213 UDP-glucuronosyl_UDP-glucosyltransferase	3	3	3
Solyc01g111450.2.1	2.38e-07	0	0	0	0	0	20.6525	22.4851	20.3295	21.4901	21.2756		Proteasome subunit alpha type IPR000426 Proteasome, alpha-subunit, conserved site	3	3	3
Solyc02g063490.2.1	1.39e-64	0	0	0	0	0	20.1141	21.566	21.3205	21.1245	19.9688		Malate dehydrogenase IPR010097 Malate dehydrogenase, NAD-dependent, eukaryotes and gamma proteobacteria	5	2	2
Solyc02g065090.2.1	4.97e-19	0	0	0	0	0	21.3539	23.4741	20.4483	22.3251	22.4107		Patatin-like protein 3 IPR002641 Patatin	5	4	4
Solyc02g067180.2.1	1.07e-12	0	0	0	0	0	21.0549	22.873	20.7578	21.8868	21.6543		Cystathionine gamma synthase IPR000277 Cys_Met metabolism, pyridoxal phosphate-dependent enzyme	4	4	4
Solyc02g071890.2.1	3.09e-30	0	0	0	0	0	20.1596	21.0799	20.0035	20.4968	19.2899		Histidinol dehydrogenase IPR0121.1	2	2	2
Solyc02g077080.2.1	3.89e-51	0	0	0	0	0	21.5567	20.7088	21.3524	21.2489	19.4252		Os06g0207500 protein (Fragment) IPR004253 Protein of unknown function DUF231, plant	6	6	6
Solyc02g077290.1.1	2.66e-09	0	0	0	0	0	22.0538	20.7307	20.3163	21.234	20.653		Glutamate-gated kainate-type ion channel receptor subunit GluR5 IPR015683 Glutamate receptor-related	4	4	4
Solyc02g079170.2.1	2.92e-34	0	0	0	0	0	20.2186	22.2977	20.1476	21.2606	21.1264		NADH dehydrogenase like protein IPR013027 FAD-dependent pyridine nucleotide-disulphide oxidoreductase	3	3	3
Solyc02g079220.2.1	5.55e-40	0	0	0	0	0	21.8839	22.5021	20.6611	21.8662	21.0302		Solute carrier family 2, facilitated glucose transporter member 8 IPR003663 Sugar_inositol transporter	2	2	2
Solyc02g082450.2.1	6.04e-05	0	0	0	0	0	20.0973	22.4938	19.4649	21.3011	21.4597		Auxin efflux carrier family protein IPR004776 Auxin efflux carrier	2	2	2
Solyc02g083410.2.1	1.28e-13	0	0	0	0	0	18.9002	20.7576	18.398	19.7292	19.584		Receptor-like kinase IPR002290 Serine_threonine protein kinase	2	2	2
Solyc02g087070.2.1	8.36e-18	0	0	0	0	0	22.0179	23.8479	21.336	22.8055	22.6916		Peroxidase family protein IPR002007 Haem peroxidase, animal	4	4	4
Solyc02g090890.2.1	2.29e-13	0	0	0	0	0	20.8025	22.7895	20.403	21.7341	21.6386		Zeaxanthin epoxidase, chloroplastic	5	5	5
Solyc02g091100.2.1	2.11e-07	0	0	0	0	0	21.0747	21.8615	21.5049	21.5157	19.6116		Oxalyl-CoA decarboxylase IPR012001 Thiamine pyrophosphate enzyme, N-terminal TPP binding region	3	3	3
Solyc03g005280.2.1	7.47e-23	0	0	0	0	0	22.8959	23.8667	22.7621	23.2638	22.1136		Aspartic proteinase 2 IPR001461 Peptidase A1	5	5	5
Solyc03g005730.2.1	3.83e-10	0	0	0	0	0	20.675	22.7703	20.4591	21.7069	21.6245		3-isopropylmalate dehydratase large subunit 2 IPR011826 Homoaconitase_3-isopropylmalate dehydratase, large subunit, prokaryotic	4	4	4
Solyc03g020010.1.1	4.99e-07	0	0	0	0	0	22.3105	23.158	20.1076	22.3185	21.9725		Kunitz-type trypsin inhibitor alpha chain IPR002160 Proteinase inhibitor I3, Kunitz legume	2	2	2
Solyc03g034170.2.1	1.13e-20	0	0	0	0	0	21.8807	24.7645	21.2686	23.4713	23.8021		Uncharacterized conserved membrane protein	6	6	6
Solyc03g095360.2.1	5.6e-18	0	0	0	0	0	20.7073	21.4198	21.1002	21.1048	19.0605		Alcohol dehydrogenase zinc-binding IPR002085 Alcohol dehydrogenase superfamily, zinc-containing	3	3	3
Solyc03g095470.2.1	9.38e-13	0	0	0	0	0	19.6514	20.4325	19.3453	19.885	18.5912		Chromosome 01 contig 1 DNA sequence (Fragment) IPR0132.1	4	4	4
Solyc03g098740.1.1	3.57e-14	0	0	0	0	0	21.1686	21.8948	21.5305	21.5616	19.5605		Kunitz trypsin inhibitor IPR011065 Kunitz inhibitor ST1-like	4	4	4
Solyc03g111610.2.1	5.15e-22	0	0	0	0	0	22.7944	23.9491	22.4926	23.223	22.4143		HAD-superfamily hydrolase subfamily IA variant 3 containing protein expressed IPR005834 Haloacid dehalogenase-like hydrolase	6	6	6
Solyc03g120670.2.1	1.05e-07	0	0	0	0	0	19.2636	21.3561	18.6831	20.2475	20.2545		D-isomer specific 2-hydroxyacid dehydrogenase NAD-binding IPR006140 D-isomer specific 2-hydroxyacid dehydrogenase, NAD-binding	3	3	3
Solyc03g121720.2.1	8.87e-83	0	0	0	0	0	22.9522	24.1485	22.4496	23.3663	22.7066		2-hydroxy-3-oxopropionate reductase IPR015815 3-hydroxyacid dehydrogenase_reductase	5	5	5
Solyc04g009940.2.1	7.53e-21	0	0	0	0	0	19.6541	21.5329	19.4886	20.5466	20.3123		Heat shock protein binding protein	2	2	2
Solyc04g040130.1.1	5.56e-07	0	0	0	0	0	21.2899	21.4055	21.5638	21.4241	18.0419		Omega-6 fatty acid desaturase IPR005804 Fatty acid desaturase, type 1	3	2	2
Solyc04g049090.2.1	0.00050126	0	0	0	0	0	21.6819	21.8749	20.4956	21.4658	20.255		MLO-like protein 17 IPR004326 Mlo-related protein	2	2	2
Solyc04g049350.2.1	9.24e-09	0	0	0	0	0	20.7682	22.9482	20.8472	21.903	21.7846		Chorismate synthase IPR000453 Chorismate synthase	5	5	5
Solyc04g079240.2.1	7.34e-32	0	0	0	0	0	21.6627	21.3584	21.0562	21.3803	19.1228		Patatin-like protein 1 IPR002641 Patatin	2	2	2
Solyc04g080850.2.1	3.96e-10	0	0	0	0	0	19.9689	21.9239	19.7214	20.8998	20.7415		Thioredoxin IPR015467 Thioredoxin, core	4	4	4
Solyc05g026490.2.1	2.15e-09	0	0	0	0	0	18.1456	20.5	17.8607	19.3545	19.4256		Phosphoglucomutase_phosphomannomutase family protein IPR016055 Alpha-D-phosphohexomutase, alpha_beta_alpha I, II and III	3	3	3
Solyc05g052150.2.1	9.75e-06	0	0	0	0	0	19.1181	22.5813	21.0962	21.5303	21.4842		ATP synthase subunit delta_apos, mitochondrial	2	2	2
Solyc06g010060.1.1	1.04e-15	0	0	0	0	0	19.3778	21.5286	20.0433	20.6057	20.2581		Protein transport protein Sec61 beta subunit IPR016482 Preprotein translocase Sec, Sec61-beta subunit, eukarya	3	3	2
Solyc06g053140.2.1	3.72e-21	0	0	0	0	0	20.1278	23.6852	19.458	22.2871	22.7899		Senescence-associated protein DIN1 IPR001763 Rhodanese-like	3	3	3
Solyc06g066620.2.1	9.75e-21	0	0	0	0	0	19.4753	23.7372	18.7697	22.2687	22.883		Threonine endopeptidase	2	2	2
Solyc06g068480.2.1	2.27e-58	0	0	0	0	0	21.6961	23.8818	21.651	22.8157	22.7374		Homology to unknown gene (Fragment) IPR018962 Domain of unknown function DUF1995	5	5	5
Solyc06g068670.2.1	3.77e-16	0	0	0	0	0	20.3558	21.4395	20.2859	20.7966	19.7572		Unknown Protein	5	3	3
Solyc06g071050.2.1	2.11e-74	0	0	0	0	0	21.6561	21.5025	21.8713	21.6846	18.7356		Spfh domain _ band 7 family protein IPR001107 Band 7 protein	8	4	3
Solyc06g074890.1.1	4.32e-08	0	0	0	0	0	20.8213	22.6526	20.621	21.677	21.4215		Trigger factor IPR008881 Trigger factor, ribosome-binding, bacterial	3	3	3
Solyc06g083690.2.1	1.55e-08	0	0	0	0	0	19.287	21.3231	19.3196	20.3166	20.1221		Glutaredoxin IPR011899 Glutaredoxin, eukaryotic and viruses	2	2	2
Solyc07g006520.2.1	4.9e-73	0	0	0	0	0	21.4422	22.9802	21.0423	22.0781	21.6753		Preprotein translocase secY subunit IPR002208 SecY protein	4	4	4
Solyc07g043310.2.1	9.17e-81	0	0	0	0	0	22.565	24.0915	21.4864	23.1025	22.9048		Aminotransferase IPR005814 Aminotransferase class-III	7	7	4
Solyc07g052140.2.1	1.99e-13	0	0	0	0	0	20.4923	20.4111	19.762	20.2567	18.2767		(-)-germacrene D synthase IPR005630 Terpene synthase, metal-binding domain	3	3	3
Solyc07g055690.1.1	1.07e-06	0	0	0	0	0	22.3259	22.7925	22.1884	22.4594	20.3307		S-locus-specific glycoprotein S6 lectin	3	3	3
Solyc08g005590.2.1	1.69e-08	0	0	0	0	0	19.3972	21.5415	18.1902	20.3617	20.5065		SWIB_MDM2 domain protein IPR019835 SWIB domain	3	3	3
Solyc08g014130.2.1	4.26e-16	0	0	0	0	0	19.3721	20.3171	19.5026	19.7943	18.3978		2-isopropylmalate synthase 1 IPR005671 Bacterial 2-isopropylmalate synthase	3	2	2
Solyc08g045710.1.1	3.7e-07	0	0	0	0	0	23.1115	22.8755	21.8596	22.7086	21.3792		ATP synthase subunit alpha, mitochondrial IPR017458 ATPase, F1 complex, alpha subunit, C-terminal	2	1	1
Solyc08g048250.2.1	4.55e-13	0	0	0	0	0	24.1915	25.1726	23.6008	24.4697	23.6359		L-lactate dehydrogenase IPR012133 Alpha-hydroxy acid dehydrogenase, FMN-dependent	4	2	2
Solyc08g074680.2.1	3.52e-62	0	0	0	0	0	25.1792	26.4747	25.3554	25.791	24.8661		Polyphenol oxidase IPR002227 Tyrosinase	10	10	10
Solyc08g076450.2.1	5.86e-32	0	0	0	0	0	18.5802	22.6891	19.1683	21.2996	21.7885		3-beta hydroxysteroid dehydrogenase_isomerase family protein-binding domain	4	4	4
Solyc08g080640.1.1	5.73e-174	0	0	0	0	0	25.4569	25.646	25.8525	25.6609	22.7955		Osmotin-like protein (Fragment) IPR017949 Thaumatin, conserved site IPR001938 Thaumatin, pathogenesis-related	8	8	6
Solyc09g008280.1.1	1.26e-24	0	0	0	0	0	21.9389	23.1755	21.8744	22.4625	21.6098		S-adenosylmethionine synthase IPR002133 S-adenosylmethionine synthetase	7	7	2
Solyc09g010930.2.1	3.89e-15	0	0	0	0	0	20.9198	23.048	20.8763	21.9998	21.8872		NAD-dependent epimerase_dehydratase-binding domain	5	5	5
Solyc09g011920.2.1	6.56e-10	0	0	0	0	0	20.7416	22.1289	21.2963	21.5028	20.4751		Mitochondrial uncoupling protein IPR018108 Mitochondrial substrate_solute carrier IPR001993 Mitochondrial substrate carrier	3	3	3
Solyc09g014760.2.1	5.78e-15	0	0	0	0	0	22.0934	24.4218	21.8117	23.2835	23.3415		Chlorophyll synthase IPR011799 Chlorophyll synthase, ChlG	2	2	2
Solyc09g031920.1.1	8.01e-05	0	0	0	0	0	19.2345	20.9298	18.9464	19.9879	19.6649		Harpin-induced 1 IPR010847 Harpin-induced 1	2	2	2
Solyc09g059040.2.1	1.09e-23	0	0	0	0	0	22.982	23.1564	22.3729	22.8742	20.9499		Alcohol dehydrogenase zinc-containing IPR002085 Alcohol dehydrogenase superfamily, zinc-containing	6	6	6
Solyc09g065270.2.1	2.95e-46	0	0	0	0	0	22.4606	23.6044	22.3969	22.9345	21.969		Ribosome recycling factor IPR015998 Ribosome recycling factor, bacterial-like	4	4	4
Solyc09g075820.2.1	1.4e-14	0	0	0	0	0	22.2669	22.7486	21.9863	22.3688	20.4982		Solute carrier family 2, facilitated glucose transporter member 3 IPR003663 Sugar_inositol transporter	2	2	2
Solyc09g090330.2.1	6.44e-24	0	0	0	0	0	23.0361	25.1134	22.5935	24.0255	23.9921		Harpin binding protein 1 IPR006843 PAP fibrillin	5	5	5
Solyc09g090980.2.1	4.95e-20	0	0	0	0	0	21.8709	22.1879	21.1076	21.7892	20.2791		Major allergen Mal d 1 IPR000916 Bet v I allergen	4	4	4
Solyc10g006970.2.1	1.22e-37	0	0	0	0	0	21.2764	23.1783	21.4469	22.243	21.9043		Thioredoxin m IPR005746 Thioredoxin	3	2	2
Solyc10g017890.1.1	1.86e-05	0	0	0	0	0	24.3139	25.5527	24.4689	24.8903	23.9076		Photosystem I P700 chlorophyll a apoprotein IPR001280 Photosystem I psaA and psaB	3	3	2
Solyc10g078550.1.1	5.89e-52	0	0	0	0	0	23.5063	25.4559	22.9087	24.3869	24.321		Glutamate dehydrogenase IPR014362 Glutamate dehydrogenase	9	9	9
Solyc10g080320.1.1	2.94e-20	0	0	0	0	0	19.7813	21.733	19.896	20.7695	20.4885		Adenylosuccinate synthetase IPR001114 Adenylosuccinate synthetase	3	3	3
Solyc10g080710.1.1	1.99e-15	0	0	0	0	0	22.5437	23.7428	20.9007	22.8132	22.5492		Asparaginyl-tRNA synthetase 2 IPR004522 Asparaginyl-tRNA synthetase, class IIb	6	6	6
Solyc10g083690.2.1	1.72e-20	0	0	0	0	0	22.5551	23.164	22.1065	22.674	21.2443		Cytochrome P450	5	5	5
Solyc11g008980.1.1	7.5e-08	0	0	0	0	0	18.9022	20.8087	19.111	19.8791	19.529		Os02g0726600 protein (Fragment)	2	2	2
Solyc11g010480.1.1	1.8e-36	0	0	0	0	0	22.7514	24.3915	22.6879	23.5095	23.0556		Threonine endopeptidase	6	6	6
Solyc11g011020.1.1	5.28e-07	0	0	0	0	0	20.6557	20.438	20.0471	20.4017	18.1251		Receptor like kinase, RLK	3	2	2
Solyc12g009060.1.1	1.68e-73	0	0	0	0	0	20.4401	21.0329	20.32	20.6326	18.7915		Charged multivesicular body protein 2a IPR005024 Snf7	3	3	3
Solyc12g044950.1.1	3.83e-08	0	0	0	0	0	23.1881	23.2199	22.0964	22.9202	21.5128		Omega-6 fatty acid desaturase IPR005804 Fatty acid desaturase, type 1	3	3	2

## Sheet: 8 hrs NI vs 24 hrs NI
8 hrs NI vs 24 hrs NI
Proteins with increased abundance 24 hrs non-infected relative to 8 hrs non-infected
		light green = 8 hrs NON-INFECTED					dark green = 24 hrs NON-INFECTED
		LFQ Intensity = log2
ID	Posterior Error Probability	LFQ intensity 8hrs Non-Inf Rep1	LFQ intensity 8hrs Non-Inf Rep2	LFQ intensity 8hrs Non-Inf Rep3	Average LFQ intensity 8hrs Non-Inf	Standard Deviation 8hrs Non-Inf	LFQ intensity 24hrs Non-Inf Rep1	LFQ intensity 24hrs Non-Inf Rep2	LFQ intensity 24hrs Non-Inf Rep3	Average LFQ intensity 24 hrs Non-Inf	Standard Deviation 24 hrs Non-Inf	Predicted Nuclear Association	Annotation	Peptides	Razor + unique peptides	Unique peptides
Solyc00g019950.1.1	1.34e-11	0	0	0	0	0	19.5018	20.0091	19.6543	19.7377	17.3064	Y	NADH-quinone oxidoreductase subunit C IPR001268 NADH:ubiquinone oxidoreductase, 30 kDa subunit	3	3	3
Solyc01g097520.2.1	1.46e-09	0	0	0	0	0	19.3773	19.9516	17.8764	19.2994	18.5654	Y	Annexin 11 IPR009118 Annexin, type plant	4	4	4
Solyc02g093050.2.1	7.25e-26	0	0	0	0	0	23.8373	23.8382	23.2231	23.6605	21.5179	Y	WRKY transcription factor 26 IPR003657 DNA-binding WRKY	3	3	3
Solyc03g115250.2.1	2.07e-12	0	0	0	0	0	19.5465	19.0489	19.7784	19.4889	17.4603	Y	Genomic DNA chromosome 5 P1 clone MXM12	2	2	2
Solyc07g055710.2.1	4.3e-17	0	0	0	0	0	20.3688	20.9059	20.0971	20.4973	18.7322	Y	Heat stress transcription factor A3-type, DNA-binding	4	4	3
Solyc08g081400.2.1	3.01e-06	0	0	0	0	0	20.9182	19.8675	20.2062	20.3989	19.0262	Y	BEL1-like homeodomain protein 2 IPR006563 POX	3	3	3
Solyc11g010560.1.1	7.35e-81	0	0	0	0	0	19.7901	19.5683	18.7007	19.4239	17.9239	Y	Kinesin-like protein IPR001752 Kinesin, motor region	10	10	10
Solyc03g098730.1.1	4.16e-94	0	0	0	0	0	19.5447	20.1533	19.6632	19.8119	17.716		Kunitz trypsin inhibitor IPR011065 Kunitz inhibitor ST1-like	7	7	7
Solyc06g073870.2.1	1.6e-05	0	0	0	0	0	18.6415	19.3308	19.4038	19.1638	17.246		DNA-directed RNA polymerase II subunit RPB4 IPR006590 RNA polymerase II, Rpb4, core	2	2	2
Solyc07g051850.2.1	3.68e-45	0	0	0	0	0	20.7	20.4038	20.9251	20.6919	18.2042		Aspartic proteinase IPR001461 Peptidase A1	10	10	10
Solyc08g078440.2.1	0.00010208	0	0	0	0	0	19.09	19.0817	19.3076	19.1636	15.7047		Genomic DNA chromosome 5 P1 clone MQL5	2	2	2
Proteins with decreased abundance 24 hrs non-infected relative to 8 hrs non-infected
		light green = 8 hrs NON-INFECTED					dark green = 24 hrs NON-INFECTED
		LFQ Intensity = log2
ID	Posterior Error Probability	LFQ intensity 8hrs Non-Inf Rep1	LFQ intensity 8hrs Non-Inf Rep2	LFQ intensity 8hrs Non-Inf Rep3	Average LFQ intensity 8hrs Non-Inf	Standard Deviation 8hrs Non-Inf	LFQ intensity 24hrs Non-Inf Rep1	LFQ intensity 24hrs Non-Inf Rep2	LFQ intensity 24hrs Non-Inf Rep3	Average LFQ intensity 24 hrs Non-Inf	Standard Deviation 24 hrs Non-Inf	Predicted Nuclear Association	Annotation	Peptides	Razor + unique peptides	Unique peptides
Solyc01g073750.2.1	1.21e-29	21.9749	19.9472	21.1069	21.2324	20.5783	0	0	0	0	0	Y	Glucan synthase like 3 IPR003440 Glycosyl transferase, family 48	5	2	2
Solyc06g069480.2.1	5e-18	19.4875	19.8012	19.2348	19.5265	17.1883	0	0	0	0	0	Y	Related to ATP dependent RNA helicase IPR004179 Sec63 domain	4	4	4
Solyc08g069160.2.1	2.2e-18	18.8529	18.4302	18.6291	18.6477	15.8796	0	0	0	0	0	Y	Unknown Protein IPR017877 MYB-like	2	2	2
Solyc12g056740.1.1	2.54e-08	20.285	19.4993	19.4645	19.8019	18.2649	0	0	0	0	0	Y	ATP-dependent RNA helicase IPR011545 DNA_RNA helicase, DEAD_DEAH box type, N-terminal	3	3	3
Solyc04g081970.2.1	1.55e-20	19.5406	19.3197	19.7242	19.5376	16.6925	0	0	0	0	0		Thioredoxin IPR013766 Thioredoxin domain	6	6	6
