# Supplementary material for: Quantitative analysis of the tomato nuclear proteome during Phytophthora capsici infection unveils regulators of immunity
Source: New Phytol. 2017 Apr 10;215(1):309–22. doi: 10.1111/nph.14540 (PMC5637918; doi:10.1111/nph.14540)
Supplement: Supplementary file 8 — Notes S7 Combined protein expression data for the 8‐ and 24‐h time‐points. [file NPH-215-309-s008.xlsx]

## Sheet: Howden et al 2017
New Phytologist Supporting Information
Article title: Quantitative analyses of the tomato nuclear proteome during Phytophthora capsici infection unveils regulators of immunity
Authors: Andrew J.M. Howden, Remco Stam, Victor Martinez Heredia, Graham B. Motion, Sara ten Have, Kelly Hodge, Tiago M.M.M. Amaro and Edgar Huitema
Article acceptance date: 22 February 2017
Note S7 – Combined protein expression data for 8 and 24 hour time points.

## Sheet: Supplementary Note S7
Protein ID	decreased abundance at 8 hrs	decreased abundance at 24 hrs	increased abundance at 8 hrs	increased abundance at 24 hrs	Annotation
Solyc08g061100.2.1	*	*			Cellulose synthase IPR005150 Cellulose synthase
Solyc01g073750.2.1	*				Glucan synthase like 3 IPR003440 Glycosyl transferase, family 48
Solyc01g095040.2.1	*				Glyoxylate_hydroxypyruvate reductase B IPR006140 D-isomer specific 2-hydroxyacid dehydrogenase, NAD-binding
Solyc02g084000.2.1	*				YEATS domain-containing protein IPR005033 YEATS
Solyc02g086510.2.1	*				Zinc finger CCCH domain-containing protein 41 IPR000504 RNA recognition motif, RNP-1
Solyc02g093940.2.1	*				mTERF domain-containing protein 1, mitochondrial IPR003690 Mitochodrial transcription termination factor-related
Solyc03g082480.2.1	*				SS18 protein IPR007726 SSXT
Solyc03g083310.2.1	*				Zinc finger transcription factor Gli3 IPR007087 Zinc finger, C2H2-type
Solyc03g083520.2.1	*				Calmodulin IPR011992 EF-Hand type
Solyc04g054700.2.1	*				General transcription factor IIH subunit 2 IPR007198 Ssl1-like
Solyc06g035970.2.1	*				Tubulin beta chain IPR002453 Beta tubulin
Solyc06g074600.1.1	*				DNA-directed RNA polymerase subunit beta_apos_apos
Solyc08g021910.1.1	*				Chaperone protein dnaJ IPR016024 Armadillo-type fold
Solyc08g069160.2.1	*				Unknown Protein IPR017877 MYB-like
Solyc09g008280.1.1	*				S-adenosylmethionine synthase IPR002133 S-adenosylmethionine synthetase
Solyc10g079580.1.1	*				RNA-binding region RNP-1 IPR000504 RNA recognition motif, RNP-1
Solyc12g056740.1.1	*				ATP-dependent RNA helicase IPR011545 DNA_RNA helicase, DEAD_DEAH box type, N-terminal
Solyc12g089340.1.1	*				Vacuolar protein sorting 35 IPR005378 Vacuolar protein sorting-associated protein 35
Solyc01g006030.2.1		*			E3 ubiquitin-protein ligase bre1 IPR018957 Zinc finger, C3HC4 RING-type
Solyc01g011040.2.1		*			LRR receptor-like serine_threonine-protein kinase, RLP
Solyc01g068210.2.1		*			Glutamate dehydrogenase IPR006095 Glutamate_phenylalanine_leucine_valine dehydrogenase
Solyc01g087900.2.1		*			N-alpha-acetyltransferase 20, NatB catalytic subunit IPR000182 GCN5-related N-acetyltransferase
Solyc01g087970.2.1		*			Serine carboxypeptidase 1 IPR001563 Peptidase S10, serine carboxypeptidase
Solyc01g091370.2.1		*			AT-hook motif nuclear localized protein 1 IPR005175 Protein of unknown function DUF296
Solyc01g094460.2.1		*			AT-hook motif nuclear localized protein 1 IPR005175 Protein of unknown function DUF296
Solyc01g095480.2.1		*			Ribonuclease PH IPR001247 Exoribonuclease, phosphorolytic domain 1
Solyc01g095900.2.1		*			Protein TIF31 homolog IPR011990 Tetratricopeptide-like helical
Solyc01g096040.2.1		*			Aspartic proteinase nepenthesin I IPR001461 Peptidase A1
Solyc01g096370.2.1		*			BHLH transcription factor IPR011598 Helix-loop-helix DNA-binding
Solyc01g098810.2.1		*			Heat shock protein-like protein IPR008978 HSP20-like chaperone
Solyc01g099360.2.1		*			PWWP domain-containing protein IPR000313 PWWP
Solyc01g102540.2.1		*			Nucleoporin
Solyc01g103040.2.1		*			Mitotic checkpoint protein MAD1 IPR008672 Mitotic checkpoint
Solyc01g104350.2.1		*			Unknown Protein
Solyc01g104400.2.1		*			Blue copper protein IPR003245 Plastocyanin-like
Solyc01g105780.2.1		*			DnaJ (Fragment) IPR015609 Molecular chaperone, heat shock protein, Hsp40, DnaJ
Solyc01g106280.2.1		*			DNA-binding bromodomain-containing protein IPR001487 Bromodomain
Solyc01g111400.2.1		*			Subtilisin-like protease IPR015500 Peptidase S8, subtilisin-related
Solyc01g111420.2.1		*			LOC734162 protein (Fragment) IPR002143 Ribosomal protein L1
Solyc01g111970.2.1		*			Laccase 1a IPR001117 Multicopper oxidase, type 1
Solyc02g014310.2.1		*			Polyadenylate-binding protein IPR012677 Nucleotide-binding, alpha-beta plait
Solyc02g014460.2.1		*			WD repeat-containing protein IPR017986 WD40 repeat, region
Solyc02g050280.2.1		*			Chromodomain-helicase-DNA-binding protein 3 IPR000330 SNF2-related
Solyc02g064940.1.1		*			LRR receptor-like serine_threonine-protein kinase, RLP
Solyc02g067310.2.1		*			Zinc finger-homeodomain protein 1 (Fragment) IPR006456 ZF-HD homeobox protein Cys_His-rich dimerisation region
Solyc02g069340.2.1		*			RNA 3_apos-terminal phosphate cyclase-like protein IPR016443 RNA 3-terminal phosphate cyclase-like, eukaryotic
Solyc02g070260.2.1		*			Protein phosphatase 1 regulatory subunit 7 IPR001611 Leucine-rich repeat
Solyc02g071580.2.1		*			Subtilisin-like protease IPR015500 Peptidase S8, subtilisin-related
Solyc02g080210.2.1		*			Pectinesterase IPR000070 Pectinesterase, catalytic
Solyc02g080670.2.1		*			Laccase-22 IPR001117 Multicopper oxidase, type 1
Solyc02g081680.2.1		*			Nucleolar complex protein 2 homolog IPR005343 Uncharacterised protein family UPF0120
Solyc02g084240.2.1		*			H1 histone-like protein IPR005818 Histone H1_H5
Solyc02g084340.1.1		*			Pre-mRNA-splicing factor CWC25-like protein IPR019339 CBF1-interacting co-repressor CIR, N-terminal
Solyc02g084600.2.1		*			LRR receptor-like serine_threonine-protein kinase, RLP
Solyc02g084990.2.1		*			Mannan endo-1 4-beta-mannosidase IPR001547 Glycoside hydrolase, family 5
Solyc02g087130.2.1		*			Phosphoglycerate mutase IPR002156 Ribonuclease H
Solyc02g087220.2.1		*			Protein bicaudal C homolog 1-B IPR001660 Sterile alpha motif SAM
Solyc02g087770.2.1		*			Aldose-1-epimerase-like protein IPR015443 Aldose-1-epimerase
Solyc02g090710.2.1		*			B3 domain-containing protein Os01g0234100 IPR003340 Transcriptional factor B3
Solyc02g094590.2.1		*			Transcription-repair coupling factor IPR011545 DNA_RNA helicase, DEAD_DEAH box type, N-terminal
Solyc03g006520.2.1		*			Splicing factor 3b subunit 2 IPR007180 Protein of unknown function DUF382
Solyc03g006970.1.1		*			Subtilisin-like protease IPR015500 Peptidase S8, subtilisin-related IPR000183 Orn_DAP_Arg decarboxylase 2 IPR000209 Peptidase S8 and S53, subtilisin, kexin, sedolisin
Solyc03g025270.2.1		*			rRNA 2_apos-O-methyltransferase fibrillarin IPR000692 Fibrillarin
Solyc03g044140.2.1		*			Protein kinase 2 IPR002290 Serine_threonine protein kinase
Solyc03g058350.2.1		*			Translation initiation factor IPR015760 Translation initiation factor 2 related
Solyc03g058380.2.1		*			Translation initiation factor IPR015760 Translation initiation factor 2 related
Solyc03g081300.2.1		*			At4g38160-like protein (Fragment) IPR003690 Mitochodrial transcription termination factor-related
Solyc03g082710.2.1		*			U2 small nuclear ribonucleoprotein B IPR000504 RNA recognition motif, RNP-1
Solyc03g083360.2.1		*			Pectinesterase IPR000070 Pectinesterase, catalytic
Solyc03g097370.2.1		*			DNA helicase-like IPR003593 ATPase, AAA+ type, core
Solyc03g098060.1.1		*			Zinc finger-homeodomain protein 3 (Fragment) IPR006455 Homeobox domain, ZF-HD class
Solyc03g098620.2.1		*			DNA-binding protein RHL1
Solyc03g111590.2.1		*			Zinc finger protein-like IPR013129 Transcription factor jumonji
Solyc03g112530.2.1		*			Guanine nucleotide-binding protein G(I)_G(S)_G(T) subunit beta-3 IPR020472 G-protein beta WD-40 repeat, region
Solyc03g113030.2.1		*			Aldose 1-epimerase-like protein IPR015443 Aldose-1-epimerase
Solyc03g115250.2.1		*			Genomic DNA chromosome 5 P1 clone MXM12
Solyc03g117060.2.1		*			60S ribosomal protein L7-like protein IPR005998 Ribosomal protein L7, eukaryotic
Solyc03g117510.2.1		*			Formamidopyrimidine-DNA glycosylase IPR00.1.1
Solyc03g117970.2.1		*			Novel protein similar to vertebrate ADP-ribosyltransferase (NAD+ poly (ADP-ribose) polymerase) (ADPRT) IPR008288 NAD+ ADP-ribosyltransferase
Solyc03g119080.2.1		*			Beta-glucosidase IPR001360 Glycoside hydrolase, family 1
Solyc03g119450.2.1		*			Chloroplastic group IIA intron splicing facilitator CRS1, chloroplastic IPR001890 RNA-binding, CRM domain
Solyc03g119780.2.1		*			Transcription initiation factor TFIID subunit IPR014782 Peptidase M1, membrane alanine aminopeptidase, N-terminal
Solyc03g120080.2.1		*			Periodic tryptophan protein 2 IPR020472 G-protein beta WD-40 repeat, region
Solyc04g007280.2.1		*			Nup98 protein (Fragment) IPR007230 Peptidase S59, nucleoporin
Solyc04g008840.2.1		*			ABI3-interacting protein 2 (Fragment) IPR012474 Frigida-like
Solyc04g009060.2.1		*			CD2 antigen cytoplasmic tail-binding protein 2
Solyc04g050540.2.1		*			Pentatricopeptide repeat protein IPR003034 DNA-binding SAP
Solyc04g054480.2.1		*			C2 domain-containing protein-like IPR011989 Armadillo-like helical
Solyc04g057870.2.1		*			Os11g0110100 protein (Fragment)
Solyc04g074410.1.1		*			Os06g0220000 protein (Fragment) IPR006766 Phosphate-induced protein 1 conserved region
Solyc04g077060.2.1		*			KH domain-containing protein IPR018111 K Homology, type 1, subgroup
Solyc04g078780.2.1		*			WD repeat protein 18 IPR020472 G-protein beta WD-40 repeat, region
Solyc04g079590.2.1		*			B3 domain-containing protein Os03g0619600 IPR003340 Transcriptional factor B3
Solyc04g080360.2.1		*			Dehydration-responsive family protein IPR004159 Protein of unknown function DUF248, methyltransferase putative
Solyc05g006090.2.1		*			Phosphoglycerate mutase IPR002156 Ribonuclease H
Solyc05g007810.2.1		*			Nucleic acid binding protein IPR018111 K Homology, type 1, subgroup
Solyc05g008190.2.1		*			WD repeat protein 46 IPR012952 BING4, C-terminal
Solyc05g009470.2.1		*			Alpha-glucosidase IPR000322 Glycoside hydrolase, family 31
Solyc05g009890.1.1		*			Chloroplast nucleoid DNA binding protein-like IPR001461 Peptidase A1
Solyc05g010480.2.1		*			U3 small nucleolar RNA-associated protein 15 homolog IPR018983 U3 small nucleolar RNA-associated protein 15, C-terminal
Solyc05g012100.2.1		*			Fructokinase-like protein 2 IPR011611 Carbohydrate_purine kinase
Solyc05g013680.2.1		*			GDSL esterase_lipase At3g26430 IPR001087 Lipase, GDSL
Solyc05g013690.2.1		*			GDSL esterase_lipase At3g26430 IPR001087 Lipase, GDSL
Solyc05g053430.2.1		*			DNA-directed RNA polymerase subunit IPR001529 DNA-directed RNA polymerase, M_15 kDa subunit
Solyc05g055110.2.1		*			Unknown Protein
Solyc06g053590.2.1		*			Unknown Protein
Solyc06g060120.2.1		*			SWI_SNF complex subunit SMARCC1 IPR007526 SWIRM
Solyc06g060520.1.1		*			Unknown Protein IPR010605 Protein of unknown function DUF1191
Solyc06g062370.2.1		*			Acid phosphatase IPR010028 Acid phosphatase, plant
Solyc06g064470.2.1		*			Ribosomal protein L7a IPR001921 Ribosomal protein L7A
Solyc06g064830.2.1		*			WD-40 repeat protein IPR020472 G-protein beta WD-40 repeat, region
Solyc06g068040.2.1		*			Polygalacturonase IPR000743 Glycoside hydrolase, family 28
Solyc06g068230.2.1		*			Protein TIF31 homolog IPR011990 Tetratricopeptide-like helical
Solyc06g068400.2.1		*			60S ribosomal protein L7-like protein IPR005998 Ribosomal protein L7, eukaryotic
Solyc06g073870.2.1		*			DNA-directed RNA polymerase II subunit RPB4 IPR006590 RNA polymerase II, Rpb4, core
Solyc06g074000.1.1		*			Aspartic proteinase nepenthesin-2 IPR001461 Peptidase A1
Solyc06g083580.2.1		*			Pectate lyase 1-27 IPR002022 Pectate lyase_Amb allergen
Solyc07g005530.2.1		*			Ubiquitin carboxyl-terminal hydrolase IPR001394 Peptidase C19, ubiquitin carboxyl-terminal hydrolase 2
Solyc07g005890.2.1		*			ATP-dependent RNA helicase IPR011545 DNA_RNA helicase, DEAD_DEAH box type, N-terminal
Solyc07g006220.1.1		*			UDP-D-glucuronate 4-epimerase 1-binding domain
Solyc07g007120.2.1		*			Homeobox protein knotted-1-like 3 IPR005541 KNOX2
Solyc07g008190.2.1		*			Unknown Protein
Solyc07g039200.2.1		*			Guanine nucleotide-binding protein subunit beta IPR017986 WD40 repeat, region
Solyc07g041970.2.1		*			Subtilisin-like protease IPR015500 Peptidase S8, subtilisin-related
Solyc07g043600.2.1		*			Pentatricopeptide repeat-containing protein IPR002885 Pentatricopeptide repeat
Solyc07g045420.2.1		*			ABC-1 domain protein IPR004147 ABC-1
Solyc07g049500.2.1		*			Argonaute 4-like protein IPR003165 Stem cell self-renewal protein Piwi
Solyc07g053660.2.1		*			WD repeat protein IPR020472 G-protein beta WD-40 repeat, region
Solyc07g063010.2.1		*			Fatty acid oxidation complex subunit alpha IPR006176 3-hydroxyacyl-CoA dehydrogenase, NAD binding
Solyc07g064560.2.1		*			Genomic DNA chromosome 5 P1 clone MBG8 IPR017956 AT hook, DNA-binding, conserved site
Solyc07g064700.2.1		*			DNA-binding bromodomain-containing protein IPR001487 Bromodomain
Solyc08g005490.2.1		*			Dehydration-responsive protein-like IPR004159 Protein of unknown function DUF248, methyltransferase putative
Solyc08g008030.2.1		*			AT-hook motif nuclear localized protein 1 IPR005175 Protein of unknown function DUF296
Solyc08g042050.2.1		*			DEAD-box ATP-dependent RNA helicase 3 IPR011545 DNA_RNA helicase, DEAD_DEAH box type, N-terminal
Solyc08g067030.2.1		*			Os01g0611000 protein (Fragment) IPR006946 Protein of unknown function DUF642
Solyc08g068580.2.1		*			Phospholipase D3 IPR001736 Phospholipase D_Transphosphatidylase
Solyc08g069040.2.1		*			Peroxidase 1 IPR002016 Haem peroxidase, plant_fungal_bacterial
Solyc08g074480.1.1		*			Cortical cell-delineating protein IPR013770 Plant lipid transfer protein and hydrophobic protein, helical
Solyc08g076840.2.1		*			Polyadenylate-binding protein 2 IPR012677 Nucleotide-binding, alpha-beta plait
Solyc08g078600.2.1		*			DNA-directed RNA polymerase III subunit RPC5-like protein IPR006886 Sin-like protein conserved region
Solyc08g078640.1.1		*			Pectinesterase IPR000070 Pectinesterase, catalytic
Solyc08g078670.2.1		*			Aspartyl protease IPR001461 Peptidase A1
Solyc08g081280.2.1		*			Cell division protein kinase 2 IPR002290 Serine_threonine protein kinase
Solyc08g081340.2.1		*			ATP-dependent DNA helicase
Solyc08g081400.2.1		*			BEL1-like homeodomain protein 2 IPR006563 POX
Solyc08g081620.2.1		*			Endoglucanase 1 IPR008928 Six-hairpin glycosidase-like IPR012341 Six-hairpin glycosidase IPR018221 Glycoside hydrolase, family 9, active site IPR001701 Glycoside hydrolase, family 9
Solyc08g083320.2.1		*			Granule-bound starch synthase IPR011835 Glycogen_starch synthases, ADP-glucose type
Solyc09g007640.2.1		*			Serine carboxypeptidase IPR001563 Peptidase S10, serine carboxypeptidase
Solyc09g008320.2.1		*			Xyloglucan endotransglucosylase_hydrolase 12 IPR016455 Xyloglucan endotransglucosylase_hydrolase
Solyc09g009300.2.1		*			BUD31 homolog IPR001748 G10 protein
Solyc09g009340.1.1		*			DNA double-strand break repair protein mre11 IPR003701 DNA repair exonuclease
Solyc09g009850.2.1		*			Genomic DNA chromosome 5 P1 clone MUB3
Solyc09g010400.2.1		*			Histone H2A IPR002119 Histone H2A
Solyc09g011850.2.1		*			Fructokinase-like protein 1 IPR011611 Carbohydrate_purine kinase
Solyc09g064840.2.1		*			Hepatoma-derived growth factor-related protein 3 IPR006569 Regulation of nuclear pre-mRNA protein
Solyc09g074380.2.1		*			N-rich protein (Fragment) IPR013989 Development and cell death domain
Solyc09g076040.2.1		*			Protein SUPPRESSOR OF GENE SILENCING 3 homolog IPR005380 Region of unknown function XS
Solyc09g083270.2.1		*			Genomic DNA chromosome 5 P1 clone MQD19 IPR019310 Protein of unknown function DUF2361
Solyc09g083380.2.1		*			Histone H1 IPR005818 Histone H1_H5
Solyc09g090680.2.1		*			Cysteine-rich repeat secretory protein 3 IPR002902 Protein of unknown function DUF26
Solyc09g091190.2.1		*			Inhibitor of growth protein 5 IPR019787 Zinc finger, PHD-finger
Solyc09g091430.2.1		*			Pectate lyase 1-27 IPR002022 Pectate lyase_Amb allergen
Solyc09g092330.1.1		*			NAD dependent epimerase_dehydratase family protein expressed-binding domain
Solyc09g098360.2.1		*			Ribosome biogenesis protein NSA2 IPR001047 Ribosomal protein S8e
Solyc10g009330.2.1		*			Arginine_serine-rich splicing factor 31 IPR000504 RNA recognition motif, RNP-1
Solyc10g047000.1.1		*			mRNA export factor IPR020472 G-protein beta WD-40 repeat, region
Solyc10g050110.1.1		*			LRR receptor-like serine_threonine-protein kinase, RLP
Solyc10g074820.1.1		*			Unknown Protein IPR010605 Protein of unknown function DUF1191
Solyc10g078540.1.1		*			H_ACA ribonucleoprotein complex subunit 1-like protein 1 IPR007504 Gar1 protein RNA-binding region
Solyc10g079430.1.1		*			U3 small nucleolar RNA-associated protein 11 IPR007144 Small-subunit processome, Utp11
Solyc10g083520.1.1		*			cDNA clone J033118E13 full insert sequence IPR007033 Protein of unknown function DUF662
Solyc11g012810.1.1		*			Unknown Protein
Solyc11g017440.1.1		*			Snakin-2 IPR003854 Gibberellin regulated protein
Solyc11g039880.1.1		*			Nucleoporin NUP188 homolog
Solyc11g045180.1.1		*			ATP-dependent RNA helicase IPR001650 DNA_RNA helicase, C-terminal
Solyc11g066280.1.1		*			U3 small nucleolar ribonucleoprotein protein imp4 IPR007109 Brix domain
Solyc11g066840.1.1		*			Histone deacetylase-like protein
Solyc11g069170.1.1		*			Transmembrane protein 209 IPR019176 Cytochrome B561-related, N-terminal
Solyc11g071220.1.1		*			Os05g0596200 protein (Fragment)
Solyc11g071340.1.1		*			ABI3-interacting protein 2 (Fragment) IPR012474 Frigida-like
Solyc12g006320.1.1		*			ATP-dependent RNA helicase IPR011545 DNA_RNA helicase, DEAD_DEAH box type, N-terminal
Solyc12g006620.1.1		*			Zinc finger CCCH domain-containing protein 34 IPR000571 Zinc finger, CCCH-type
Solyc12g011140.1.1		*			Subtilisin-like protease IPR015500 Peptidase S8, subtilisin-related
Solyc12g011190.1.1		*			Nodule inception protein (Fragment) IPR003035 Plant regulator RWP-RK
Solyc12g016190.1.1		*			High mobility group family (Fragment) IPR001606 AT-rich interaction region
Solyc12g017630.1.1		*			Nucleolar essential protein 1 IPR005304 Ribosomal biogenesis, methyltransferase, EMG1_NEP1
Solyc12g037980.1.1		*			Actin-like protein 6A IPR004000 Actin_actin-like
Solyc12g055840.1.1		*			Glucan endo-1 3-beta-glucosidase 7 IPR000490 Glycoside hydrolase, family 17
Solyc12g056510.1.1		*			GT-2 factor (Fragment) IPR017877 MYB-like
Solyc12g100120.1.1		*			Acetyl-CoA carboxylase-like protein IPR012878 Protein of unknown function DUF1680
Solyc03g119250.2.1			*	*	Calmodulin-binding protein IPR012416 Calmodulin binding protein-like
Solyc05g052760.2.1			*	*	1-phosphatidylinositol-4 5-bisphosphate phosphodiesterase IPR017946 PLC-like phosphodiesterase, TIM beta_alpha-barrel domain
Solyc07g051850.2.1			*	*	Aspartic proteinase IPR001461 Peptidase A1
Solyc09g014990.2.1			*	*	WRKY-like transcription factor IPR003657 DNA-binding WRKY
Solyc01g100330.2.1			*		Zinc finger matrin type 2 IPR003604 Zinc finger, U1-type
Solyc01g104170.2.1			*		Ankyrin repeat domain-containing protein 2 IPR002110 Ankyrin
Solyc02g090490.2.1			*		Patatin-like protein 3 IPR002641 Patatin
Solyc07g007670.2.1			*		Purple acid phosphatase 3 IPR015914 Purple acid phosphatase, N-terminal
Solyc07g054820.2.1			*		Protein thf1
Solyc07g055710.2.1			*		Heat stress transcription factor A3-type, DNA-binding
Solyc07g066470.2.1			*		Porphobilinogen deaminase IPR000860 Tetrapyrrole biosynthesis, hydroxymethylbilane synthase
Solyc08g069030.2.1			*		Delta-aminolevulinic acid dehydratase IPR001731 Tetrapyrrole biosynthesis, porphobilinogen synthase
Solyc08g074740.2.1			*		Novel protein similar to vertebrate ADP-ribosyltransferase (NAD+ poly (ADP-ribose) polymerase) (ADPRT) polymerase, catalytic region
Solyc10g006560.2.1			*		Histone H2A IPR002119 Histone H2A
Solyc00g006810.2.1				*	Peptidyl-prolyl cis-trans isomerase IPR001179 Peptidyl-prolyl cis-trans isomerase, FKBP-type
Solyc00g009020.2.1				*	Mitochondrial ATP synthase
Solyc00g042130.1.1				*	ATP synthase subunit alpha IPR005294 ATPase, F1 complex, alpha subunit
Solyc00g042140.1.1				*	ATP synthase subunit beta IPR005722 ATPase, F1 complex, beta subunit
Solyc00g174340.1.1				*	Pathogenesis-related protein 1b IPR018244 Allergen V5_Tpx-1 related, conserved site
Solyc00g230080.1.1				*	Photosystem II D2 protein IPR000484 Photosynthetic reaction centre, L_M
Solyc01g005560.2.1				*	Isocitrate dehydrogenase IPR004790 Isocitrate dehydrogenase NADP-dependent, eukaryotic
Solyc01g005620.2.1				*	Mitochondrial 2-oxoglutarate_malate carrier protein IPR001993 Mitochondrial substrate carrier
Solyc01g006560.2.1				*	Lipoxygenase IPR001246 Lipoxygenase, plant
Solyc01g006950.2.1				*	Syntaxin IPR010989 t-SNARE
Solyc01g006980.2.1				*	Malonyl CoA-acyl carrier protein transacylase containing protein expressed IPR004410 Malonyl CoA-acyl carrier protein transacylase
Solyc01g007320.2.1				*	ATP synthase subunit beta chloroplastic IPR005722 ATPase, F1 complex, beta subunit
Solyc01g007330.2.1				*	Ribulose bisphosphate carboxylase large chain IPR000685 Ribulose bisphosphate carboxylase, large subunit, C-terminal
Solyc01g007380.1.1				*	Apocytochrome f IPR002325 Cytochrome f
Solyc01g007500.2.1				*	Photosystem II CP47 chlorophyll apoprotein IPR017486 Photosystem II, PsbB
Solyc01g007520.2.1				*	Photosystem II reaction center protein H IPR001056 Photosystem II phosphoprotein PsbH
Solyc01g007530.2.1				*	Cytochrome b6 IPR005797 Cytochrome b_b6, N-terminal
Solyc01g007740.2.1				*	Peroxiredoxin IPR000866 Alkyl hydroperoxide reductase_ Thiol specific antioxidant_ Mal allergen
Solyc01g009080.2.1				*	FHA domain containing protein IPR000253 Forkhead-associated
Solyc01g009990.2.1				*	Peptidyl-prolyl cis-trans isomerase IPR002130 Peptidyl-prolyl cis-trans isomerase, cyclophilin-type
Solyc01g010440.2.1				*	Unknown Protein
Solyc01g010640.2.1				*	Uncharacterized membrane protein IPR001395 Aldo_keto reductase
Solyc01g010750.2.1				*	Stress responsive protein IPR008997 Ricin B-related lectin
Solyc01g028810.2.1				*	chaperonin IPR001844 Chaperonin Cpn60
Solyc01g057830.2.1				*	30S ribosomal protein S1 IPR003029 Ribosomal protein S1, RNA binding domain
Solyc01g060020.2.1				*	Beta-glucanase IPR000490 Glycoside hydrolase, family 17
Solyc01g060180.2.1				*	AMP-dependent synthetase and ligase IPR000873 AMP-dependent synthetase and ligase
Solyc01g066520.2.1				*	Dihydrolipoyllysine-residue acetyltransferase component of pyruvate dehydrogenase complex IPR015761 Lipoamide Acyltransferase
Solyc01g066840.2.1				*	40S ribosomal protein S21 IPR001931 Ribosomal protein S21e
Solyc01g067290.2.1				*	NAD-dependent epimerase_dehydratase-binding domain
Solyc01g079090.2.1				*	Protoporphyrinogen oxidase IPR004572 Protoporphyrinogen oxidase
Solyc01g079940.2.1				*	Xylanase inhibitor (Fragment) IPR001461 Peptidase A1
Solyc01g080010.2.1				*	Xylanase inhibitor (Fragment) IPR001461 Peptidase A1
Solyc01g080280.2.1				*	Glutamine synthetase IPR008146 Glutamine synthetase, catalytic region
Solyc01g080510.2.1				*	Os05g0406000 protein (Fragment)
Solyc01g087750.2.1				*	Homology to unknown gene (Fragment)
Solyc01g087800.2.1				*	Subtilisin-like protease IPR015500 Peptidase S8, subtilisin-related
Solyc01g088370.2.1				*	Eukaryotic translation initiation factor 3 subunit B IPR011400 Translation initiation factor eIF-3b
Solyc01g088700.2.1				*	Eukaryotic translation initiation factor 4 gamma 1 IPR016021 MIF4-like, type 1_2_3
Solyc01g091580.2.1				*	Signal recognition particle-docking protein FtsY IPR004390 Cell division transporter substrate-binding protein FtsY
Solyc01g094200.2.1				*	NAD-dependent malic enzyme 2 IPR012302 Malic enzyme, NAD-binding
Solyc01g094690.2.1				*	Aquaporin IPR012269 Aquaporin
Solyc01g095070.2.1				*	Heavy metal-associated domain containing protein expressed IPR0061.1
Solyc01g095430.2.1				*	Threonine endopeptidase
Solyc01g095670.2.1				*	Rhodanese-related sulfurtransferase IPR001763 Rhodanese-like
Solyc01g097340.2.1				*	NAD-dependent epimerase_dehydratase family protein-like protein-binding domain
Solyc01g097460.2.1				*	Ribose-5-phosphate isomerase IPR004788 Ribose 5-phosphate isomerase
Solyc01g098640.2.1				*	UPF0603 protein At1g54780, chloroplastic IPR007621 Protein of unknown function DUF477
Solyc01g099100.2.1				*	Long-chain-fatty-acid coa ligase IPR000873 AMP-dependent synthetase and ligase
Solyc01g099370.2.1				*	SRC2 homolog (Fragment) IPR018029 C2 membrane targeting protein
Solyc01g099670.2.1				*	40S ribosomal protein S10-like IPR005326 Plectin_S10, N-terminal
Solyc01g099890.2.1				*	Malignant T cell amplified sequence 1 IPR016437 Translation machinery-associated RNA binding protein, predicted
Solyc01g100360.2.1				*	Dihydrolipoyl dehydrogenase IPR006258 Dihydrolipoamide dehydrogenase
Solyc01g102350.2.1				*	Pectinacetylesterase like protein (Fragment) IPR004963 Pectinacetylesterase
Solyc01g102560.2.1				*	Eukaryotic translation initiation factor 3 subunit 8-like protein IPR000717 Proteasome component region PCI
Solyc01g102570.2.1				*	Eukaryotic translation initiation factor 3 subunit 8-like protein IPR008905 Eukaryotic translation initiation factor 3 subunit 8, N-terminal
Solyc01g103680.2.1				*	Coiled-coil domain containing 47 IPR012879 Protein of unknown function DUF1682
Solyc01g105030.2.1				*	Chlorophyll a-b binding protein, chloroplastic IPR001344 Chlorophyll A-B binding protein
Solyc01g105050.2.1				*	Chlorophyll a-b binding protein, chloroplastic IPR001344 Chlorophyll A-B binding protein
Solyc01g105070.2.1				*	Peroxidase IPR002016 Haem peroxidase, plant_fungal_bacterial
Solyc01g105560.2.1				*	3 4-dihydroxy-2-butanone 4-phosphate synthase IPR000422 DHBP synthase RibB
Solyc01g106010.2.1				*	Fructose-1 6-bisphosphatase class 1 IPR000146 Fructose-1,6-bisphosphatase
Solyc01g106050.2.1				*	Dynamin-2 IPR000375 Dynamin central region
Solyc01g106480.2.1				*	Malate dehydrogenase IPR010097 Malate dehydrogenase, NAD-dependent, eukaryotes and gamma proteobacteria
Solyc01g107330.2.1				*	SWIB_MDM2 domain protein IPR019835 SWIB domain
Solyc01g107820.2.1				*	UDP-glucosyltransferase family 1 protein IPR002213 UDP-glucuronosyl_UDP-glucosyltransferase
Solyc01g107870.2.1				*	Poly(A) RNA binding protein IPR006515 Polyadenylate binding protein, human types 1, 2, 3, 4
Solyc01g108630.2.1				*	Nitrite reductase IPR006067 Nitrite and sulphite reductase 4Fe-4S region
Solyc01g108660.2.1				*	N-acetyl-gamma-glutamyl-phosphate reductase IPR000706 N-acetyl-gamma-glutamyl-phosphate reductase
Solyc01g109140.2.1				*	Cytochrome P450
Solyc01g109660.2.1				*	Glycine-rich RNA-binding protein IPR015465 RNA recognition motif, glycine rich protein
Solyc01g109770.2.1				*	RER1 protein IPR004932 Retrieval of early ER protein Rer1
Solyc01g109940.2.1				*	26S protease regulatory subunit IPR005937 26S proteasome subunit P45
Solyc01g110000.2.1				*	Beta-galactosidase IPR001944 Glycoside hydrolase, family 35
Solyc01g110360.2.1				*	Fructose-bisphosphate aldolase IPR000741 Fructose-bisphosphate aldolase, class-I
Solyc01g110480.2.1				*	BZIP transcription factor family protein expressed IPR011616 bZIP transcription factor, bZIP-1
Solyc01g111170.2.1				*	Peptidyl-prolyl cis-trans isomerase IPR002130 Peptidyl-prolyl cis-trans isomerase, cyclophilin-type
Solyc01g111200.2.1				*	Eukaryotic translation initiation factor 4B IPR010433 Plant specific eukaryotic initiation factor 4B
Solyc01g111510.2.1				*	Ascorbate peroxidase IPR002207 Plant ascorbate peroxidase
Solyc01g111630.2.1				*	Glyoxylate_hydroxypyruvate reductase B IPR006140 D-isomer specific 2-hydroxyacid dehydrogenase, NAD-binding
Solyc01g111660.2.1				*	Aquaporin-like protein IPR012269 Aquaporin
Solyc01g112060.2.1				*	NmrA family protein-binding domain
Solyc01g112150.2.1				*	Sec1-1 syntaxin binding protein IPR001619 Sec1-like protein
Solyc02g014150.2.1				*	Photosystem II stability_assembly factor Ycf48-like protein IPR016705 Photosystem II stability_assembly factor, HCF136
Solyc02g020940.2.1				*	Glyceraldehyde-3-phosphate dehydrogenase IPR000173 Glyceraldehyde 3-phosphate dehydrogenase
Solyc02g062340.2.1				*	Fructose-bisphosphate aldolase IPR000741 Fructose-bisphosphate aldolase, class-I
Solyc02g062350.2.1				*	Heat shock protein DnaJ domain protein
Solyc02g063490.2.1				*	Malate dehydrogenase IPR010097 Malate dehydrogenase, NAD-dependent, eukaryotes and gamma proteobacteria
Solyc02g065090.2.1				*	Patatin-like protein 3 IPR002641 Patatin
Solyc02g065400.2.1				*	Oxygen-evolving enhancer protein 1 of photosystem II IPR002628 Photosystem II manganese-stabilizing protein PsbO
Solyc02g067180.2.1				*	Cystathionine gamma synthase IPR000277 Cys_Met metabolism, pyridoxal phosphate-dependent enzyme
Solyc02g069450.2.1				*	Photosystem I reaction center subunit III IPR003666 Photosystem I reaction centre protein PsaF, subunit III
Solyc02g069460.2.1				*	Photosystem I reaction center subunit III IPR003666 Photosystem I reaction centre protein PsaF, subunit III
Solyc02g071030.1.1				*	Chlorophyll a_b binding protein IPR001344 Chlorophyll A-B binding protein
Solyc02g071620.2.1				*	GDSL esterase_lipase At1g29670 IPR001087 Lipase, GDSL
Solyc02g071890.2.1				*	Histidinol dehydrogenase IPR0121.1
Solyc02g072130.2.1				*	Protein transport protein SEC61 alpha subunit IPR002208 SecY protein
Solyc02g077080.2.1				*	Os06g0207500 protein (Fragment) IPR004253 Protein of unknown function DUF231, plant
Solyc02g077290.1.1				*	Glutamate-gated kainate-type ion channel receptor subunit GluR5 IPR015683 Glutamate receptor-related
Solyc02g078120.1.1				*	Eukaryotic translation initiation factor 3 subunit 7 IPR007783 Eukaryotic translation initiation factor 3, subunit 7
Solyc02g079170.2.1				*	NADH dehydrogenase like protein IPR013027 FAD-dependent pyridine nucleotide-disulphide oxidoreductase
Solyc02g079230.2.1				*	Vesicle-associated membrane family protein IPR000535 Major sperm protein
Solyc02g079750.2.1				*	Flavoprotein wrbA IPR010089 Flavoprotein WrbA
Solyc02g079950.2.1				*	Oxygen-evolving enhancer protein 3 IPR008797 Photosystem II oxygen evolving complex protein PsbQ
Solyc02g080540.1.1				*	ATP synthase gamma chain IPR00.1.1
Solyc02g080570.2.1				*	Glycogen synthase IPR011835 Glycogen_starch synthases, ADP-glucose type
Solyc02g080810.2.1				*	Aminomethyltransferase IPR006223 Glycine cleavage system T protein
Solyc02g081430.2.1				*	Microsomal glutathione S-transferase 3
Solyc02g081980.2.1				*	Ectonucleoside triphosphate diphosphohydrolase 6 IPR000407 Nucleoside phosphatase GDA1_CD39
Solyc02g082220.2.1				*	Protein transport protein SEC24 IPR006896 Sec23_Sec24 trunk region
Solyc02g082270.2.1				*	RNA-binding protein 68390-68829 IPR000504 RNA recognition motif, RNP-1
Solyc02g082450.2.1				*	Auxin efflux carrier family protein IPR004776 Auxin efflux carrier
Solyc02g082760.2.1				*	Catalase IPR018028 Catalase related subgroup
Solyc02g083410.2.1				*	Receptor-like kinase IPR002290 Serine_threonine protein kinase
Solyc02g084440.2.1				*	Fructose-bisphosphate aldolase IPR000741 Fructose-bisphosphate aldolase, class-I
Solyc02g086730.1.1				*	50S ribosomal protein L12-C IPR015608 Ribosomal protein L12, chloroplast
Solyc02g086740.1.1				*	50S ribosomal protein L12-C IPR015608 Ribosomal protein L12, chloroplast
Solyc02g086820.2.1				*	Carbonic anhydrase IPR015892 Carbonic anhydrase, prokaryotic-like, conserved site
Solyc02g086830.2.1				*	Protease Do-like (S2 serine-type protease) IPR001254 Peptidase S1 and S6, chymotrypsin_Hap
Solyc02g086880.2.1				*	Formate dehydrogenase IPR006140 D-isomer specific 2-hydroxyacid dehydrogenase, NAD-binding
Solyc02g087070.2.1				*	Peroxidase family protein IPR002007 Haem peroxidase, animal
Solyc02g087190.1.1				*	Peroxidase 65 IPR002016 Haem peroxidase, plant_fungal_bacterial
Solyc02g087250.2.1				*	Group II intron splicing factor CRS1-like IPR001890 RNA-binding, CRM domain
Solyc02g088700.2.1				*	Mitochondrial processing peptidase beta subunit IPR011237 Peptidase M16, core
Solyc02g089070.2.1				*	Eukaryotic translation initiation factor 3 subunit M IPR000717 Proteasome component region PCI
Solyc02g090030.2.1				*	Oxygen-evolving enhancer protein 1 of photosystem II IPR002628 Photosystem II manganese-stabilizing protein PsbO
Solyc02g090890.2.1				*	Zeaxanthin epoxidase, chloroplastic
Solyc02g091100.2.1				*	Oxalyl-CoA decarboxylase IPR012001 Thiamine pyrophosphate enzyme, N-terminal TPP binding region
Solyc02g091560.2.1				*	Serine hydroxymethyltransferase IPR001085 Serine hydroxymethyltransferase
Solyc02g092580.2.1				*	Peroxidase IPR002016 Haem peroxidase, plant_fungal_bacterial
Solyc02g094470.2.1				*	Mitochondrial phosphate carrier protein IPR001993 Mitochondrial substrate carrier
Solyc03g005230.2.1				*	Menaquinone biosynthesis methyltransferase ubiE IPR013216 Methyltransferase type 11
Solyc03g005730.2.1				*	3-isopropylmalate dehydratase large subunit 2 IPR011826 Homoaconitase_3-isopropylmalate dehydratase, large subunit, prokaryotic
Solyc03g005770.1.1				*	Chlorophyll a-b binding protein 3C-like IPR001344 Chlorophyll A-B binding protein
Solyc03g005900.2.1				*	GDSL esterase_lipase At5g45670 IPR001087 Lipase, GDSL
Solyc03g005910.2.1				*	GDSL esterase_lipase At1g29670 IPR001087 Lipase, GDSL
Solyc03g006140.2.1				*	Neutral ceramidase IPR006823 Neutral_alkaline nonlysosomal ceramidase
Solyc03g006870.2.1				*	Phosphoglucomutase IPR016055 Alpha-D-phosphohexomutase, alpha_beta_alpha I, II and III
Solyc03g019780.2.1				*	40S ribosomal protein SA IPR005707 Ribosomal protein S2, eukaryotic_archaeal
Solyc03g019890.2.1				*	Beta-galactosidase IPR001944 Glycoside hydrolase, family 35
Solyc03g020010.1.1				*	Kunitz-type trypsin inhibitor alpha chain IPR002160 Proteinase inhibitor I3, Kunitz legume
Solyc03g025410.2.1				*	Dehydrogenase_reductase SDR family member 13 IPR002347 Glucose_ribitol dehydrogenase
Solyc03g034220.2.1				*	Ribulose bisphosphate carboxylase small chain IPR000894 Ribulose bisphosphate carboxylase, small chain
Solyc03g045090.2.1				*	cDNA clone 001-043-A08 full insert sequence
Solyc03g052980.2.1				*	ATP dependent RNA helicase IPR011545 DNA_RNA helicase, DEAD_DEAH box type, N-terminal
Solyc03g053110.2.1				*	Rhodanese-like family protein-like protein (Fragment) IPR001763 Rhodanese-like
Solyc03g062720.2.1				*	Galactose mutarotase-like IPR011013 Glycoside hydrolase-type carbohydrate-binding
Solyc03g062790.2.1				*	cDNA clone 002-130-C06 full insert sequence
Solyc03g063560.2.1				*	Glutamate synthase (Ferredoxin) IPR002932 Glutamate synthase, central-C
Solyc03g082500.2.1				*	Calcium dependent protein kinase-like protein IPR002290 Serine_threonine protein kinase
Solyc03g082560.2.1				*	Aldo_keto reductase-like protein IPR020471 Aldo_keto reductase subgroup
Solyc03g083280.2.1				*	Pentatricopeptide repeat-containing protein IPR002885 Pentatricopeptide repeat
Solyc03g083730.1.1				*	Pectinesterase IPR006501 Pectinesterase inhibitor
Solyc03g093690.2.1				*	Peptide methionine sulfoxide reductase msrA IPR002569 Methionine sulphoxide reductase A
Solyc03g095360.2.1				*	Alcohol dehydrogenase zinc-binding IPR002085 Alcohol dehydrogenase superfamily, zinc-containing
Solyc03g096540.2.1				*	Wound_stress protein IPR001024 Lipoxygenase, LH2
Solyc03g096550.2.1				*	Wound_stress protein IPR001024 Lipoxygenase, LH2
Solyc03g096850.2.1				*	Genomic DNA chromosome 5 P1 clone MKP11 IPR001478 PDZ_DHR_GLGF
Solyc03g097800.2.1				*	V-type proton ATPase subunit C IPR004907 ATPase, V1 complex, subunit C
Solyc03g097840.2.1				*	Mitochondrial phosphate carrier protein IPR001993 Mitochondrial substrate carrier
Solyc03g098730.1.1				*	Kunitz trypsin inhibitor IPR011065 Kunitz inhibitor ST1-like
Solyc03g098740.1.1				*	Kunitz trypsin inhibitor IPR011065 Kunitz inhibitor ST1-like
Solyc03g111570.2.1				*	Glucan synthase like 7 IPR003440 Glycosyl transferase, family 48
Solyc03g111610.2.1				*	HAD-superfamily hydrolase subfamily IA variant 3 containing protein expressed IPR005834 Haloacid dehalogenase-like hydrolase
Solyc03g112150.1.1				*	Elongation factor Tu IPR004541 Translation elongation factor EFTu_EF1A, bacterial and organelle
Solyc03g112870.2.1				*	Glucose-6P_phosphate translocator IPR004696 Tpt phosphate_phosphoenolpyruvate translocator
Solyc03g113400.2.1				*	H-ATPase IPR006534 ATPase, P-type, plasma-membrane proton-efflux
Solyc03g114340.2.1				*	1-deoxy-D-xylulose-5-phosphate reductoisomerase IPR003821 1-deoxy-D-xylulose 5-phosphate reductoisomerase
Solyc03g114450.2.1				*	Extracellular calcium sensing receptor IPR001763 Rhodanese-like
Solyc03g114930.2.1				*	Photosystem II oxygen evolving complex protein PsbP IPR016123 Mog1_PsbP, alpha_beta_alpha sandwich
Solyc03g115360.2.1				*	40S ribosomal protein S19-like IPR001266 Ribosomal protein S19e
Solyc03g115900.2.1				*	Chlorophyll a-b binding protein P4, chloroplastic IPR001344 Chlorophyll A-B binding protein
Solyc03g115980.1.1				*	Geranylgeranyl reductase IPR011774 Geranylgeranyl reductase, plants and cyanobacteria
Solyc03g117890.2.1				*	Unknown protein DS12 from 2D-PAGE of leaf, chloroplastic
Solyc03g117950.2.1				*	Chaperone protein ClpB 1 IPR013093 ATPase associated with various cellular activities, AAA-2
Solyc03g117980.2.1				*	Respiratory burst oxidase-like protein IPR013121 Ferric reductase, NAD binding
Solyc03g118020.2.1				*	Tudor _ nuclease domain-containing protein IPR016685 RNA-induced silencing complex, nuclease component Tudor-SN
Solyc03g118390.2.1				*	Chromosome 14 contig 1 DNA sequence
Solyc03g118690.2.1				*	Glutamyl-tRNA(Gln) amidotransferase subunit A IPR000120 Amidase signature enzyme
Solyc03g119040.2.1				*	Guanine nucleotide-binding protein beta subunit-like protein IPR020472 G-protein beta WD-40 repeat, region
Solyc03g120430.2.1				*	Glycerate kinase
Solyc03g120630.2.1				*	30S ribosomal protein S17 IPR019984 Ribosomal protein S17, bacterial-type
Solyc03g120670.2.1				*	D-isomer specific 2-hydroxyacid dehydrogenase NAD-binding IPR006140 D-isomer specific 2-hydroxyacid dehydrogenase, NAD-binding
Solyc03g121330.2.1				*	60S ribosomal protein L28 IPR002672 Ribosomal protein L28e
Solyc03g121500.2.1				*	Myosin-like protein
Solyc03g121540.2.1				*	Beta-galactosidase IPR019801 Glycoside hydrolase, family 35, conserved site IPR001944 Glycoside hydrolase, family 35 IPR000922 D-galactoside_L-rhamnose binding SUEL lectin
Solyc03g121590.2.1				*	Protein SEY1 IPR008803 Root hair defective 3 GTP-binding
Solyc03g121720.2.1				*	2-hydroxy-3-oxopropionate reductase IPR015815 3-hydroxyacid dehydrogenase_reductase
Solyc03g121910.1.1				*	Threonine synthase IPR004450 Threonine synthase
Solyc03g123900.2.1				*	Mannosyl-oligosaccharide 1 2-alpha-mannosidase IPR001382 Glycoside hydrolase, family 47
Solyc03g123960.2.1				*	Unknown Protein
Solyc04g005160.1.1				*	6-phosphogluconate dehydrogenase decarboxylating IPR006113 6-phosphogluconate dehydrogenase, decarboxylating
Solyc04g009030.2.1				*	Glyceraldehyde-3-phosphate dehydrogenase IPR000173 Glyceraldehyde 3-phosphate dehydrogenase
Solyc04g009540.1.1				*	50S ribosomal protein L10 IPR001790 Ribosomal protein L10
Solyc04g011510.2.1				*	Triosephosphate isomerase IPR000652 Triosephosphate isomerase
Solyc04g015490.2.1				*	Magnesium chelatase subunit D IPR011776 Magnesium chelatase, ATPase subunit D
Solyc04g040130.1.1				*	Omega-6 fatty acid desaturase IPR005804 Fatty acid desaturase, type 1
Solyc04g049350.2.1				*	Chorismate synthase IPR000453 Chorismate synthase
Solyc04g051580.2.1				*	Mitochondrial carrier C12B10.09 IPR002067 Mitochondrial carrier protein
Solyc04g054690.2.1				*	Laccase 1a IPR017760 L-ascorbate oxidase, plants
Solyc04g054890.2.1				*	Acyl-CoA oxidase IPR012258 Acyl-CoA oxidase
Solyc04g057980.2.1				*	NAD(P)H-quinone oxidoreductase subunit MH-quinone oxidoreductase subunit M
Solyc04g064880.2.1				*	Pathogenesis-related protein-like protein
Solyc04g071880.2.1				*	V-type H(+)-translocating pyrophosphatase IPR0041.1
Solyc04g073950.1.1				*	VQ motif family protein expressed IPR008889 VQ
Solyc04g074230.2.1				*	14-3-3 protein sigma gamma zeta beta_alpha IPR000308 14-3-3 protein
Solyc04g074480.2.1				*	3-deoxy-7-phosphoheptulonate synthase (Phospho-2-dehydro-3-deoxyheptonate aldolase) (DAHP synthetase class II) IPR002480 DAHP synthetase, class II
Solyc04g074550.2.1				*	Cytochrome c oxidase subunit VIb IPR003213 Cytochrome c oxidase, subunit VIb
Solyc04g074640.2.1				*	L-ascorbate peroxidase IPR002207 Plant ascorbate peroxidase
Solyc04g076060.2.1				*	14-3-3 protein beta_alpha-B IPR000308 14-3-3 protein
Solyc04g076090.2.1				*	Glucose-6-phosphate isomerase 2
Solyc04g076880.2.1				*	Phosphoenolpyruvate carboxykinase IPR001272 Phosphoenolpyruvate carboxykinase, ATP-utilising
Solyc04g079200.2.1				*	26S proteasome regulatory subunit IPR000555 Mov34_MPN_PAD-1
Solyc04g079240.2.1				*	Patatin-like protein 1 IPR002641 Patatin
Solyc04g079270.2.1				*	Sorting and assembly machinery component 50 homolog
Solyc04g080080.2.1				*	Glycosyltransferase family 77 protein IPR003388 Reticulon
Solyc04g080850.2.1				*	Thioredoxin IPR015467 Thioredoxin, core
Solyc04g081330.2.1				*	Chromosome 11 contig 1 DNA sequence. (Fragment)
Solyc04g081820.2.1				*	La domain containing protein expressed IPR006630 RNA-binding protein Lupus La
Solyc04g081970.2.1				*	Thioredoxin IPR013766 Thioredoxin domain
Solyc04g082010.1.1				*	Plastocyanin copper domain
Solyc04g082250.2.1				*	ATP-dependent zinc metalloprotease FTSH, chloroplastic (Fragment) IPR005936 Peptidase M41, FtsH
Solyc04g082500.2.1				*	ATP binding _ serine-threonine kinase IPR002290 Serine_threonine protein kinase
Solyc04g082630.2.1				*	Glyceraldehyde-3-phosphate dehydrogenase B IPR000173 Glyceraldehyde 3-phosphate dehydrogenase
Solyc05g005190.2.1				*	ADP-ribosylation factor IPR006688 ADP-ribosylation factor
Solyc05g006170.2.1				*	NACHT, LRR and PYD domains-containing protein 5 IPR003590 Leucine-rich repeat, ribonuclease inhibitor subtype
Solyc05g008450.2.1				*	Oxidoreductase FAD_NAD(P)-binding domain protein-binding
Solyc05g008460.2.1				*	ATP synthase subunit beta IPR005722 ATPase, F1 complex, beta subunit
Solyc05g009030.2.1				*	3-isopropylmalate dehydrogenase IPR004429 Isopropylmalate dehydrogenase
Solyc05g009290.2.1				*	Myosin-like protein
Solyc05g009530.2.1				*	Dihydrolipoyllysine-residue acetyltransferase component of pyruvate dehydrogenase complex IPR001078 2-oxoacid dehydrogenase acyltransferase, catalytic domain
Solyc05g010670.2.1				*	Chaperone protein htpG IPR001404 Heat shock protein Hsp90
Solyc05g012480.2.1				*	Mitochondrial processing peptidase beta subunit IPR011237 Peptidase M16, core
Solyc05g013030.1.1				*	26S proteasome regulatory subunit IPR013143 PCI_PINT associated module
Solyc05g013380.2.1				*	Alanine aminotransferase 2 IPR004839 Aminotransferase, class I and II
Solyc05g013700.2.1				*	Eukaryotic translation initiation factor 4B IPR010433 Plant specific eukaryotic initiation factor 4B
Solyc05g013820.2.1				*	Proteasome subunit beta type IPR000243 Peptidase T1A, proteasome beta-subunit
Solyc05g014310.2.1				*	Metalloendopeptidase family-saccharolysin _amp thimet oligopeptidase (ISS)
Solyc05g014470.2.1				*	Glyceraldehyde 3-phosphate dehydrogenase IPR000173 Glyceraldehyde 3-phosphate dehydrogenase
Solyc05g016410.2.1				*	Casein kinase IPR002290 Serine_threonine protein kinase
Solyc05g020010.1.1				*	Photosystem I P700 chlorophyll a apoprotein A2 IPR001280 Photosystem I psaA and psaB
Solyc05g026490.2.1				*	Phosphoglucomutase_phosphomannomutase family protein IPR016055 Alpha-D-phosphohexomutase, alpha_beta_alpha I, II and III
Solyc05g026540.2.1				*	Transmembrane protein 214
Solyc05g050120.2.1				*	Malic enzyme IPR012302 Malic enzyme, NAD-binding
Solyc05g052150.2.1				*	ATP synthase subunit delta_apos, mitochondrial
Solyc05g052280.2.1				*	Peroxidase IPR002016 Haem peroxidase, plant_fungal_bacterial
Solyc05g052600.2.1				*	Fructose-1 6-bisphosphatase class 1 IPR000146 Fructose-1,6-bisphosphatase IPR000719 Protein kinase, core
Solyc05g052710.2.1				*	30S ribosomal protein S31, chloroplastic
Solyc05g053100.2.1				*	Dihydrolipoyl dehydrogenase IPR006258 Dihydrolipoamide dehydrogenase
Solyc05g053300.2.1				*	Dihydrolipoyl dehydrogenase IPR012999 Pyridine nucleotide-disulphide oxidoreductase, class I, active site IPR006258 Dihydrolipoamide dehydrogenase
Solyc05g053470.2.1				*	chaperonin IPR001844 Chaperonin Cpn60
Solyc05g053600.2.1				*	ATP-binding cassette transporter IPR013525 ABC-2 type transporter
Solyc05g053650.2.1				*	26S proteasome regulatory subunit IPR016642 26S proteasome regulatory complex, non-ATPase subcomplex, Rpn2_Psmd1 subunit
Solyc05g053720.2.1				*	Os12g0425600 protein (Fragment) IPR004348 Protein of unknown function DUF246, plant
Solyc05g053810.2.1				*	Serine hydroxymethyltransferase IPR001085 Serine hydroxymethyltransferase
Solyc05g053830.2.1				*	Protein transport protein Sec23 IPR006896 Sec23_Sec24 trunk region
Solyc05g055770.2.1				*	Basic leucine zipper and W2 domain-containing protein 2 IPR003307 eIF4-gamma_eIF5_eIF2-epsilon
Solyc05g056050.2.1				*	Chlorophyll a-b binding protein 6A, chloroplastic IPR001344 Chlorophyll A-B binding protein
Solyc05g056070.2.1				*	Chlorophyll a-b binding protein 6A, chloroplastic IPR001344 Chlorophyll A-B binding protein
Solyc05g056230.2.1				*	Calreticulin 2 calcium-binding protein IPR009169 Calreticulin
Solyc05g056260.2.1				*	Phenylalanyl-tRNA synthetase alpha chain IPR004530 Phenylalanyl-tRNA synthetase, class IIc, mitochondrial
Solyc06g005160.2.1				*	Ascorbate peroxidase IPR019793 Peroxidases heam-ligand binding site IPR019794 Peroxidase, active site IPR002016 Haem peroxidase, plant_fungal_bacterial
Solyc06g005710.2.1				*	cDNA clone 002-143-C11 full insert sequence-binding domain
Solyc06g008160.2.1				*	Chloroplast FLU-like protein (Fragment) IPR011990 Tetratricopeptide-like helical
Solyc06g009660.2.1				*	ADP-ribosylation factor-like protein 3 IPR006687 GTP-binding protein SAR1
Solyc06g009970.2.1				*	Elongation factor 1-alpha IPR004539 Translation elongation factor EF1A, eukaryotic and archaeal IPR000795 Protein synthesis factor, GTP-binding
Solyc06g010060.1.1				*	Protein transport protein Sec61 beta subunit IPR016482 Preprotein translocase Sec, Sec61-beta subunit, eukarya
Solyc06g011280.2.1				*	Elongation factor 1-gamma IPR001662 Translation elongation factor EF1B, gamma chain, conserved
Solyc06g053140.2.1				*	Senescence-associated protein DIN1 IPR001763 Rhodanese-like
Solyc06g054260.1.1				*	Photosystem I reaction center subunit II IPR003685 Photosystem I protein PsaD
Solyc06g060250.2.1				*	Aldehyde dehydrogenase family protein expressed-dependent IPR015590 Aldehyde dehydrogenase
Solyc06g060340.2.1				*	Chloroplast photosystem II-associated protein IPR001344 Chlorophyll A-B binding protein
Solyc06g063370.2.1				*	Chlorophyll a-b binding protein 1A, chloroplastic IPR001344 Chlorophyll A-B binding protein
Solyc06g065490.2.1				*	PsbP domain-containing protein 6, chloroplastic IPR016123 Mog1_PsbP, alpha_beta_alpha sandwich
Solyc06g065950.2.1				*	Vesicle-associated membrane protein 7C IPR001388 Synaptobrevin
Solyc06g066000.1.1				*	ATP synthase subunit b_apos IPR002146 ATPase, F0 complex, subunit B_B, bacterial and chloroplast
Solyc06g066620.2.1				*	Threonine endopeptidase
Solyc06g068090.2.1				*	Phospholipase D IPR011402 Phospholipase D, plant
Solyc06g068480.2.1				*	Homology to unknown gene (Fragment) IPR018962 Domain of unknown function DUF1995
Solyc06g068670.2.1				*	Unknown Protein
Solyc06g071100.2.1				*	H-ATPase IPR006534 ATPase, P-type, plasma-membrane proton-efflux
Solyc06g071110.2.1				*	Chaperone protein dnaJ 3 IPR003095 Heat shock protein DnaJ
Solyc06g071920.2.1				*	Glyceraldehyde-3-phosphate dehydrogenase IPR000173 Glyceraldehyde 3-phosphate dehydrogenase
Solyc06g072540.1.1				*	ATP synthase subunit alpha chloroplastic
Solyc06g073090.2.1				*	Ribosomal subunit interface protein IPR003489 Ribosomal protein S30Ae_sigma 54 modulation protein
Solyc06g073260.2.1				*	NAD-dependent epimerase_dehydratase-binding domain
Solyc06g074890.1.1				*	Trigger factor IPR008881 Trigger factor, ribosome-binding, bacterial
Solyc06g076160.2.1				*	Cytochrome P450
Solyc06g081980.1.1				*	Pyridoxal biosynthesis lyase pdxS IPR001852 Vitamin B6 biosynthesis protein
Solyc06g082660.2.1				*	26S protease regulatory subunit 6B IPR005937 26S proteasome subunit P45
Solyc06g082970.2.1				*	DnaJ domain family IPR001623 Heat shock protein DnaJ, N-terminal
Solyc06g083390.2.1				*	RPM1 interacting protein 4 transcript 2 IPR008700 Defence response, Rin4
Solyc06g083680.2.1				*	Photosystem I reaction center subunit IV A IPR008990 Electron transport accessory protein
Solyc06g083690.2.1				*	Glutaredoxin IPR011899 Glutaredoxin, eukaryotic and viruses
Solyc07g005390.2.1				*	Aldehyde dehydrogenase IPR015590 Aldehyde dehydrogenase
Solyc07g005810.2.1				*	Eukaryotic translation initiation factor 4 IPR016021 MIF4-like, type 1_2_3
Solyc07g005830.2.1				*	Translation initiation factor IF-3 IPR001288 Translation initiation factor 3
Solyc07g006890.1.1				*	Cytochrome P450
Solyc07g007760.2.1				*	Defensin protein IPR008177 Gamma Purothionin
Solyc07g008550.2.1				*	Purple acid phosphatase IPR008963 Purple acid phosphatase-like, N-terminal
Solyc07g008560.2.1				*	Purple acid phosphatase IPR008963 Purple acid phosphatase-like, N-terminal
Solyc07g016200.2.1				*	Proteasome subunit beta type IPR000243 Peptidase T1A, proteasome beta-subunit
Solyc07g017780.2.1				*	H-ATPase IPR006534 ATPase, P-type, plasma-membrane proton-efflux
Solyc07g018360.2.1				*	Elongation factor Ts IPR014039 Translation elongation factor EFTs_EF1B, dimerisation
Solyc07g042440.2.1				*	Alkyl hydroperoxide reductase_Thiol specific antioxidant family protein IPR000866 Alkyl hydroperoxide reductase_ Thiol specific antioxidant_ Mal allergen
Solyc07g042570.2.1				*	Eukaryotic translation initiation factor 3 subunit 11 family protein expressed IPR009374 Translation initiation factor 3, subunit 12, eukaryotic
Solyc07g043310.2.1				*	Aminotransferase IPR005814 Aminotransferase class-III
Solyc07g044860.2.1				*	Oxygen-evolving enhancer protein 2, chloroplastic IPR002683 Photosystem II oxygen evolving complex protein PsbP
Solyc07g049530.2.1				*	1-aminocyclopropane-1-carboxylate oxidase IPR005123 Oxoglutarate and iron-dependent oxygenase
Solyc07g052140.2.1				*	(-)-germacrene D synthase IPR005630 Terpene synthase, metal-binding domain
Solyc07g052350.2.1				*	3-isopropylmalate dehydratase large subunit IPR006249 Aconitase_iron regulatory protein 2
Solyc07g052370.2.1				*	Cytochrome P450
Solyc07g052480.2.1				*	Isocitrate lyase IPR006254 Isocitrate lyase
Solyc07g053280.2.1				*	Ketol-acid reductoisomerase IPR016206 Ketol-acid reductoisomerase, plant
Solyc07g053620.2.1				*	Chaperone protein dnaJ IPR015609 Molecular chaperone, heat shock protein, Hsp40, DnaJ
Solyc07g054210.2.1				*	Protochlorophyllide reductase like protein IPR005979 Light-dependent protochlorophyllide reductase
Solyc07g054290.1.1				*	Photosystem II family protein
Solyc07g055060.2.1				*	Phosphoenolpyruvate carboxylase 1 IPR015813 Pyruvate_Phosphoenolpyruvate kinase, catalytic core IPR001449 Phosphoenolpyruvate carboxylase
Solyc07g055320.2.1				*	ATP-dependent Zn protease cell division protein FtsH homolog IPR005936 Peptidase M41, FtsH
Solyc07g055690.1.1				*	S-locus-specific glycoprotein S6 lectin
Solyc07g056000.2.1				*	Xyloglucan endotransglucosylase_hydrolase 7 IPR016455 Xyloglucan endotransglucosylase_hydrolase IPR008263 Glycoside hydrolase, family 16, active site
Solyc07g056540.2.1				*	L-lactate dehydrogenase IPR012133 Alpha-hydroxy acid dehydrogenase, FMN-dependent
Solyc07g061790.2.1				*	Heme-binding protein 2 IPR006917 SOUL haem-binding protein
Solyc07g062480.1.1				*	S-locus glycoprotein (Fragment) lectin
Solyc07g062490.1.1				*	S-locus-specific glycoprotein lectin
Solyc07g062650.2.1				*	Malate dehydrogenase IPR010097 Malate dehydrogenase, NAD-dependent, eukaryotes and gamma proteobacteria
Solyc07g063190.2.1				*	Thioredoxin IPR005746 Thioredoxin
Solyc07g064610.2.1				*	Calcium-dependent protein kinase 2 IPR002290 Serine_threonine protein kinase
Solyc07g064950.2.1				*	Trigger factor-like protein IPR005215 Trigger factor
Solyc07g064970.2.1				*	Microtubule-associated protein MAP65-1a IPR007145 MAP65_ASE1
Solyc07g065900.2.1				*	Fructose-bisphosphate aldolase IPR000741 Fructose-bisphosphate aldolase, class-I
Solyc07g066430.2.1				*	GTP-binding protein IPR004396 Conserved hypothetical protein CHP00092
Solyc07g066610.2.1				*	Phosphoglycerate kinase IPR001576 Phosphoglycerate kinase
Solyc08g005590.2.1				*	SWIB_MDM2 domain protein IPR019835 SWIB domain
Solyc08g006720.2.1				*	Glutathione peroxidase IPR000889 Glutathione peroxidase
Solyc08g007040.2.1				*	Glycine cleavage system H protein 1 IPR017453 Glycine cleavage H-protein, subgroup
Solyc08g007220.2.1				*	Nuclear RNA binding protein (Fragment) IPR006861 Hyaluronan_mRNA binding protein
Solyc08g013670.2.1				*	Photosystem I reaction center subunit IPR008796 Photosystem I reaction centre subunit N
Solyc08g014130.2.1				*	2-isopropylmalate synthase 1 IPR005671 Bacterial 2-isopropylmalate synthase
Solyc08g016750.2.1				*	Pyruvate dehydrogenase E1 component subunit beta IPR005475 Transketolase, central region
Solyc08g045710.1.1				*	ATP synthase subunit alpha, mitochondrial IPR017458 ATPase, F1 complex, alpha subunit, C-terminal
Solyc08g048250.2.1				*	L-lactate dehydrogenase IPR012133 Alpha-hydroxy acid dehydrogenase, FMN-dependent
Solyc08g061320.2.1				*	Smr domain containing protein IPR002625 Smr protein_MutS2 C-terminal
Solyc08g062920.2.1				*	Elongation factor EF-2 IPR000795 Protein synthesis factor, GTP-binding
Solyc08g065220.2.1				*	Glycine dehydrogenase P protein IPR003437 Glycine cleavage system P-protein
Solyc08g065490.2.1				*	Serine hydroxymethyltransferase IPR001085 Serine hydroxymethyltransferase
Solyc08g066180.2.1				*	HMP-PP phosphatase IPR013200 HAD superfamily hydrolase-like, type 3
Solyc08g068340.2.1				*	Eukaryotic translation initiation factor 3 subunit 6-interacting protein IPR019382 RNA polymerase I-associated factor PAF67
Solyc08g068730.1.1				*	N-acetyltransferase IPR000182 GCN5-related N-acetyltransferase
Solyc08g074680.2.1				*	Polyphenol oxidase IPR002227 Tyrosinase
Solyc08g075750.2.1				*	ATP-dependent Clp protease proteolytic subunit IPR001907 Peptidase S14, ClpP
Solyc08g076220.2.1				*	Phosphoribulokinase_uridine kinase IPR006083 Phosphoribulokinase_uridine kinase
Solyc08g076290.2.1				*	Unknown Protein IPR007300 LrgB-like protein
Solyc08g076450.2.1				*	3-beta hydroxysteroid dehydrogenase_isomerase family protein-binding domain
Solyc08g078040.2.1				*	Monooxygenase FAD-binding IPR003042 Aromatic-ring hydroxylase-like
Solyc08g079240.2.1				*	Homology to unknown gene
Solyc08g079520.2.1				*	Sec1-4 syntaxin-binding protein IPR001619 Sec1-like protein
Solyc08g079880.1.1				*	Subtilisin-like protease IPR015500 Peptidase S8, subtilisin-related IPR000209 Peptidase S8 and S53, subtilisin, kexin, sedolisin
Solyc08g080050.2.1				*	PGR5-like protein 1A, chloroplastic
Solyc08g080630.2.1				*	Chymotrypsin inhibitor-2 IPR000864 Proteinase inhibitor I13, potato inhibitor I
Solyc08g080640.1.1				*	Osmotin-like protein (Fragment) IPR017949 Thaumatin, conserved site IPR001938 Thaumatin, pathogenesis-related
Solyc08g080660.1.1				*	Osmotin-like protein (Fragment) IPR001938 Thaumatin, pathogenesis-related
Solyc08g080900.2.1				*	Glutathione S-transferase IPR017933 Glutathione S-transferase_chloride channel, C-terminal
Solyc08g081190.2.1				*	Aquaporin 1 IPR012269 Aquaporin
Solyc08g081250.2.1				*	Aminopeptidase N IPR012779 Peptidase M1, alanyl aminopeptidase
Solyc08g082400.1.1				*	Genome sequencing data contig C313
Solyc08g082430.2.1				*	Nucleoside diphosphate kinase IPR001564 Nucleoside diphosphate kinase, core
Solyc09g007140.2.1				*	17.8 kDa class I heat shock protein IPR008978 HSP20-like chaperone
Solyc09g007230.2.1				*	Zinc finger CCCH domain-containing protein 15 IPR000571 Zinc finger, CCCH-type
Solyc09g007910.2.1				*	Phenylalanine ammonia-lyase IPR005922 Phenylalanine ammonia-lyase
Solyc09g009020.2.1				*	Enolase IPR000941 Enolase
Solyc09g009260.2.1				*	Fructose-bisphosphate aldolase IPR000741 Fructose-bisphosphate aldolase, class-I
Solyc09g009890.2.1				*	Polyadenylate-binding protein IPR012677 Nucleotide-binding, alpha-beta plait
Solyc09g009940.2.1				*	Signal recognition particle protein IPR004780 Signal recognition particle, SRP
Solyc09g010460.2.1				*	Eukaryotic translation initiation factor 3 subunit A IPR000717 Proteasome component region PCI
Solyc09g010520.2.1				*	ADP-ribosylation factor GTPase activating protein 1 IPR001164 Arf GTPase activating protein
Solyc09g011920.2.1				*	Mitochondrial uncoupling protein IPR018108 Mitochondrial substrate_solute carrier IPR001993 Mitochondrial substrate carrier
Solyc09g014520.2.1				*	Chlorophyll a-b binding protein 6A, chloroplastic IPR001344 Chlorophyll A-B binding protein
Solyc09g015040.1.1				*	Os08g0119500 protein (Fragment)
Solyc09g018010.2.1				*	Non-specific lipid-transfer protein IPR013770 Plant lipid transfer protein and hydrophobic protein, helical
Solyc09g031780.2.1				*	Tic110 family transporter chloroplast inner envelope protein Tic110
Solyc09g059040.2.1				*	Alcohol dehydrogenase zinc-containing IPR002085 Alcohol dehydrogenase superfamily, zinc-containing
Solyc09g063130.2.1				*	Photosystem I reaction center subunit IV A IPR003375 Photosystem I reaction centre subunit IV_PsaE
Solyc09g064450.2.1				*	NADH dehydrogenase (Ubiquinone)-binding domain
Solyc09g064850.2.1				*	Glutathione peroxidase IPR000889 Glutathione peroxidase
Solyc09g065180.2.1				*	NAD-dependent epimerase_dehydratase-binding domain
Solyc09g065270.2.1				*	Ribosome recycling factor IPR015998 Ribosome recycling factor, bacterial-like
Solyc09g075820.2.1				*	Solute carrier family 2, facilitated glucose transporter member 3 IPR003663 Sugar_inositol transporter
Solyc09g082760.2.1				*	Aspartic proteinase 2 IPR001461 Peptidase A1
Solyc09g090330.2.1				*	Harpin binding protein 1 IPR006843 PAP fibrillin
Solyc09g090520.2.1				*	Heterogeneous nuclear ribonucleoprotein A3 IPR012677 Nucleotide-binding, alpha-beta plait
Solyc09g090980.2.1				*	Major allergen Mal d 1 IPR000916 Bet v I allergen
Solyc09g091180.2.1				*	chaperonin IPR001844 Chaperonin Cpn60
Solyc09g091590.2.1				*	Ribonuclease P protein subunit p25 IPR002775 Alba, DNA_RNA-binding protein
Solyc09g091660.2.1				*	ABC transporter G family member 40 IPR013525 ABC-2 type transporter
Solyc09g091750.2.1				*	26S proteasome regulatory subunit IPR016642 26S proteasome regulatory complex, non-ATPase subcomplex, Rpn2_Psmd1 subunit
Solyc10g006900.2.1				*	Protochlorophyllide reductase IPR005979 Light-dependent protochlorophyllide reductase
Solyc10g006970.2.1				*	Thioredoxin m IPR005746 Thioredoxin
Solyc10g007150.2.1				*	Apoptosis inhibitor IPR008383 Apoptosis inhibitory 5
Solyc10g007180.2.1				*	DAG protein IPR015500 Peptidase S8, subtilisin-related
Solyc10g007600.2.1				*	L-lactate dehydrogenase IPR012133 Alpha-hydroxy acid dehydrogenase, FMN-dependent
Solyc10g007690.2.1				*	Chlorophyll a-b binding protein 8, chloroplastic IPR001344 Chlorophyll A-B binding protein
Solyc10g008800.2.1				*	Apoptosis inhibitor 5 IPR008383 Apoptosis inhibitory 5
Solyc10g017850.2.1				*	Peroxisomal membrane protein 11-1 IPR008733 Peroxisomal biogenesis factor 11
Solyc10g018300.1.1				*	Transketolase 1 IPR005478 Bacterial transketolase
Solyc10g044520.1.1				*	Ferredoxin I IPR0102.1
Solyc10g045240.1.1				*	Beta-glucosidase D4 IPR001360 Glycoside hydrolase, family 1
Solyc10g047650.1.1				*	p8MTCP1 IPR010625 CHCH
Solyc10g049710.1.1				*	ATP-dependent Clp protease proteolytic subunit IPR001907 Peptidase S14, ClpP
Solyc10g051390.1.1				*	RNA-binding glycine-rich protein-1b IPR015465 RNA recognition motif, glycine rich protein
Solyc10g052880.1.1				*	LRR receptor-like serine_threonine-protein kinase, RLP
Solyc10g055200.1.1				*	Disease resistance response IPR004265 Plant disease resistance response protein
Solyc10g055630.1.1				*	Aquaporin IPR012269 Aquaporin
Solyc10g055800.1.1				*	Chitinase IPR016283 Glycoside hydrolase, family 19
Solyc10g061970.1.1				*	60S ribosomal protein L37a IPR002674 Ribosomal protein L37ae
Solyc10g075020.1.1				*	Elongation factor P IPR011768 Translation elongation factor P
Solyc10g076240.1.1				*	Peroxidase 1 IPR002016 Haem peroxidase, plant_fungal_bacterial
Solyc10g078550.1.1				*	Glutamate dehydrogenase IPR014362 Glutamate dehydrogenase
Solyc10g078620.1.1				*	Ribosomal protein S5 IPR005716 Ribosomal protein S7, eukaryotic_archaeal
Solyc10g079470.2.1				*	L-galactono-1,4-lactone dehydrogenase
Solyc10g079880.1.1				*	Eukaryotic translation initiation factor 3 subunit 6 IPR016650 Translation initiation factor 3, subunit 6, eukaryotic
Solyc10g080080.1.1				*	Thioredoxin reductase IPR005982 Thioredoxin reductase
Solyc10g080320.1.1				*	Adenylosuccinate synthetase IPR001114 Adenylosuccinate synthetase
Solyc10g080660.1.1				*	Eukaryotic translation initiation factor 4E
Solyc10g080770.1.1				*	BZIP transcription factor IPR011616 bZIP transcription factor, bZIP-1
Solyc10g081100.1.1				*	Unknown Protein
Solyc10g081120.1.1				*	Alpha-L-arabinofuranosidase IPR017853 Glycoside hydrolase, catalytic core
Solyc10g081240.1.1				*	Protein grpE IPR000740 GrpE nucleotide exchange factor
Solyc10g081510.1.1				*	5-methyltetrahydropteroyltriglutamate--homocysteine methyltransferase IPR006276 5-methyltetrahydropteroyltriglutamate--homocysteine S-methyltransferase
Solyc10g081530.1.1				*	V-type proton ATPase subunit d 1 IPR016727 ATPase, V0 complex, subunit D
Solyc10g082030.1.1				*	Peroxiredoxin IPR000866 Alkyl hydroperoxide reductase_ Thiol specific antioxidant_ Mal allergen
Solyc10g083290.1.1				*	Beta-fructofuranosidase insoluble isoenzyme 2 IPR018053 Glycoside hydrolase, family 32, active site IPR013148 Glycosyl hydrolases family 32, N-terminal IPR001362 Glycoside hydrolase, family 32
Solyc10g083690.2.1				*	Cytochrome P450
Solyc10g083930.1.1				*	Peptidyl-prolyl cis-trans isomerase IPR002130 Peptidyl-prolyl cis-trans isomerase, cyclophilin-type
Solyc10g085590.1.1				*	Tumor susceptibility protein 1.1
Solyc10g086190.1.1				*	Adenosine kinase IPR001805 Adenosine kinase
Solyc10g086580.1.1				*	Ribulose-1 5-bisphosphate carboxylase_oxygenase activase 1 IPR003959 ATPase, AAA-type, core
Solyc11g006020.1.1				*	NAD(P)H-quinone oxidoreductase subunit O
Solyc11g006690.1.1				*	40S ribosomal protein S17-like protein IPR001210 Ribosomal protein S17e
Solyc11g008870.1.1				*	Methylenetetrahydrofolate reductase IPR004621 Eukaryotic-type methylenetetrahydrofolate reductase
Solyc11g008980.1.1				*	Os02g0726600 protein (Fragment)
Solyc11g010190.1.1				*	Prohibitin IPR000163 Prohibitin
Solyc11g010480.1.1				*	Threonine endopeptidase
Solyc11g010560.1.1				*	Kinesin-like protein IPR001752 Kinesin, motor region
Solyc11g011020.1.1				*	Receptor like kinase, RLK
Solyc11g011220.1.1				*	Unknown Protein
Solyc11g011920.1.1				*	Glutamate decarboxylase IPR010107 Glutamate decarboxylase
Solyc11g013440.1.1				*	Eukaryotic translation initiation factor 3 subunit 5 IPR000555 Mov34_MPN_PAD-1
Solyc11g017250.1.1				*	Dihydrolipoyllysine-residue acetyltransferase component of pyruvate dehydrogenase complex IPR001078 2-oxoacid dehydrogenase acyltransferase, catalytic domain
Solyc11g039980.1.1				*	ATP synthase subunit alpha IPR018118 ATPase, F1_A1 complex, alpha_beta subunit, N-terminal
Solyc11g040370.1.1				*	Far upstream element-binding protein 3 IPR018111 K Homology, type 1, subgroup
Solyc11g042640.1.1				*	Rieske (2Fe-2S) domain protein IPR017941 Rieske (2Fe-2S) iron-sulphur domain
Solyc11g043200.1.1				*	Dynamin IPR001401 Dynamin, GTPase region
Solyc11g043210.1.1				*	Dynamin-2 IPR000375 Dynamin central region
Solyc11g044910.1.1				*	Beta-xylosidase 1 IPR001764 Glycoside hydrolase, family 3, N-terminal
Solyc11g066110.1.1				*	Inner membrane protein oxaA IPR001708 Membrane insertion protein, OxaA_YidC
Solyc11g066410.1.1				*	50S ribosomal protein L9 IPR000244 Ribosomal protein L9
Solyc11g068820.1.1				*	50S ribosomal protein L27 IPR001684 Ribosomal protein L27
Solyc11g069090.1.1				*	ATP-binding cassette protein IPR003439 ABC transporter-like
Solyc11g069150.1.1				*	Proteasome subunit beta type IPR016295 Proteasome endopeptidase complex, beta subunit
Solyc11g069380.1.1				*	4-hydroxy-3-methylbut-2-en-1-yl diphosphate synthase IPR017178 4-hydroxy-3-methylbut-2-en-1-yl diphosphate synthase, atypical
Solyc11g069430.1.1				*	Aquaporin 1 IPR012269 Aquaporin
Solyc11g069700.1.1				*	Elongation factor 1-alpha IPR004539 Translation elongation factor EF1A, eukaryotic and archaeal
Solyc11g069790.1.1				*	chaperonin IPR001844 Chaperonin Cpn60
Solyc11g070030.1.1				*	NADH-quinone oxidoreductase subunit B IPR006138 NADH:ubiquinone oxidoreductase, 20 kDa subunit
Solyc11g071910.1.1				*	GTP-binding family protein IPR006073 GTP1_OBG
Solyc12g005860.1.1				*	3-isopropylmalate dehydratase large subunit IPR006249 Aconitase_iron regulatory protein 2
Solyc12g007170.1.1				*	Fatty acid oxidation complex subunit alpha IPR006176 3-hydroxyacyl-CoA dehydrogenase, NAD binding
Solyc12g008630.1.1				*	Mitochondrial processing peptidase alpha subunit IPR011237 Peptidase M16, core
Solyc12g008840.1.1				*	Beta-galactosidase IPR001944 Glycoside hydrolase, family 35
Solyc12g009060.1.1				*	Charged multivesicular body protein 2a IPR005024 Snf7
Solyc12g009250.1.1				*	chaperonin IPR001476 Chaperonin Cpn10
Solyc12g009600.1.1				*	Thylakoid lumenal protein
Solyc12g009960.1.1				*	Eukaryotic translation initiation factor 4 IPR016021 MIF4-like, type 1_2_3
Solyc12g009980.1.1				*	Complex interacting protein 9 IPR004401 Uncharacterised protein family UPF0133
Solyc12g010060.1.1				*	Eukaryotic translation initiation factor 5A IPR019769 Translation elongation factor, IF5A, hypusine site
Solyc12g010380.1.1				*	Adenylate kinase-like protein IPR018962 Domain of unknown function DUF1995
Solyc12g011280.1.1				*	Chlorophyll a-b binding protein 8, chloroplastic IPR001344 Chlorophyll A-B binding protein
Solyc12g013810.1.1				*	Thioredoxin IPR005746 Thioredoxin
Solyc12g021280.1.1				*	Protein kinase IPR002290 Serine_threonine protein kinase
Solyc12g027720.1.1				*	ATP synthase subunit b, chloroplastic
Solyc12g038080.1.1				*	Photosystem II CP43 chlorophyll apoprotein IPR000932 Photosystem antenna protein-like
Solyc12g042060.1.1				*	ATP-dependent clp protease ATP-binding subunit IPR013093 ATPase associated with various cellular activities, AAA-2
Solyc12g042770.1.1				*	Chloroplast post-illumination chlorophyll fluorescence increase protein
Solyc12g042920.1.1				*	Cytochrome c1 IPR002326 Cytochrome c1
Solyc12g044860.1.1				*	ATP dependent RNA helicase IPR011545 DNA_RNA helicase, DEAD_DEAH box type, N-terminal
Solyc12g044950.1.1				*	Omega-6 fatty acid desaturase IPR005804 Fatty acid desaturase, type 1
Solyc12g045030.1.1				*	Short-chain dehydrogenase_reductase family protein IPR002347 Glucose_ribitol dehydrogenase
Solyc12g056220.1.1				*	Aquaporin IPR012269 Aquaporin
Solyc12g056830.1.1				*	ATP synthase delta subunit IPR000711 ATPase, F1 complex, OSCP_delta subunit
Solyc12g088720.1.1				*	Polyadenylate-binding protein 2 IPR006515 Polyadenylate binding protein, human types 1, 2, 3, 4
Solyc12g094460.1.1				*	Laccase-2 IPR001117 Multicopper oxidase, type 1
Solyc12g094620.1.1				*	Catalase IPR018028 Catalase related subgroup
Solyc12g094640.1.1				*	Glyceraldehyde-3-phosphate dehydrogenase B IPR000173 Glyceraldehyde 3-phosphate dehydrogenase
Solyc12g095960.1.1				*	Insulin-like growth factor 2 mRNA-binding protein 2 IPR0181.1
Solyc12g095990.1.1				*	ATP-dependent RNA helicase eIF4A IPR011545 DNA_RNA helicase, DEAD_DEAH box type, N-terminal
Solyc12g096700.1.1				*	Ribosomal L9-like protein IPR002359 Ribosomal protein L6, conserved site-2
Solyc12g098150.1.1				*	Voltage-gated potassium channel beta subunit IPR005399 Potassium channel, voltage-dependent, beta subunit, KCNAB-related
Solyc12g098610.1.1				*	Xyloglucan endotransglucosylase_hydrolase 8 IPR016455 Xyloglucan endotransglucosylase_hydrolase
Solyc12g098740.1.1				*	Epsin-1 IPR001026 Epsin, N-terminal
Solyc12g099730.1.1				*	Glycosyltransferase-like protein IPR006740 Protein of unknown function DUF604
Solyc12g099930.1.1				*	Serine-glyoxylate aminotransferase IPR000192 Aminotransferase, class V_Cysteine desulfurase
Solyc12g100270.1.1				*	CER1 IPR006694 Fatty acid hydroxylase
