# Supplementary material for: Quantitative analysis of the tomato nuclear proteome during Phytophthora capsici infection unveils regulators of immunity
Source: New Phytol. 2017 Apr 10;215(1):309–22. doi: 10.1111/nph.14540 (PMC5637918; doi:10.1111/nph.14540)
Supplement: Supplementary file 9 — Notes S8 Summary of At‐Hook‐Like (AHL) proteins detected in this study. [file NPH-215-309-s009.xlsx]

## Sheet: Howden et al 2017
New Phytologist Supporting Information
Article title: Quantitative analyses of the tomato nuclear proteome during Phytophthora capsici infection unveils regulators of immunity
Authors: Andrew J.M. Howden, Remco Stam, Victor Martinez Heredia, Graham B. Motion, Sara ten Have, Kelly Hodge, Tiago M.M.M. Amaro and Edgar Huitema
Article acceptance date: 22 February 2017
Note S8 – Summary of At-Hook like (AHL) proteins detected in this study.

## Sheet: Supplementary Note S8
Tomato Protein Identifier	Top AtAHL BLASTP hit	AT-hook motif type	PPC type	AHL type	Fold change 24 hrs Inf/Non-Inf	Fold change 8 hrs Inf/Non-Inf	Sequence
Solyc01g091370	AHL1	II	B	III	absent in infected sample	no significant change	MESREAIAPEAPSNYHMVSRTESTPIPPGTLAVIPPPVATAFPISSEKKKRGRPRKYGPDGAVARTISPTPISADFLSKKVSVARPESEKKARNKVGAENLGEWISCSTGGNFLPHMITVEAGEDVTMKIISFSQQGPRAICIISAVGLISNVTLRQPNSSGGTLTYEGRFEILSLSGSFTPTEFGGSRTTSRTGGMSISLASPDGRVVGGTLAGLLIAASPVQVVVGSFLPSNYQEVKPKKQKAELKAITYGTLSPAAPHSSNMEPRSSNAHTVNVPAAGTQNVISSSIQPNHWTAMPSVQDSRKSTTDINISLQGE
Solyc01g094460	AHL9	I + II	B	II	0.349165	no significant change	MDRREAMMLPGSSPYYMQRGMSGSGSGNAPGLQGSPSINPSLTPNNIAFQSSGSGASIPQTLVMDPSSTLSPRGSIGASSAMPQGEPVRRKRGRPRKYGAQGAMSLALTPPPSTQALSLNPTQKRGRGRPPGSGRKQQLTSFGGWLSNTAGIGFTPHVIMIAVGEDITTKIMSFSQQGPRSICILSATGVISTVTLRQPSTSGGTVTYEGRFEILCLSGSFLVNESGGSRGRIGSLSVSLASPDGRVIGGGVGGVLVAASPIQVIVGSFLCSSSKAKKRAAESVQSAGTSDLQTTDNSVNPADALSNQNLAPSSSMGVWPSSRQIDLQTGHIDIDLMRG
Solyc02g038760	AHL10	I + II	B	II	no significant change	no significant change	MSFVDSNGVHSSMQNLVSSDAAPTPYYPIMPSMPSPPPAAEIYQVPTPGFTVPLPDLSGVALPNSIEPVKRKRGRPRKYAPDGSANSGMVSPPSAAQSAGGFSPTEGGDVPLRKKGRGRPPGSGRKQQLGDLGSASAGTGFKPHIITVQAGEDVWAKLMSFSQSTSQAVCIMSANGSISNVTLQQAALSVGNVAYEGQFEILSLSGHFLPSESGGERIRTGGLGVLLAGADGQALGGGVAGVLTAASAVQVIVGTFGMQGQKQLKLDNSDGFGVPSLVHPPGSTAAKSPSSFGTVSESSGEPVSPHNQLGETSTISTPVVANNLPW
Solyc03g007150	AHL1	II	B	III	no significant change	no significant change	MEEKEGVNGSGVTVKGDEAPESYRVAPRSESNNIEFSGSIVATTPVNVTEETKKKRGRPRKYGPDGKPAVALSPMPISASIPLAGDFSAWKNSGSRPVDSFKKKNKFEVGAPGEGMAYSVGASANFTPHVITVNAGEDVNMKIISFAQQGSRAICVLAANGAISNVTLRQPNSSGGTLTYEGHFEILSLTGSFMPSDNGVTKSRSGGMSVSLSGPDGRVMGGGLAGMLVAAGPIQIVVGSFLPGQQLEQKPKKQRVERAAIPAPPISEERTDVASSGTSPRVAASISFPGDNLITSNSIYSSRISASQNNISLPGTVSKEQSLSS
Solyc04g076220	AHL17	I	A	I	no significant change	no significant change	MKREYVLEEKNKNKDSNTNTMFGKIHHHHQNQSPQSFQHHHHLHQQQQQQHHHNFQHPPFQLTRECQTSEEADSTANRNDTLNPQPVNAVAPPSQQQQPAGNDGATIEVVRRPRGRPPGSKNKPKPPVIITRDAEPSMSPYILEIPTGVDIINSVTKFCRKRNMGLCVLNGSGTVTNVTLRQPSTTPVSTVTFHGRFDILSISATVVQPNANIPSNNGIANGFTISLAGPQGQVVGGGVVGPLVTAGTVYLIAATFNGPSFHRLPAEEELARNNSGGGNEDGSSPQQHAEVSGGGDGGHPPSTTAPESCGMSMYSCHLPSDVIWAPTARQPQPPPY
Solyc05g053000	AHL15	I	A	I	no significant change	no significant change	MANRWWAGNLSMNPKVEDKSNQLRSDKEQEFMNTTAAAAATATTNSSENPNEMSHEGEENIQSPEGLFSSGPSSSTHRAGRRPRGRPMGSKNKPKPPIVVTKETPNSLKSHVFEIKSESDIIETIAAFANRRGCGVSVLSGSGIVTNVTLRQPAAVTAAGAGGVITLHGRFEILSLSGAFLPAPNAPVGATGLTVYLAGSQGQVVGGNVVGELIASGPVIVIAASFTNATFERLPIVENDEEEVENNVNEGMQMDIPTTSGAGNVNSDNLQVDHPSPSTSIPMYNLATNVLPNDQMHHELFWTPPPSRPSPYS
Solyc08g006950	AHL10	I	A	I	no significant change	no significant change	MDSEESPFAHHPSQFQLPPLPPLSHGTMGVEPPTPPPPPPQFQPIQQDQLNQFVMPLTVVPLPPEHQLSFQFPFNSVPDQNPNPIFVDDGSSSAAAGAGAGLAAGAVSGAVAGAKKKRGRPRKNKTDGNNVSGVSATQIPVNQANSGVGGVNEAGSSSGKPSSKKVRGRPPGKKTKKEALGTVGYGFTPYVMPVHTGDDIASKIVNFSLQGPPVVCILTATGVVSSVTLKQAVQGGDTVTYEGRFNIISLGGSFSLSEINGNRTRTGGIGVALSGPDGRVLGGIISGMLIAATPGQLVLGTFTPEKENRVFEAPCSTPPTNVVNVGAPVAETNAPSPGASSKSVDENVGSPLINEAGLFGDAAQTMHNAAQTIHNDPQPMHGMSTYWGHEM
Solyc08g007530	AHL1	II	B	III	no significant change	no significant change	MSMSGVTVVGSDAPSDYHVAPRTTENPSQVSGSAPQITNITPTPVTGAGAGVGAVAGALALVKKKRGRPRKYGPDGVAVPSAAALSPKPISSAAPVSSPVIDFSSEKRGKIRPVGLFSKPHMPKLEVENSGEWVSCSVGANFTPHIITVNTGEDVTMKIISFSQQGPRAICILSANGVISSVTLRQPDSSGGTLTYEGRFEILSLTGSFMPSETGGMRNRSGGMSVSLASPDGRVVGGGVAGLLVAAGPVQIVVGSFLAGNQHEQKTKKNKLEPITAAVVPITSPNIEEPCNHSSAKPTMPASSINWSSSLATESRSKTADINVTLPA
Solyc08g008030	AHL5	II	B	III	0.499634	no significant change	MDGREGMVLSGGAAYYLNRGISGSGSGVGGGSGAPTRVTTPPSYKSLSNPNISVQSNVGGGGTLSSTYQAVENPSPHFSHGINMSVVSSVSSGSDPVKKKRGRPRKYGPDGSKMSLGLSPLSSTPSTGSITPGPKRAKGRPPGSGWKQKLAPLGEWMNTSAGLAFTPHVINISVGEDVAAKLLAFAEQRPRALCVLSASGSLSAVTLRPPTSSGSTVTYEGRFEILCLSGSYLVAESGGPRDRTGGISISVSSPDGHVLGGAVGGRLIATSPVQVVVCSFVYGPKVKSKPETSTKGSEEESAEKPSIPIKATLSQDPTSNPATGVWPPISRPELRNSQPEIDLTRG
Solyc08g077030	AHL13	I + II	B	II	no significant change	no significant change	MDSQESQAGHHQNQHHHQPQHPQFHHQQQHGHGHGHGHHPMMMARPQHHQLQQLQQQHHQHQQQANTFGLPNNVPTHNNNNSAMMQQLQQHQQQNSGFPFNSVVNTASAAVAAPQHNLDYSDASSPRATGFSIEPARKKRGRPRKYSPDGNIALGLSPTPVTPISSGVPPTDSGSGGGGDAEGPSSENPSKKARGRPPGSGKKQLDALGAAGVGFTPHVITVNVGEDIASKIMAFSQQGPRTVCILSANGAICNVTLRQPAMGGGTINYEGRYEIISLTGSFMQSENNGSSGPSGLSVSLAGADGRVMGGGVSGVLMAATPVQVIVGSFLAEGKKPKSKVPSSTPPSNMLNFGAPATGESPPSQGDASSDSSEENGDSPFQHESGPYGNAGQPMHGMSM…
Solyc08g079630	AHL1	II	B	III	no significant change	no significant change	MEGSNSGVTVVGSDAPSDYHVAARTTENPTTQTVTSQIVVVSPTPAIAVSVGAGAGLTALSVKKKRGRPRKYAPDGSVNVLSPKPISSSVPSPVIDFSSSEKRGKIRPVGLVSKVHQQPKVDLETPGEWVSCSVGANFTPHIITVNTGEDVTMKVISFSQQGPRAICILSANGVISSVTLRQPDSSGGTLTYEGRFEILSLTGSFMPSETGGMRNRSGGMSVSLASPDGRVVGGGVAGLLVAASPVQIVIGSFLAGDQHEQRTKKNKPEPIIAAVPLPETEDPYQSSVKQTTPTSSSFRVDNWSAPDSRNKPAEINVSLPA
Solyc08g080960	AHL5	I + II	B	II	no significant change	no significant change	MDIREGMALSGSAAYYLNRGISGSGSNVGSGSGTPSGVSTPSGYKSLTNANIAVQSNMGSSSGNVNSGYQVENSSSNFGHGVNISMASSVSPGSDPVKKKRGRPRKYGPDGTNMSLALSPLSSNPPSGSITPGPKRIRGRPPGSGWKQQLASVGEWMSSSAGLAFTPHVIHIGVGEDVAEKLLAFAQQRPRALCILSANGAVSAITLRPPANSGATVAYEGRFEILSLSGSYLVAETGGPRTRTGGISISVCSPDGHVIGGAIGGRLIAASPVQVVVCSFVYDPKGKSKPESSTRDEQESAEKSSTPGSGRSVWPPSSRADVRNSQTEIDLTRG
Solyc09g008940	AHL1	II	B	III	no significant change	no significant change	MEMEDKESTESGSLGVNSEYDSPPPEQPLAVVPVVAGGAEAGANGSFSSGVGGVVGTQVMDISLGGTGGGGMVGSGGNGVVVGSGDKKKRGRPRKYDADGNLTPQYIKAAAAAAAKAAAAAAVGSGGGGGVVVGGAVTSPGGGGVTSPPTGFTITSPVLSSGGFSSSKRGRGRPTGAGNLQLIASLGELFAHTAGGDFMPHVVTVHTGEDVAGKVYSFVQKGSRGICVLSANGAVSNVTIRQPGSSGGLLTYEGRFEILALTGSYTVSDNGGMKTRSGGLSVSLAGPDGRVIGGGIAGSLTAASPIQMVVGSFMPNAFKTHNKRKHHQIESRGPPVIHSSPDPVSMIRPVSQAPPSSNITLTQTSQVPSHNHGEADNSTSNKDMPNSTSTDTSDCNGSE…
Solyc11g006190	AHL14	II	B	III	no significant change	no significant change	MEPNETSGLNSYFHHHIHHQPPPSQPPQNPNPTTTTTTTNGIVSINNPTANANANTTVGAASHMVYTGSLPSAVSPTMESVKRKRGRPRKYSTPEQAAAAKRLSSASAPPKKRDHGLSHVAGADGGGGGSSKKSQLAALGNAGQGFTPHIITVSAGEDVGQKIMMFMQQSKHELCILSASGSVSNASLRQPATSGGSITYEGRFDILTLAGSYVRTETGGRTGGLSVCLASNDGQIIGGGVGGPLIAGGPIQVIVGSFSVDSKTGGLKHDTSAQFGGSPLSFRSMVDSSNQSMGGGQFMMPSRGMQPTPLHSTDWRVTTGQGLHQSPENGDYDHLRD
Solyc12g087950	AHL17	I	A	I	no significant change	no significant change	MKEKYIEERKNHSSNIDMFAKLHQTQNFQLHHQLTVPTAALPSSSANDGATIEVIRRSRGRPPGSKNKSKSKLKPSFIIATRDGHVEKPTMSPYILEIPIGIDIIDSIYRFCGNQNLGLCILNGSGTVTNVTLKQPSINPSDSTITFHGSFTILSISATIIPSDFSPIPNGFSISLAGPQGQVVGGPVIGPLFSAGPVYLIATTFNNPFYHKFPAEDDGEGGQSPDSGAGDSGQPPESNQREYCYSSNQLPSDVIWAPTPRQLLPY
Solyc12g094710	AHL10	I + II	B	II	no significant change	no significant change	MSVTEAGSGVMTSRDHFSVAGVQNSPSNVPATTPVVQNMHLGYRDENTAVFAPPPYQSAEGSAGAGTSMLQNLNNNSSEPMKRKRGRPRKYGPDGSMALGLNPAASPVGGGSLGGSLSPRDPGNSAGAQMHSGGPGSPNSSKKGRGRPPGSGKKQQMDNLGSTGFGFTPHIIAVKPGEDVAYKIMSFSQNGPRAVCILSASGAISYVTLKQTATSGGTATYEGRFEILSLSGSFMLSDIGGQQSRTGGLSVSLAGSDGRILGGCVAGVLTAASPVQVIVGSFIADGRKEPKTSNHFEVLPAPLNANLGVGGGLTGANSPPSRGTYSESSGGPGSPINQRGPVCTNDNLQGISSMPWK
